# Supplementary material for: Platycodin D alleviates cardiac hypertrophy in the treatment of heart failure by inhibiting p53-dependent BCL-2/Bax/caspase-3 signaling pathway
Source: Front Pharmacol. 2026 May 26;17:1832803. doi: 10.3389/fphar.2026.1832803 (PMC13246692; doi:10.3389/fphar.2026.1832803)
Supplement: Supplementary file 1 [file Table2.xlsx]

## Sheet: Sheet1
AKR1B10
BCL2
BCL2L1
BCL2L2
CA2
CD81
F2
F3
FGF1
FGF2
GLI1
GLI2
GLI3
JUN
JUNB
JUND
Polb
protease
PTAFR
PTPN1
PTPN2
PTPN6
PYGM
STAT1
STAT2
STAT3
STAT4
VEGFA
DRD2
HTR1A
HMBS
TP53
PPID
IFNA1
IFNA13
ERCC2
PEPD
GRIN1
GRIN3B
GRIN2C
DRD4
H2AC7
DRD3
PRKD3
PRKCA
PRKCG
PRKCD
PRKCB
PRKCE
PRKCH
PRKD1
PRKCQ
NAA40
HNRNPDL
ACKR1
CDK4
CCND1
CCND3
CCND2
GRIA4
GRIA3
MAGEA3
SRR
GMDS
IFNA6
IFNA8
IFNA5
IFNA10
IFNA2
IFNA7
IFNA21
IFNA16
IFNA14
IFNA17
IFNA4
GRIN2D
CRBN
DDT
DDX18
SMARCD1
UGT1A4
UGT2B7
UGT2B17
UGT2B10
UGT2B15
UGT2B28
UGT2B4
UGT1A9
UGT1A10
UGT2A1
UGT1A1
UGT1A6
UGT1A8
UGT1A7
UGT1A3
UGT1A5
UGT2A3
UGT2B11
UGT2A2
PHGDH
WTAP
MAX
GSDMD
PHB2
DERA
TBCD
ESD
ABCC3
AMY1A
SLC1A5
XAGE1A
XAGE1B
NAPEPLD
FUT8
RHD
MAN2B1
UROD
DAO
ENPP2
H4C1
H4C2
H4C3
H4C4
H4C5
H4C6
H4C8
H4C9
H4C11
H4C12
H4C13
H4C14
H4C15
H4C16
NAGK
HSPD1
HSPE1
NTSR1
NPPA
SREBF2
FUT2
NME4
FOSB
JUND
HEXD
HPGDS
SORT1
GRN
MMADHC
ATP5PD
PPIF
AGL
DPM1
OPRD1
OPRM1
OPRK1
CCNDBP1
GRIN2B
GRIN2A
BIRC2
MRC1
GFPT1
CYP27B1
SLCO3A1
DRD1
MLX
KCNQ1
KCND3
KCNH2
KCNA2
KCNA1
KCNQ2
KCNQ3
KCNA7
KCNQ5
KCNQ4
KCNH1
KCNA4
KCNA5
KCNA3
KCNA6
KCNC1
KCND2
KCNB2
KCNC4
KCNC3
KCNB1
KCNA10
KCNV1
KCNH5
KCNG3
KCNG4
KCNV2
KCNS1
KCNH8
KCNC2
KCNS3
KCNH6
KCNF1
KCNH7
KCND1
KCNG1
KCNG2
KCNH3
KCNS2
KCNH4
ITGA4
ITGB7
GLA
DDO
ABCD3
SIGLEC7
HEXB
HEXA
MYC
SREBF1
KCNIP2
PCMT1
DTD1
FXN
PLD4
MRGPRD
KLRK1
MICA
RAET1L
GCK
GCKR
GBA1
GBA2
SFTPD
POMGNT1
ENO1
DRD5
UGCG
HTR1F
HTR2B
HTR4
HTR1B
HTR3A
HTR1D
HTR2A
HTR2C
HTR1E
HTR7
HTR6
HTR5A
HTR3E
HTR3B
HTR3D
HTR3C
GRID1
GRID2
EIF3D
GRM5
PTGDS
CRYGD
SNRPD1
SMARCD2
CPD
HSD17B4
GRIN3A
IMPA1
NR1D2
FBP1
CDK6
CYP24A1
NANS
CFD
NR1D1
AMY2A
PRKCI
PRKCZ
ITGB1
GRIA2
GRIA1
MAT2B
INPP5D
PSAP
GLO1
CTSD
OGA
GPRC5D
