# Supplementary material for: Platycodin D alleviates cardiac hypertrophy in the treatment of heart failure by inhibiting p53-dependent BCL-2/Bax/caspase-3 signaling pathway
Source: Front Pharmacol. 2026 May 26;17:1832803. doi: 10.3389/fphar.2026.1832803 (PMC13246692; doi:10.3389/fphar.2026.1832803)
Supplement: Supplementary file 2 [file Table3.xlsx]

## Sheet: Supplementary Table S3
Gene Symbol	Description	Category	Uniprot ID	Gifts	GC Id	Relevance score	GeneCards Link
SCN5A	Sodium Voltage-Gated Channel Alpha Subunit 5	Protein Coding	Q14524	63	GC03M038887	138.80549621582	https://www.genecards.org/cgi-bin/carddisp.pl?gene=SCN5A
MYH7	Myosin Heavy Chain 7	Protein Coding	P12883	60	GC14M023412	124.232147216797	https://www.genecards.org/cgi-bin/carddisp.pl?gene=MYH7
MYBPC3	Myosin Binding Protein C3	Protein Coding	Q14896	59	GC11M142655	98.7535552978516	https://www.genecards.org/cgi-bin/carddisp.pl?gene=MYBPC3
TNNT2	Troponin T2, Cardiac Type	Protein Coding	P45379	60	GC01M201359	98.1091613769531	https://www.genecards.org/cgi-bin/carddisp.pl?gene=TNNT2
RYR2	Ryanodine Receptor 2	Protein Coding	Q92736	60	GC01P237042	94.2460021972656	https://www.genecards.org/cgi-bin/carddisp.pl?gene=RYR2
TNNI3	Troponin I3, Cardiac Type	Protein Coding	P19429	61	GC19M055151	92.9132537841797	https://www.genecards.org/cgi-bin/carddisp.pl?gene=TNNI3
KCNH2	Potassium Voltage-Gated Channel Subfamily H Member 2	Protein Coding	Q12809	63	GC07M150944	92.7354	https://www.genecards.org/cgi-bin/carddisp.pl?gene=KCNH2
ACTN2	Actinin Alpha 2	Protein Coding	P35609	59	GC01P236686	88.8240737915039	https://www.genecards.org/cgi-bin/carddisp.pl?gene=ACTN2
KCNQ1	Potassium Voltage-Gated Channel Subfamily Q Member 1	Protein Coding	P51787	62	GC11P002444	86.4964828491211	https://www.genecards.org/cgi-bin/carddisp.pl?gene=KCNQ1
GLA	Galactosidase Alpha	Protein Coding	P06280	62	GC0XM101393	84.2669372558594	https://www.genecards.org/cgi-bin/carddisp.pl?gene=GLA
MYH6	Myosin Heavy Chain 6	Protein Coding	P13533	59	GC14M023381	82.2635650634766	https://www.genecards.org/cgi-bin/carddisp.pl?gene=MYH6
ACTC1	Actin Alpha Cardiac Muscle 1	Protein Coding	P68032	57	GC15M034790	70.9892120361328	https://www.genecards.org/cgi-bin/carddisp.pl?gene=ACTC1
TTN	Titin	Protein Coding	Q8WZ42	60	GC02M178525	70.2371978759766	https://www.genecards.org/cgi-bin/carddisp.pl?gene=TTN
MYL2	Myosin Light Chain 2	Protein Coding	P10916	61	GC12M112099	69.2922439575195	https://www.genecards.org/cgi-bin/carddisp.pl?gene=MYL2
RPL36A-HNRNPH2	RPL36A-HNRNPH2 Readthrough	Protein Coding		24	GC0XP101431	67.9727554321289	https://www.genecards.org/cgi-bin/carddisp.pl?gene=RPL36A-HNRNPH2
LMNA	Lamin A/C	Protein Coding	P02545	63	GC01P156082	66.7052688598633	https://www.genecards.org/cgi-bin/carddisp.pl?gene=LMNA
ANK2	Ankyrin 2	Protein Coding	Q01484	54	GC04P112847	63.7590827941895	https://www.genecards.org/cgi-bin/carddisp.pl?gene=ANK2
TCAP	Titin-Cap	Protein Coding	O15273	53	GC17P165142	63.5516967773438	https://www.genecards.org/cgi-bin/carddisp.pl?gene=TCAP
CACNA1C	Calcium Voltage-Gated Channel Subunit Alpha1 C	Protein Coding	Q13936	62	GC12P001970	59.3472747802734	https://www.genecards.org/cgi-bin/carddisp.pl?gene=CACNA1C
CAV3	Caveolin 3	Protein Coding	P56539	56	GC03P008733	59.0104217529297	https://www.genecards.org/cgi-bin/carddisp.pl?gene=CAV3
TNNC1	Troponin C1, Slow Skeletal And Cardiac Type	Protein Coding	P63316	55	GC03M055170	58.0695915222168	https://www.genecards.org/cgi-bin/carddisp.pl?gene=TNNC1
NKX2-5	NK2 Homeobox 5	Protein Coding	P52952	57	GC05M173232	57.9330940246582	https://www.genecards.org/cgi-bin/carddisp.pl?gene=NKX2-5
PRKAG2	Protein Kinase AMP-Activated Non-Catalytic Subunit Gamma 2	Protein Coding	Q9UGJ0	62	GC07M151556	56.8809356689453	https://www.genecards.org/cgi-bin/carddisp.pl?gene=PRKAG2
TPM1	Tropomyosin 1	Protein Coding	P09493	60	GC15P209649	55.3369674682617	https://www.genecards.org/cgi-bin/carddisp.pl?gene=TPM1
MYLK2	Myosin Light Chain Kinase 2	Protein Coding	Q9H1R3	59	GC20P031819	55.1994705200195	https://www.genecards.org/cgi-bin/carddisp.pl?gene=MYLK2
PKP2	Plakophilin 2	Protein Coding	Q99959	56	GC12M032790	52.0127906799316	https://www.genecards.org/cgi-bin/carddisp.pl?gene=PKP2
CSRP3	Cysteine And Glycine Rich Protein 3	Protein Coding	P50461	55	GC11M019160	51.5273742675781	https://www.genecards.org/cgi-bin/carddisp.pl?gene=CSRP3
MYL3	Myosin Light Chain 3	Protein Coding	P08590	59	GC03M046836	50.6538200378418	https://www.genecards.org/cgi-bin/carddisp.pl?gene=MYL3
FLNC	Filamin C	Protein Coding	Q14315	57	GC07P128830	50.5789566040039	https://www.genecards.org/cgi-bin/carddisp.pl?gene=FLNC
TRDN	Triadin	Protein Coding	Q13061	53	GC06M123198	50.2680053710938	https://www.genecards.org/cgi-bin/carddisp.pl?gene=TRDN
DSP	Desmoplakin	Protein Coding	P15924	62	GC06P007541	50.1367416381836	https://www.genecards.org/cgi-bin/carddisp.pl?gene=DSP
GATA4	GATA Binding Protein 4	Protein Coding	P43694	62	GC08P011676	49.8429565429688	https://www.genecards.org/cgi-bin/carddisp.pl?gene=GATA4
PLN	Phospholamban	Protein Coding	P26678	57	GC06P118548	48.8171768188477	https://www.genecards.org/cgi-bin/carddisp.pl?gene=PLN
DES	Desmin	Protein Coding	P17661	60	GC02P219418	47.176815032959	https://www.genecards.org/cgi-bin/carddisp.pl?gene=DES
CASQ2	Calsequestrin 2	Protein Coding	O14958	57	GC01M115700	47.1642227172852	https://www.genecards.org/cgi-bin/carddisp.pl?gene=CASQ2
FHL1	Four And A Half LIM Domains 1	Protein Coding	Q13642	59	GC0XP136146	46.1436920166016	https://www.genecards.org/cgi-bin/carddisp.pl?gene=FHL1
KCNJ2	Potassium Inwardly Rectifying Channel Subfamily J Member 2	Protein Coding	P63252	61	GC17P070168	45.705451965332	https://www.genecards.org/cgi-bin/carddisp.pl?gene=KCNJ2
DMD	Dystrophin	Protein Coding	P11532	57	GC0XM031097	45.1891250610352	https://www.genecards.org/cgi-bin/carddisp.pl?gene=DMD
TTR	Transthyretin	Protein Coding	P02766	60	GC18P031557	44.7949028015137	https://www.genecards.org/cgi-bin/carddisp.pl?gene=TTR
SMC1A	Structural Maintenance Of Chromosomes 1A	Protein Coding	Q14683	60	GC0XM053374	44.7456359863281	https://www.genecards.org/cgi-bin/carddisp.pl?gene=SMC1A
NPPA	Natriuretic Peptide A	Protein Coding	P01160	57	GC01M036050	44.6772155761719	https://www.genecards.org/cgi-bin/carddisp.pl?gene=NPPA
JPH2	Junctophilin 2	Protein Coding	Q9BR39	55	GC20M044113	43.9110336303711	https://www.genecards.org/cgi-bin/carddisp.pl?gene=JPH2
MHRT	Myosin Heavy Chain Associated RNA Transcript	RNA Gene		22	GC14P064355	43.6385803222656	https://www.genecards.org/cgi-bin/carddisp.pl?gene=MHRT
MED13L	Mediator Complex Subunit 13L	Protein Coding	Q71F56	51	GC12M115953	43.4876823425293	https://www.genecards.org/cgi-bin/carddisp.pl?gene=MED13L
MSTN	Myostatin	Protein Coding	O14793	59	GC02M190055	43.4356842041016	https://www.genecards.org/cgi-bin/carddisp.pl?gene=MSTN
ELP1	Elongator Acetyltransferase Complex Subunit 1	Protein Coding	O95163	56	GC09M126895	43.1684455871582	https://www.genecards.org/cgi-bin/carddisp.pl?gene=ELP1
RAF1	Raf-1 Proto-Oncogene, Serine/Threonine Kinase	Protein Coding	P04049	67	GC03M012583	42.7357025146484	https://www.genecards.org/cgi-bin/carddisp.pl?gene=RAF1
ACE	Angiotensin I Converting Enzyme	Protein Coding	P12821	64	GC17P063477	42.1655807495117	https://www.genecards.org/cgi-bin/carddisp.pl?gene=ACE
KCNE1	Potassium Voltage-Gated Channel Subfamily E Regulatory Subunit 1	Protein Coding	P15382	57	GC21M034446	42.016414642334	https://www.genecards.org/cgi-bin/carddisp.pl?gene=KCNE1
ABCC9	ATP Binding Cassette Subfamily C Member 9	Protein Coding	O60706	57	GC12M021797	41.4943237304688	https://www.genecards.org/cgi-bin/carddisp.pl?gene=ABCC9
FLNA	Filamin A	Protein Coding	P21333	62	GC0XM154348	40.4618759155273	https://www.genecards.org/cgi-bin/carddisp.pl?gene=FLNA
LOC126861898	BRD4-Independent Group 4 Enhancer GRCh37_chr14:23893609-23894808	Functional Element		8	GC14P062444	40.0623931884766	https://www.genecards.org/cgi-bin/carddisp.pl?gene=LOC126861898
HCN4	Hyperpolarization Activated Cyclic Nucleotide Gated Potassium Channel 4	Protein Coding	Q9Y3Q4	60	GC15M073319	39.855354309082	https://www.genecards.org/cgi-bin/carddisp.pl?gene=HCN4
NPPB	Natriuretic Peptide B	Protein Coding	P16860	56	GC01M036051	39.5744247436523	https://www.genecards.org/cgi-bin/carddisp.pl?gene=NPPB
KCNE2	Potassium Voltage-Gated Channel Subfamily E Regulatory Subunit 2	Protein Coding	Q9Y6J6	55	GC21P034328	39.348690032959	https://www.genecards.org/cgi-bin/carddisp.pl?gene=KCNE2
LAMP2	Lysosomal Associated Membrane Protein 2	Protein Coding	P13473	57	GC0XM120426	38.552864074707	https://www.genecards.org/cgi-bin/carddisp.pl?gene=LAMP2
LOC110121269	VISTA Enhancer Hs2177	Functional Element		10	GC03P042479	38.5042724609375	https://www.genecards.org/cgi-bin/carddisp.pl?gene=LOC110121269
TMEM43	Transmembrane Protein 43	Protein Coding	Q9BTV4	55	GC03P028862	38.4153137207031	https://www.genecards.org/cgi-bin/carddisp.pl?gene=TMEM43
CALR3	Calreticulin 3	Protein Coding	Q96L12	48	GC19M112107	38.2593727111816	https://www.genecards.org/cgi-bin/carddisp.pl?gene=CALR3
DSG2	Desmoglein 2	Protein Coding	Q14126	56	GC18P031498	37.4513702392578	https://www.genecards.org/cgi-bin/carddisp.pl?gene=DSG2
GAA	Alpha Glucosidase	Protein Coding	P10253	63	GC17P080101	36.8631057739258	https://www.genecards.org/cgi-bin/carddisp.pl?gene=GAA
ILK	Integrin Linked Kinase	Protein Coding	Q13418	59	GC11P022985	36.7736206054688	https://www.genecards.org/cgi-bin/carddisp.pl?gene=ILK
TNNI3K	TNNI3 Interacting Kinase	Protein Coding	Q59H18	49	GC01P074235	36.4548149108887	https://www.genecards.org/cgi-bin/carddisp.pl?gene=TNNI3K
FKRP	Fukutin Related Protein	Protein Coding	Q9H9S5	52	GC19P162307	35.9072608947754	https://www.genecards.org/cgi-bin/carddisp.pl?gene=FKRP
RBM20	RNA Binding Motif Protein 20	Protein Coding	Q5T481	48	GC10P129346	35.7524185180664	https://www.genecards.org/cgi-bin/carddisp.pl?gene=RBM20
JUP	Junction Plakoglobin	Protein Coding	P14923	60	GC17M041754	35.102409362793	https://www.genecards.org/cgi-bin/carddisp.pl?gene=JUP
PTPN11	Protein Tyrosine Phosphatase Non-Receptor Type 11	Protein Coding	Q06124	67	GC12P112418	34.9948654174805	https://www.genecards.org/cgi-bin/carddisp.pl?gene=PTPN11
LOC126861897	BRD4-Independent Group 4 Enhancer GRCh37_chr14:23884455-23885654	Functional Element		8	GC14P062443	34.8846092224121	https://www.genecards.org/cgi-bin/carddisp.pl?gene=LOC126861897
MYPN	Myopalladin	Protein Coding	Q86TC9	54	GC10P068106	34.8166656494141	https://www.genecards.org/cgi-bin/carddisp.pl?gene=MYPN
TTN-AS1	TTN Antisense RNA 1	RNA Gene		26	GC02P178521	34.5611343383789	https://www.genecards.org/cgi-bin/carddisp.pl?gene=TTN-AS1
LDB3	LIM Domain Binding 3	Protein Coding	O75112	54	GC10P086666	34.5144805908203	https://www.genecards.org/cgi-bin/carddisp.pl?gene=LDB3
COL1A2	Collagen Type I Alpha 2 Chain	Protein Coding	P08123	60	GC07P094394	34.418830871582	https://www.genecards.org/cgi-bin/carddisp.pl?gene=COL1A2
SCN1B	Sodium Voltage-Gated Channel Beta Subunit 1	Protein Coding	Q07699	57	GC19P035030	33.7254829406738	https://www.genecards.org/cgi-bin/carddisp.pl?gene=SCN1B
NEXN	Nexilin F-Actin Binding Protein	Protein Coding	Q0ZGT2	52	GC01P086680	33.6205062866211	https://www.genecards.org/cgi-bin/carddisp.pl?gene=NEXN
VCL	Vinculin	Protein Coding	P18206	60	GC10P073995	33.5470542907715	https://www.genecards.org/cgi-bin/carddisp.pl?gene=VCL
SGCD	Sarcoglycan Delta	Protein Coding	Q92629	57	GC05P161347	33.4638137817383	https://www.genecards.org/cgi-bin/carddisp.pl?gene=SGCD
DSC2	Desmocollin 2	Protein Coding	Q02487	57	GC18M031058	33.3630256652832	https://www.genecards.org/cgi-bin/carddisp.pl?gene=DSC2
BRAF	B-Raf Proto-Oncogene, Serine/Threonine Kinase	Protein Coding	P15056	67	GC07M140798	33.0851097106934	https://www.genecards.org/cgi-bin/carddisp.pl?gene=BRAF
TRIM63	Tripartite Motif Containing 63	Protein Coding	Q969Q1	54	GC01M036996	32.8100128173828	https://www.genecards.org/cgi-bin/carddisp.pl?gene=TRIM63
BAG3	BAG Cochaperone 3	Protein Coding	O95817	55	GC10P119651	32.3473587036133	https://www.genecards.org/cgi-bin/carddisp.pl?gene=BAG3
MEIS2	Meis Homeobox 2	Protein Coding	O14770	53	GC15M036889	32.326057434082	https://www.genecards.org/cgi-bin/carddisp.pl?gene=MEIS2
PIK3CA	Phosphatidylinositol-4,5-Bisphosphate 3-Kinase Catalytic Subunit Alpha	Protein Coding	P42336	65	GC03P179148	32.151481628418	https://www.genecards.org/cgi-bin/carddisp.pl?gene=PIK3CA
CALM1	Calmodulin 1	Protein Coding	P0DP23	58	GC14P090396	32.086612701416	https://www.genecards.org/cgi-bin/carddisp.pl?gene=CALM1
HRAS	HRas Proto-Oncogene, GTPase	Protein Coding	P01112	65	GC11M015781	32.020824432373	https://www.genecards.org/cgi-bin/carddisp.pl?gene=HRAS
CACNB2	Calcium Voltage-Gated Channel Auxiliary Subunit Beta 2	Protein Coding	Q08289	59	GC10P018141	31.9841423034668	https://www.genecards.org/cgi-bin/carddisp.pl?gene=CACNB2
TBX20	T-Box Transcription Factor 20	Protein Coding	Q9UMR3	52	GC07M035237	31.9832820892334	https://www.genecards.org/cgi-bin/carddisp.pl?gene=TBX20
EDN1	Endothelin 1	Protein Coding	P05305	61	GC06P014983	31.8417377471924	https://www.genecards.org/cgi-bin/carddisp.pl?gene=EDN1
TANGO2	Transport And Golgi Organization 2 Homolog	Protein Coding	Q6ICL3	47	GC22P020017	31.4794216156006	https://www.genecards.org/cgi-bin/carddisp.pl?gene=TANGO2
EMD	Emerin	Protein Coding	P50402	57	GC0XP154379	31.2023239135742	https://www.genecards.org/cgi-bin/carddisp.pl?gene=EMD
GNB5	G Protein Subunit Beta 5	Protein Coding	O14775	56	GC15M167104	31.1682109832764	https://www.genecards.org/cgi-bin/carddisp.pl?gene=GNB5
SMAD4	SMAD Family Member 4	Protein Coding	Q13485	66	GC18P051028	31.110538482666	https://www.genecards.org/cgi-bin/carddisp.pl?gene=SMAD4
SOS1	SOS Ras/Rac Guanine Nucleotide Exchange Factor 1	Protein Coding	Q07889	64	GC02M039486	31.0130462646484	https://www.genecards.org/cgi-bin/carddisp.pl?gene=SOS1
TBX5	T-Box Transcription Factor 5	Protein Coding	Q99593	56	GC12M114353	30.9961910247803	https://www.genecards.org/cgi-bin/carddisp.pl?gene=TBX5
TGFB1	Transforming Growth Factor Beta 1	Protein Coding	P01137	65	GC19M041301	30.9445705413818	https://www.genecards.org/cgi-bin/carddisp.pl?gene=TGFB1
CACNA2D1	Calcium Voltage-Gated Channel Auxiliary Subunit Alpha2delta 1	Protein Coding	P54289	59	GC07M081946	30.9317226409912	https://www.genecards.org/cgi-bin/carddisp.pl?gene=CACNA2D1
IL6	Interleukin 6	Protein Coding	P05231	63	GC07P022725	30.904613494873	https://www.genecards.org/cgi-bin/carddisp.pl?gene=IL6
CALM2	Calmodulin 2	Protein Coding	P0DP24	56	GC02M047160	30.8750114440918	https://www.genecards.org/cgi-bin/carddisp.pl?gene=CALM2
PPA2	Inorganic Pyrophosphatase 2	Protein Coding	Q9H2U2	52	GC04M105369	30.8733692169189	https://www.genecards.org/cgi-bin/carddisp.pl?gene=PPA2
AKAP19	A-Kinase Anchoring Protein 19	Protein Coding	Q9BSF0	36	GC02P189879	30.7948265075684	https://www.genecards.org/cgi-bin/carddisp.pl?gene=AKAP19
RYR1	Ryanodine Receptor 1	Protein Coding	P21817	62	GC19P162024	30.6798801422119	https://www.genecards.org/cgi-bin/carddisp.pl?gene=RYR1
NOTCH1	Notch Receptor 1	Protein Coding	P46531	66	GC09M139438	30.5959758758545	https://www.genecards.org/cgi-bin/carddisp.pl?gene=NOTCH1
GJA5	Gap Junction Protein Alpha 5	Protein Coding	P36382	57	GC01M147756	30.5740661621094	https://www.genecards.org/cgi-bin/carddisp.pl?gene=GJA5
ANKRD1	Ankyrin Repeat Domain 1	Protein Coding	Q15327	53	GC10M090912	30.5703926086426	https://www.genecards.org/cgi-bin/carddisp.pl?gene=ANKRD1
CHAER1	Cardiac Hypertrophy Associated Epigenetic Regulator 1	RNA Gene		11	GC04M056691	30.5113906860352	https://www.genecards.org/cgi-bin/carddisp.pl?gene=CHAER1
MYOZ2	Myozenin 2	Protein Coding	Q9NPC6	50	GC04P119135	30.3321781158447	https://www.genecards.org/cgi-bin/carddisp.pl?gene=MYOZ2
CALM3	Calmodulin 3	Protein Coding	P0DP25	55	GC19P046601	30.2967147827148	https://www.genecards.org/cgi-bin/carddisp.pl?gene=CALM3
KCNJ5	Potassium Inwardly Rectifying Channel Subfamily J Member 5	Protein Coding	P48544	60	GC11P128891	30.1897983551025	https://www.genecards.org/cgi-bin/carddisp.pl?gene=KCNJ5
SNTA1	Syntrophin Alpha 1	Protein Coding	Q13424	59	GC20M033407	29.7161254882813	https://www.genecards.org/cgi-bin/carddisp.pl?gene=SNTA1
BMP2	Bone Morphogenetic Protein 2	Protein Coding	P12643	58	GC20P006767	29.7060527801514	https://www.genecards.org/cgi-bin/carddisp.pl?gene=BMP2
FLNC-AS1	FLNC Antisense RNA 1	RNA Gene		21	GC07M129379	29.6516304016113	https://www.genecards.org/cgi-bin/carddisp.pl?gene=FLNC-AS1
ALPK3	Alpha Kinase 3	Protein Coding	Q96L96	47	GC15P202578	29.6212291717529	https://www.genecards.org/cgi-bin/carddisp.pl?gene=ALPK3
RANGRF	RAN Guanine Nucleotide Release Factor	Protein Coding	Q9HD47	46	GC17P008288	29.5472297668457	https://www.genecards.org/cgi-bin/carddisp.pl?gene=RANGRF
KCND3	Potassium Voltage-Gated Channel Subfamily D Member 3	Protein Coding	Q9UK17	59	GC01M111770	29.360897064209	https://www.genecards.org/cgi-bin/carddisp.pl?gene=KCND3
LZTR1	Leucine Zipper Like Post Translational Regulator 1	Protein Coding	Q8N653	55	GC22P096832	29.0645	https://www.genecards.org/cgi-bin/carddisp.pl?gene=LZTR1
FKTN	Fukutin	Protein Coding	O75072	52	GC09P105558	28.8414268493652	https://www.genecards.org/cgi-bin/carddisp.pl?gene=FKTN
TAFAZZIN	Tafazzin, Phospholipid-Lysophospholipid Transacylase	Protein Coding	Q16635	53	GC0XP155342	28.7506504058838	https://www.genecards.org/cgi-bin/carddisp.pl?gene=TAFAZZIN
TRPM4	Transient Receptor Potential Cation Channel Subfamily M Member 4	Protein Coding	Q8TD43	56	GC19P049157	28.4065437316895	https://www.genecards.org/cgi-bin/carddisp.pl?gene=TRPM4
TGFB3	Transforming Growth Factor Beta 3	Protein Coding	P10600	60	GC14M075958	28.2585067749023	https://www.genecards.org/cgi-bin/carddisp.pl?gene=TGFB3
KCNJ8	Potassium Inwardly Rectifying Channel Subfamily J Member 8	Protein Coding	Q15842	56	GC12M021764	27.9607257843018	https://www.genecards.org/cgi-bin/carddisp.pl?gene=KCNJ8
MYH7B	Myosin Heavy Chain 7B	Protein Coding	A7E2Y1	48	GC20P055813	27.8432884216309	https://www.genecards.org/cgi-bin/carddisp.pl?gene=MYH7B
AGT	Angiotensinogen	Protein Coding	P01019	62	GC01M230690	27.2967872619629	https://www.genecards.org/cgi-bin/carddisp.pl?gene=AGT
CDH2	Cadherin 2	Protein Coding	P19022	64	GC18M039248	27.1661109924316	https://www.genecards.org/cgi-bin/carddisp.pl?gene=CDH2
CRYAB	Crystallin Alpha B	Protein Coding	P02511	59	GC11M111908	27.1561985015869	https://www.genecards.org/cgi-bin/carddisp.pl?gene=CRYAB
GJA1	Gap Junction Protein Alpha 1	Protein Coding	P17302	63	GC06P191766	27.0814056396484	https://www.genecards.org/cgi-bin/carddisp.pl?gene=GJA1
MAP2K1	Mitogen-Activated Protein Kinase Kinase 1	Protein Coding	Q02750	67	GC15P066386	27.0321483612061	https://www.genecards.org/cgi-bin/carddisp.pl?gene=MAP2K1
H19	H19 Imprinted Maternally Expressed Transcript	RNA Gene		36	GC11M001995	26.9991111755371	https://www.genecards.org/cgi-bin/carddisp.pl?gene=H19
FBN1	Fibrillin 1	Protein Coding	P35555	60	GC15M048408	26.9237670898438	https://www.genecards.org/cgi-bin/carddisp.pl?gene=FBN1
MIR208B	MicroRNA 208b	RNA Gene		30	GC14M023417	26.8773307800293	https://www.genecards.org/cgi-bin/carddisp.pl?gene=MIR208B
ACADVL	Acyl-CoA Dehydrogenase Very Long Chain	Protein Coding	P49748	59	GC17P164111	26.7402648925781	https://www.genecards.org/cgi-bin/carddisp.pl?gene=ACADVL
TAF10	TATA-Box Binding Protein Associated Factor 10	Protein Coding	Q12962	49	GC11M016056	26.7377433776855	https://www.genecards.org/cgi-bin/carddisp.pl?gene=TAF10
ACTA2	Actin Alpha 2, Smooth Muscle	Protein Coding	P62736	60	GC10M088935	26.6457462310791	https://www.genecards.org/cgi-bin/carddisp.pl?gene=ACTA2
ACTA1	Actin Alpha 1, Skeletal Muscle	Protein Coding	P68133	61	GC01M230800	26.2127819061279	https://www.genecards.org/cgi-bin/carddisp.pl?gene=ACTA1
KRAS	KRAS Proto-Oncogene, GTPase	Protein Coding	P01116	66	GC12M037206	26.2018051147461	https://www.genecards.org/cgi-bin/carddisp.pl?gene=KRAS
AKAP9	A-Kinase Anchoring Protein 9	Protein Coding	Q99996	53	GC07P091940	25.927978515625	https://www.genecards.org/cgi-bin/carddisp.pl?gene=AKAP9
KCNQ1OT1	KCNQ1 Opposite Strand/Antisense Transcript 1	RNA Gene		34	GC11M015879	25.746223449707	https://www.genecards.org/cgi-bin/carddisp.pl?gene=KCNQ1OT1
PTEN	Phosphatase And Tensin Homolog	Protein Coding	P60484	65	GC10P128607	25.7147941589355	https://www.genecards.org/cgi-bin/carddisp.pl?gene=PTEN
COL1A1	Collagen Type I Alpha 1 Chain	Protein Coding	P02452	62	GC17M101332	25.2572860717773	https://www.genecards.org/cgi-bin/carddisp.pl?gene=COL1A1
AKT1	AKT Serine/Threonine Kinase 1	Protein Coding	P31749	66	GC14M104769	25.1869277954102	https://www.genecards.org/cgi-bin/carddisp.pl?gene=AKT1
CEP85L	Centrosomal Protein 85L	Protein Coding	Q5SZL2	48	GC06M118460	25.156759262085	https://www.genecards.org/cgi-bin/carddisp.pl?gene=CEP85L
ATP2A2	ATPase Sarcoplasmic/Endoplasmic Reticulum Ca2+ Transporting 2	Protein Coding	P16615	63	GC12P110280	25.144947052002	https://www.genecards.org/cgi-bin/carddisp.pl?gene=ATP2A2
SMAD3	SMAD Family Member 3	Protein Coding	P84022	66	GC15P067063	25.1312713623047	https://www.genecards.org/cgi-bin/carddisp.pl?gene=SMAD3
OXTR	Oxytocin Receptor	Protein Coding	P30559	60	GC03M008767	25.0964012145996	https://www.genecards.org/cgi-bin/carddisp.pl?gene=OXTR
TGFBR2	Transforming Growth Factor Beta Receptor 2	Protein Coding	P37173	65	GC03P030610	25.0131645202637	https://www.genecards.org/cgi-bin/carddisp.pl?gene=TGFBR2
GATA6	GATA Binding Protein 6	Protein Coding	Q92908	60	GC18P022169	24.6050720214844	https://www.genecards.org/cgi-bin/carddisp.pl?gene=GATA6
CPT2	Carnitine Palmitoyltransferase 2	Protein Coding	P23786	63	GC01P053196	24.4326629638672	https://www.genecards.org/cgi-bin/carddisp.pl?gene=CPT2
IGF1	Insulin Like Growth Factor 1	Protein Coding	P05019	60	GC12M102395	24.3936824798584	https://www.genecards.org/cgi-bin/carddisp.pl?gene=IGF1
KCNQ1-AS1	KCNQ1 Antisense RNA 1	RNA Gene		23	GC11M015880	24.3526439666748	https://www.genecards.org/cgi-bin/carddisp.pl?gene=KCNQ1-AS1
MAP2K2	Mitogen-Activated Protein Kinase Kinase 2	Protein Coding	P36507	67	GC19M004090	24.2564945220947	https://www.genecards.org/cgi-bin/carddisp.pl?gene=MAP2K2
DTNA	Dystrobrevin Alpha	Protein Coding	Q9Y4J8	56	GC18P034493	24.1704978942871	https://www.genecards.org/cgi-bin/carddisp.pl?gene=DTNA
DYSF	Dysferlin	Protein Coding	O75923	56	GC02P071453	24.0441436767578	https://www.genecards.org/cgi-bin/carddisp.pl?gene=DYSF
ACAD9	Acyl-CoA Dehydrogenase Family Member 9	Protein Coding	Q9H845	57	GC03P144178	24.0229263305664	https://www.genecards.org/cgi-bin/carddisp.pl?gene=ACAD9
KCNA5	Potassium Voltage-Gated Channel Subfamily A Member 5	Protein Coding	P22460	59	GC12P005043	23.9929962158203	https://www.genecards.org/cgi-bin/carddisp.pl?gene=KCNA5
FPGT-TNNI3K	FPGT-TNNI3K Readthrough	Protein Coding		28	GC01P074198	23.6899871826172	https://www.genecards.org/cgi-bin/carddisp.pl?gene=FPGT-TNNI3K
TGFB2	Transforming Growth Factor Beta 2	Protein Coding	P61812	63	GC01P218345	23.6173553466797	https://www.genecards.org/cgi-bin/carddisp.pl?gene=TGFB2
GJD2-DT	GJD2 Divergent Transcript	RNA Gene		18	GC15P201479	23.5884017944336	https://www.genecards.org/cgi-bin/carddisp.pl?gene=GJD2-DT
AGL	Amylo-Alpha-1,6-Glucosidase And 4-Alpha-Glucanotransferase	Protein Coding	P35573	58	GC01P099850	23.5193309783936	https://www.genecards.org/cgi-bin/carddisp.pl?gene=AGL
SCN4A	Sodium Voltage-Gated Channel Alpha Subunit 4	Protein Coding	P35499	58	GC17M063938	23.4991035461426	https://www.genecards.org/cgi-bin/carddisp.pl?gene=SCN4A
MYOT	Myotilin	Protein Coding	Q9UBF9	52	GC05P137867	23.3769874572754	https://www.genecards.org/cgi-bin/carddisp.pl?gene=MYOT
KAT6A	Lysine Acetyltransferase 6A	Protein Coding	Q92794	57	GC08M041929	23.3375854492188	https://www.genecards.org/cgi-bin/carddisp.pl?gene=KAT6A
TGFBR1	Transforming Growth Factor Beta Receptor 1	Protein Coding	P36897	66	GC09P109923	23.3339290618896	https://www.genecards.org/cgi-bin/carddisp.pl?gene=TGFBR1
MRAS	Muscle RAS Oncogene Homolog	Protein Coding	O14807	56	GC03P138347	23.3067588806152	https://www.genecards.org/cgi-bin/carddisp.pl?gene=MRAS
CACNA1D	Calcium Voltage-Gated Channel Subunit Alpha1 D	Protein Coding	Q01668	60	GC03P053328	23.1981410980225	https://www.genecards.org/cgi-bin/carddisp.pl?gene=CACNA1D
NRAS	NRAS Proto-Oncogene, GTPase	Protein Coding	P01111	63	GC01M114704	23.1220035552979	https://www.genecards.org/cgi-bin/carddisp.pl?gene=NRAS
MAPK1	Mitogen-Activated Protein Kinase 1	Protein Coding	P28482	66	GC22M021759	23.0246887207031	https://www.genecards.org/cgi-bin/carddisp.pl?gene=MAPK1
SMAD2	SMAD Family Member 2	Protein Coding	Q15796	65	GC18M047809	22.9951915740967	https://www.genecards.org/cgi-bin/carddisp.pl?gene=SMAD2
HAND2	Heart And Neural Crest Derivatives Expressed 2	Protein Coding	P61296	55	GC04M173524	22.9458923339844	https://www.genecards.org/cgi-bin/carddisp.pl?gene=HAND2
TBX1	T-Box Transcription Factor 1	Protein Coding	O43435	55	GC22P096765	22.8290328979492	https://www.genecards.org/cgi-bin/carddisp.pl?gene=TBX1
TNF	Tumor Necrosis Factor	Protein Coding	P01375	63	GC06P190708	22.8266181945801	https://www.genecards.org/cgi-bin/carddisp.pl?gene=TNF
MYLK3	Myosin Light Chain Kinase 3	Protein Coding	Q32MK0	53	GC16M054231	22.7042980194092	https://www.genecards.org/cgi-bin/carddisp.pl?gene=MYLK3
KCNE3	Potassium Voltage-Gated Channel Subfamily E Regulatory Subunit 3	Protein Coding	Q9Y6H6	57	GC11M074454	22.5447044372559	https://www.genecards.org/cgi-bin/carddisp.pl?gene=KCNE3
PRKG1	Protein Kinase CGMP-Dependent 1	Protein Coding	Q13976	63	GC10P053881	22.4357872009277	https://www.genecards.org/cgi-bin/carddisp.pl?gene=PRKG1
PRDM16	PR/SET Domain 16	Protein Coding	Q9HAZ2	58	GC01P082975	22.3404560089111	https://www.genecards.org/cgi-bin/carddisp.pl?gene=PRDM16
SLC25A4	Solute Carrier Family 25 Member 4	Protein Coding	P12235	60	GC04P185143	22.0593433380127	https://www.genecards.org/cgi-bin/carddisp.pl?gene=SLC25A4
PLD1	Phospholipase D1	Protein Coding	Q13393	63	GC03M171600	21.8911304473877	https://www.genecards.org/cgi-bin/carddisp.pl?gene=PLD1
CAPN3	Calpain 3	Protein Coding	P20807	60	GC15P042359	21.681978225708	https://www.genecards.org/cgi-bin/carddisp.pl?gene=CAPN3
EGFR	Epidermal Growth Factor Receptor	Protein Coding	P00533	68	GC07P055019	21.6647491455078	https://www.genecards.org/cgi-bin/carddisp.pl?gene=EGFR
LOC126806068	BRD4-Independent Group 4 Enhancer GRCh37_chr1:237947411-237948610	Functional Element		8	GC01P237784	21.6544876098633	https://www.genecards.org/cgi-bin/carddisp.pl?gene=LOC126806068
SLC4A3	Solute Carrier Family 4 Member 3	Protein Coding	P48751	52	GC02P219627	21.6346912384033	https://www.genecards.org/cgi-bin/carddisp.pl?gene=SLC4A3
CTF1	Cardiotrophin 1	Protein Coding	Q16619	52	GC16P128954	21.6000366210938	https://www.genecards.org/cgi-bin/carddisp.pl?gene=CTF1
NEBL	Nebulette	Protein Coding	O76041	50	GC10M020779	21.5683612823486	https://www.genecards.org/cgi-bin/carddisp.pl?gene=NEBL
AGTR1	Angiotensin II Receptor Type 1	Protein Coding	P30556	65	GC03P148697	21.5075016021729	https://www.genecards.org/cgi-bin/carddisp.pl?gene=AGTR1
COL3A1	Collagen Type III Alpha 1 Chain	Protein Coding	P02461	60	GC02P188974	21.5070037841797	https://www.genecards.org/cgi-bin/carddisp.pl?gene=COL3A1
MYRF	Myelin Regulatory Factor	Protein Coding	Q9Y2G1	50	GC11P114763	21.4664001464844	https://www.genecards.org/cgi-bin/carddisp.pl?gene=MYRF
DSG2-AS1	DSG2 Antisense RNA 1	RNA Gene		19	GC18M039271	21.4640598297119	https://www.genecards.org/cgi-bin/carddisp.pl?gene=DSG2-AS1
SGCA	Sarcoglycan Alpha	Protein Coding	Q16586	55	GC17P050164	21.3948631286621	https://www.genecards.org/cgi-bin/carddisp.pl?gene=SGCA
LAMA2	Laminin Subunit Alpha 2	Protein Coding	P24043	57	GC06P191870	21.3346691131592	https://www.genecards.org/cgi-bin/carddisp.pl?gene=LAMA2
MEF2A	Myocyte Enhancer Factor 2A	Protein Coding	Q02078	59	GC15P099565	21.2549610137939	https://www.genecards.org/cgi-bin/carddisp.pl?gene=MEF2A
POLG	DNA Polymerase Gamma, Catalytic Subunit	Protein Coding	P54098	62	GC15M166742	21.2044334411621	https://www.genecards.org/cgi-bin/carddisp.pl?gene=POLG
MYLK	Myosin Light Chain Kinase	Protein Coding	Q15746	65	GC03M123610	21.1610450744629	https://www.genecards.org/cgi-bin/carddisp.pl?gene=MYLK
GSK3B	Glycogen Synthase Kinase 3 Beta	Protein Coding	P49841	64	GC03M119821	21.1164684295654	https://www.genecards.org/cgi-bin/carddisp.pl?gene=GSK3B
SLC22A5	Solute Carrier Family 22 Member 5	Protein Coding	O76082	59	GC05P132369	21.109676361084	https://www.genecards.org/cgi-bin/carddisp.pl?gene=SLC22A5
SHOC2	SHOC2 Leucine Rich Repeat Scaffold Protein	Protein Coding	Q9UQ13	53	GC10P110919	20.9673728942871	https://www.genecards.org/cgi-bin/carddisp.pl?gene=SHOC2
GPD1L	Glycerol-3-Phosphate Dehydrogenase 1 Like	Protein Coding	Q8N335	53	GC03P034084	20.7079067230225	https://www.genecards.org/cgi-bin/carddisp.pl?gene=GPD1L
SCN4B	Sodium Voltage-Gated Channel Beta Subunit 4	Protein Coding	Q8IWT1	56	GC11M143804	20.6450157165527	https://www.genecards.org/cgi-bin/carddisp.pl?gene=SCN4B
REN	Renin	Protein Coding	P00797	61	GC01M204154	20.6298561096191	https://www.genecards.org/cgi-bin/carddisp.pl?gene=REN
MYH11	Myosin Heavy Chain 11	Protein Coding	P35749	59	GC16M052663	20.4509201049805	https://www.genecards.org/cgi-bin/carddisp.pl?gene=MYH11
POMT1	Protein O-Mannosyltransferase 1	Protein Coding	Q9Y6A1	57	GC09P131502	20.4307327270508	https://www.genecards.org/cgi-bin/carddisp.pl?gene=POMT1
SCN3B	Sodium Voltage-Gated Channel Beta Subunit 3	Protein Coding	Q9NY72	56	GC11M123629	20.4078979492188	https://www.genecards.org/cgi-bin/carddisp.pl?gene=SCN3B
EP300	EP300 Lysine Acetyltransferase	Protein Coding	Q09472	65	GC22P097487	20.3285369873047	https://www.genecards.org/cgi-bin/carddisp.pl?gene=EP300
APOA1	Apolipoprotein A1	Protein Coding	P02647	63	GC11M116835	20.3227710723877	https://www.genecards.org/cgi-bin/carddisp.pl?gene=APOA1
MTOR	Mechanistic Target Of Rapamycin Kinase	Protein Coding	P42345	68	GC01M011106	20.310567855835	https://www.genecards.org/cgi-bin/carddisp.pl?gene=MTOR
CRP	C-Reactive Protein	Protein Coding	P02741	59	GC01M168779	20.1469287872314	https://www.genecards.org/cgi-bin/carddisp.pl?gene=CRP
PRKAR1A	Protein Kinase CAMP-Dependent Type I Regulatory Subunit Alpha	Protein Coding	P10644	63	GC17P165859	20.1156730651855	https://www.genecards.org/cgi-bin/carddisp.pl?gene=PRKAR1A
SGCB	Sarcoglycan Beta	Protein Coding	Q16585	52	GC04M052019	19.9088363647461	https://www.genecards.org/cgi-bin/carddisp.pl?gene=SGCB
SLC8A1	Solute Carrier Family 8 Member A1	Protein Coding	P32418	57	GC02M040078	19.7808589935303	https://www.genecards.org/cgi-bin/carddisp.pl?gene=SLC8A1
PRKD1	Protein Kinase D1	Protein Coding	Q15139	62	GC14M029576	19.5807113647461	https://www.genecards.org/cgi-bin/carddisp.pl?gene=PRKD1
GATA5	GATA Binding Protein 5	Protein Coding	Q9BWX5	50	GC20M062979	19.5779972076416	https://www.genecards.org/cgi-bin/carddisp.pl?gene=GATA5
ANO5	Anoctamin 5	Protein Coding	Q75V66	50	GC11P023626	19.5038185119629	https://www.genecards.org/cgi-bin/carddisp.pl?gene=ANO5
KDR	Kinase Insert Domain Receptor	Protein Coding	P35968	67	GC04M055078	19.4656314849854	https://www.genecards.org/cgi-bin/carddisp.pl?gene=KDR
RIT1	Ras Like Without CAAX 1	Protein Coding	Q92963	58	GC01M155897	19.4410400390625	https://www.genecards.org/cgi-bin/carddisp.pl?gene=RIT1
TAB2	TGF-Beta Activated Kinase 1 (MAP3K7) Binding Protein 2	Protein Coding	Q9NYJ8	60	GC06P192356	19.383716583252	https://www.genecards.org/cgi-bin/carddisp.pl?gene=TAB2
TP53	Tumor Protein P53	Protein Coding	P04637	66	GC17M007661	19.3559379577637	https://www.genecards.org/cgi-bin/carddisp.pl?gene=TP53
LOC114827850	VISTA Enhancer Hs2149	Functional Element		8	GC12P110918	19.326587677002	https://www.genecards.org/cgi-bin/carddisp.pl?gene=LOC114827850
ZFPM2	Zinc Finger Protein, FOG Family Member 2	Protein Coding	Q8WW38	50	GC08P104590	19.2289810180664	https://www.genecards.org/cgi-bin/carddisp.pl?gene=ZFPM2
KCND2	Potassium Voltage-Gated Channel Subfamily D Member 2	Protein Coding	Q9NZV8	57	GC07P120273	19.2059669494629	https://www.genecards.org/cgi-bin/carddisp.pl?gene=KCND2
SCN10A	Sodium Voltage-Gated Channel Alpha Subunit 10	Protein Coding	Q9Y5Y9	60	GC03M038889	19.1972999572754	https://www.genecards.org/cgi-bin/carddisp.pl?gene=SCN10A
TECRL	Trans-2,3-Enoyl-CoA Reductase Like	Protein Coding	Q5HYJ1	47	GC04M064275	19.1789169311523	https://www.genecards.org/cgi-bin/carddisp.pl?gene=TECRL
POPDC1	Popeye Domain CAMP Effector 1	Protein Coding	Q8NE79	52	GC06M105096	19.1710090637207	https://www.genecards.org/cgi-bin/carddisp.pl?gene=POPDC1
ABCC8	ATP Binding Cassette Subfamily C Member 8	Protein Coding	Q09428	59	GC11M017392	19.1654071807861	https://www.genecards.org/cgi-bin/carddisp.pl?gene=ABCC8
INS	Insulin	Protein Coding	P01308	60	GC11M002159	19.0997867584229	https://www.genecards.org/cgi-bin/carddisp.pl?gene=INS
ELN	Elastin	Protein Coding	P15502	56	GC07P074027	19.0831298828125	https://www.genecards.org/cgi-bin/carddisp.pl?gene=ELN
MT-ATP6	Mitochondrially Encoded ATP Synthase Membrane Subunit 6	Protein Coding	P00846	44	GCMTP008531	19.0576267242432	https://www.genecards.org/cgi-bin/carddisp.pl?gene=MT-ATP6
MEF2C	Myocyte Enhancer Factor 2C	Protein Coding	Q06413	62	GC05M088718	18.9696388244629	https://www.genecards.org/cgi-bin/carddisp.pl?gene=MEF2C
FGFR2	Fibroblast Growth Factor Receptor 2	Protein Coding	P21802	68	GC10M121478	18.9543151855469	https://www.genecards.org/cgi-bin/carddisp.pl?gene=FGFR2
NOS3	Nitric Oxide Synthase 3	Protein Coding	P29474	62	GC07P168341	18.9412860870361	https://www.genecards.org/cgi-bin/carddisp.pl?gene=NOS3
MIR21	MicroRNA 21	RNA Gene		32	GC17P059841	18.9372291564941	https://www.genecards.org/cgi-bin/carddisp.pl?gene=MIR21
JAG1	Jagged Canonical Notch Ligand 1	Protein Coding	P78504	63	GC20M010637	18.8857250213623	https://www.genecards.org/cgi-bin/carddisp.pl?gene=JAG1
SGCG	Sarcoglycan Gamma	Protein Coding	Q13326	55	GC13P023160	18.8459930419922	https://www.genecards.org/cgi-bin/carddisp.pl?gene=SGCG
DNAJC19	DnaJ Heat Shock Protein Family (Hsp40) Member C19	Protein Coding	Q96DA6	53	GC03M180983	18.8248748779297	https://www.genecards.org/cgi-bin/carddisp.pl?gene=DNAJC19
PIK3CG	Phosphatidylinositol-4,5-Bisphosphate 3-Kinase Catalytic Subunit Gamma	Protein Coding	P48736	62	GC07P106865	18.7401180267334	https://www.genecards.org/cgi-bin/carddisp.pl?gene=PIK3CG
SOD2-OT1	SOD2 Overlapping Transcript 1	RNA Gene		20	GC06M159772	18.7011566162109	https://www.genecards.org/cgi-bin/carddisp.pl?gene=SOD2-OT1
NADSYN1	NAD Synthetase 1	Protein Coding	Q6IA69	52	GC11P115316	18.6588516235352	https://www.genecards.org/cgi-bin/carddisp.pl?gene=NADSYN1
DOLK	Dolichol Kinase	Protein Coding	Q9UPQ8	51	GC09M128945	18.6577854156494	https://www.genecards.org/cgi-bin/carddisp.pl?gene=DOLK
POMT2	Protein O-Mannosyltransferase 2	Protein Coding	Q9UKY4	55	GC14M077274	18.6483783721924	https://www.genecards.org/cgi-bin/carddisp.pl?gene=POMT2
GDF1	Growth Differentiation Factor 1	Protein Coding	P27539	49	GC19M112181	18.5966873168945	https://www.genecards.org/cgi-bin/carddisp.pl?gene=GDF1
KCNE5	Potassium Voltage-Gated Channel Subfamily E Regulatory Subunit 5	Protein Coding	Q9UJ90	46	GC0XM109623	18.5900707244873	https://www.genecards.org/cgi-bin/carddisp.pl?gene=KCNE5
PRKACA	Protein Kinase CAMP-Activated Catalytic Subunit Alpha	Protein Coding	P17612	65	GC19M112024	18.4999866485596	https://www.genecards.org/cgi-bin/carddisp.pl?gene=PRKACA
SOS2	SOS Ras/Rho Guanine Nucleotide Exchange Factor 2	Protein Coding	Q07890	57	GC14M050117	18.4921455383301	https://www.genecards.org/cgi-bin/carddisp.pl?gene=SOS2
PRKCA	Protein Kinase C Alpha	Protein Coding	P17252	65	GC17P066302	18.4019889831543	https://www.genecards.org/cgi-bin/carddisp.pl?gene=PRKCA
CAMK2D	Calcium/Calmodulin Dependent Protein Kinase II Delta	Protein Coding	Q13557	62	GC04M113418	18.3996105194092	https://www.genecards.org/cgi-bin/carddisp.pl?gene=CAMK2D
ATM	ATM Serine/Threonine Kinase	Protein Coding	Q13315	66	GC11P108222	18.394567489624	https://www.genecards.org/cgi-bin/carddisp.pl?gene=ATM
ADRB2	Adrenoceptor Beta 2	Protein Coding	P07550	62	GC05P161129	18.3945350646973	https://www.genecards.org/cgi-bin/carddisp.pl?gene=ADRB2
PPARG	Peroxisome Proliferator Activated Receptor Gamma	Protein Coding	P37231	65	GC03P012287	18.3421974182129	https://www.genecards.org/cgi-bin/carddisp.pl?gene=PPARG
ALB	Albumin	Protein Coding	P02768	61	GC04P073397	18.3144493103027	https://www.genecards.org/cgi-bin/carddisp.pl?gene=ALB
OBSCN	Obscurin, Cytoskeletal Calmodulin And Titin-Interacting RhoGEF	Protein Coding	Q5VST9	52	GC01P228208	18.2995166778564	https://www.genecards.org/cgi-bin/carddisp.pl?gene=OBSCN
TMEM70	Transmembrane Protein 70	Protein Coding	Q9BUB7	50	GC08P073972	18.2954521179199	https://www.genecards.org/cgi-bin/carddisp.pl?gene=TMEM70
CAVIN1	Caveolae Associated Protein 1	Protein Coding	Q6NZI2	53	GC17M100983	18.246883392334	https://www.genecards.org/cgi-bin/carddisp.pl?gene=CAVIN1
FBN2	Fibrillin 2	Protein Coding	P35556	55	GC05M128257	18.230224609375	https://www.genecards.org/cgi-bin/carddisp.pl?gene=FBN2
ADRB1	Adrenoceptor Beta 1	Protein Coding	P08588	62	GC10P129450	18.0837154388428	https://www.genecards.org/cgi-bin/carddisp.pl?gene=ADRB1
SCN2B	Sodium Voltage-Gated Channel Beta Subunit 2	Protein Coding	O60939	57	GC11M143807	18.0555267333984	https://www.genecards.org/cgi-bin/carddisp.pl?gene=SCN2B
CITED2	Cbp/P300 Interacting Transactivator With Glu/Asp Rich Carboxy-Terminal Domain 2	Protein Coding	Q99967	55	GC06M139371	18.0324630737305	https://www.genecards.org/cgi-bin/carddisp.pl?gene=CITED2
LOC126805877	MED14-Independent Group 3 Enhancer GRCh37_chr1:156099693-156100892	Functional Element		11	GC01P180104	18.0088367462158	https://www.genecards.org/cgi-bin/carddisp.pl?gene=LOC126805877
BMP4	Bone Morphogenetic Protein 4	Protein Coding	P12644	62	GC14M053949	17.987720489502	https://www.genecards.org/cgi-bin/carddisp.pl?gene=BMP4
ELAC2	ElaC Ribonuclease Z 2	Protein Coding	Q9BQ52	53	GC17M012991	17.9689235687256	https://www.genecards.org/cgi-bin/carddisp.pl?gene=ELAC2
CLCN1	Chloride Voltage-Gated Channel 1	Protein Coding	P35523	56	GC07P143316	17.9584178924561	https://www.genecards.org/cgi-bin/carddisp.pl?gene=CLCN1
NKX2-6	NK2 Homeobox 6	Protein Coding	A6NCS4	47	GC08M023702	17.9237747192383	https://www.genecards.org/cgi-bin/carddisp.pl?gene=NKX2-6
SRF	Serum Response Factor	Protein Coding	P11831	56	GC06P043171	17.9040946960449	https://www.genecards.org/cgi-bin/carddisp.pl?gene=SRF
NOS1AP	Nitric Oxide Synthase 1 Adaptor Protein	Protein Coding	O75052	51	GC01P162069	17.8979148864746	https://www.genecards.org/cgi-bin/carddisp.pl?gene=NOS1AP
SMAD6	SMAD Family Member 6	Protein Coding	O43541	59	GC15P066702	17.8655529022217	https://www.genecards.org/cgi-bin/carddisp.pl?gene=SMAD6
PUF60	Poly(U) Binding Splicing Factor 60	Protein Coding	Q9UHX1	54	GC08M143816	17.8601341247559	https://www.genecards.org/cgi-bin/carddisp.pl?gene=PUF60
MT-CO2	Mitochondrially Encoded Cytochrome C Oxidase II	Protein Coding	P00403	50	GCMTP007587	17.6976318359375	https://www.genecards.org/cgi-bin/carddisp.pl?gene=MT-CO2
KYNU	Kynureninase	Protein Coding	Q16719	60	GC02P142877	17.6650733947754	https://www.genecards.org/cgi-bin/carddisp.pl?gene=KYNU
CAV1	Caveolin 1	Protein Coding	Q03135	61	GC07P116524	17.6545181274414	https://www.genecards.org/cgi-bin/carddisp.pl?gene=CAV1
ACTB	Actin Beta	Protein Coding	P60709	63	GC07M005922	17.6350002288818	https://www.genecards.org/cgi-bin/carddisp.pl?gene=ACTB
KLHL24	Kelch Like Family Member 24	Protein Coding	Q6TFL4	44	GC03P183635	17.6183204650879	https://www.genecards.org/cgi-bin/carddisp.pl?gene=KLHL24
STAT3	Signal Transducer And Activator Of Transcription 3	Protein Coding	P40763	66	GC17M042313	17.6054344177246	https://www.genecards.org/cgi-bin/carddisp.pl?gene=STAT3
EFEMP2	EGF Containing Fibulin Extracellular Matrix Protein 2	Protein Coding	O95967	56	GC11M143006	17.6000709533691	https://www.genecards.org/cgi-bin/carddisp.pl?gene=EFEMP2
PGR-AS1	PGR Antisense RNA 1	RNA Gene		19	GC11P116120	17.5676403045654	https://www.genecards.org/cgi-bin/carddisp.pl?gene=PGR-AS1
HAAO	3-Hydroxyanthranilate 3,4-Dioxygenase	Protein Coding	P46952	56	GC02M042767	17.5555152893066	https://www.genecards.org/cgi-bin/carddisp.pl?gene=HAAO
BGN	Biglycan	Protein Coding	P21810	57	GC0XP153494	17.4877166748047	https://www.genecards.org/cgi-bin/carddisp.pl?gene=BGN
LOX	Lysyl Oxidase	Protein Coding	P28300	60	GC05M122063	17.4635047912598	https://www.genecards.org/cgi-bin/carddisp.pl?gene=LOX
MT-CO3	Mitochondrially Encoded Cytochrome C Oxidase III	Protein Coding	P00414	44	GCMTP009209	17.4546604156494	https://www.genecards.org/cgi-bin/carddisp.pl?gene=MT-CO3
MYOCD	Myocardin	Protein Coding	Q8IZQ8	56	GC17P012665	17.4388675689697	https://www.genecards.org/cgi-bin/carddisp.pl?gene=MYOCD
LAMA4	Laminin Subunit Alpha 4	Protein Coding	Q16363	56	GC06M112107	17.3430690765381	https://www.genecards.org/cgi-bin/carddisp.pl?gene=LAMA4
FOS	Fos Proto-Oncogene, AP-1 Transcription Factor Subunit	Protein Coding	P01100	64	GC14P075278	17.1916408538818	https://www.genecards.org/cgi-bin/carddisp.pl?gene=FOS
FHOD3	Formin Homology 2 Domain Containing 3	Protein Coding	Q2V2M9	50	GC18P036297	17.1793670654297	https://www.genecards.org/cgi-bin/carddisp.pl?gene=FHOD3
MMP2	Matrix Metallopeptidase 2	Protein Coding	P08253	66	GC16P129449	17.1526641845703	https://www.genecards.org/cgi-bin/carddisp.pl?gene=MMP2
GLB1	Galactosidase Beta 1	Protein Coding	P16278	62	GC03M032963	17.1250782012939	https://www.genecards.org/cgi-bin/carddisp.pl?gene=GLB1
LMOD2	Leiomodin 2	Protein Coding	Q6P5Q4	44	GC07P123655	17.0735816955566	https://www.genecards.org/cgi-bin/carddisp.pl?gene=LMOD2
ALMS1	ALMS1 Centrosome And Basal Body Associated Protein	Protein Coding	Q8TCU4	51	GC02P073385	17.0515880584717	https://www.genecards.org/cgi-bin/carddisp.pl?gene=ALMS1
DMPK	DM1 Protein Kinase	Protein Coding	Q09013	60	GC19M045769	17.020471572876	https://www.genecards.org/cgi-bin/carddisp.pl?gene=DMPK
MAPK14	Mitogen-Activated Protein Kinase 14	Protein Coding	Q16539	65	GC06P190827	17.0177688598633	https://www.genecards.org/cgi-bin/carddisp.pl?gene=MAPK14
NF1	Neurofibromin 1	Protein Coding	P21359	60	GC17P031094	16.9922504425049	https://www.genecards.org/cgi-bin/carddisp.pl?gene=NF1
HEY2	Hes Related Family BHLH Transcription Factor With YRPW Motif 2	Protein Coding	Q9UBP5	50	GC06P191817	16.9824542999268	https://www.genecards.org/cgi-bin/carddisp.pl?gene=HEY2
ECE1	Endothelin Converting Enzyme 1	Protein Coding	P42892	61	GC01M021217	16.9626865386963	https://www.genecards.org/cgi-bin/carddisp.pl?gene=ECE1
ZIC3	Zic Family Member 3	Protein Coding	O60481	57	GC0XP137566	16.9323310852051	https://www.genecards.org/cgi-bin/carddisp.pl?gene=ZIC3
MT-CO1	Mitochondrially Encoded Cytochrome C Oxidase I	Protein Coding	P00395	47	GCMTP005906	16.9144535064697	https://www.genecards.org/cgi-bin/carddisp.pl?gene=MT-CO1
CTNNA3	Catenin Alpha 3	Protein Coding	Q9UI47	54	GC10M065912	16.8812961578369	https://www.genecards.org/cgi-bin/carddisp.pl?gene=CTNNA3
PPP3CA	Protein Phosphatase 3 Catalytic Subunit Alpha	Protein Coding	Q08209	63	GC04M101024	16.8577156066895	https://www.genecards.org/cgi-bin/carddisp.pl?gene=PPP3CA
SLC2A10	Solute Carrier Family 2 Member 10	Protein Coding	O95528	55	GC20P056352	16.8480339050293	https://www.genecards.org/cgi-bin/carddisp.pl?gene=SLC2A10
MT-TI	Mitochondrially Encoded TRNA-Ile (AUU/C)	RNA Gene		21	GCMTP004265	16.7392616271973	https://www.genecards.org/cgi-bin/carddisp.pl?gene=MT-TI
IFNG	Interferon Gamma	Protein Coding	P01579	63	GC12M068154	16.7205924987793	https://www.genecards.org/cgi-bin/carddisp.pl?gene=IFNG
PLEC	Plectin	Protein Coding	Q15149	56	GC08M147570	16.6758327484131	https://www.genecards.org/cgi-bin/carddisp.pl?gene=PLEC
RET	Ret Proto-Oncogene	Protein Coding	P07949	67	GC10P053525	16.6467723846436	https://www.genecards.org/cgi-bin/carddisp.pl?gene=RET
COL5A1	Collagen Type V Alpha 1 Chain	Protein Coding	P20908	59	GC09P134641	16.6382427215576	https://www.genecards.org/cgi-bin/carddisp.pl?gene=COL5A1
ATP2A1	ATPase Sarcoplasmic/Endoplasmic Reticulum Ca2+ Transporting 1	Protein Coding	O14983	62	GC16P128791	16.6119499206543	https://www.genecards.org/cgi-bin/carddisp.pl?gene=ATP2A1
SYNE1	Spectrin Repeat Containing Nuclear Envelope Protein 1	Protein Coding	Q8NF91	53	GC06M152121	16.5701141357422	https://www.genecards.org/cgi-bin/carddisp.pl?gene=SYNE1
MYL4	Myosin Light Chain 4	Protein Coding	P12829	55	GC17P047189	16.4599914550781	https://www.genecards.org/cgi-bin/carddisp.pl?gene=MYL4
MED12	Mediator Complex Subunit 12	Protein Coding	Q93074	56	GC0XP071118	16.4142112731934	https://www.genecards.org/cgi-bin/carddisp.pl?gene=MED12
MYOM1	Myomesin 1	Protein Coding	P52179	52	GC18M003066	16.3568344116211	https://www.genecards.org/cgi-bin/carddisp.pl?gene=MYOM1
IDS	Iduronate 2-Sulfatase	Protein Coding	P22304	60	GC0XM149476	16.3522968292236	https://www.genecards.org/cgi-bin/carddisp.pl?gene=IDS
NIPBL	NIPBL Cohesin Loading Factor	Protein Coding	Q6KC79	55	GC05P036876	16.3322696685791	https://www.genecards.org/cgi-bin/carddisp.pl?gene=NIPBL
MB	Myoglobin	Protein Coding	P02144	59	GC22M035606	16.3173294067383	https://www.genecards.org/cgi-bin/carddisp.pl?gene=MB
SDHA	Succinate Dehydrogenase Complex Flavoprotein Subunit A	Protein Coding	P31040	61	GC05P000254	16.3087501525879	https://www.genecards.org/cgi-bin/carddisp.pl?gene=SDHA
CACNA1S	Calcium Voltage-Gated Channel Subunit Alpha1 S	Protein Coding	Q13698	62	GC01M201008	16.2719974517822	https://www.genecards.org/cgi-bin/carddisp.pl?gene=CACNA1S
MIR29A	MicroRNA 29a	RNA Gene		30	GC07M130876	16.2658061981201	https://www.genecards.org/cgi-bin/carddisp.pl?gene=MIR29A
NEB	Nebulin	Protein Coding	P20929	51	GC02M151485	16.1854763031006	https://www.genecards.org/cgi-bin/carddisp.pl?gene=NEB
PITX2	Paired Like Homeodomain 2	Protein Coding	Q99697	59	GC04M110617	16.1413650512695	https://www.genecards.org/cgi-bin/carddisp.pl?gene=PITX2
INSR	Insulin Receptor	Protein Coding	P06213	66	GC19M007112	16.0776653289795	https://www.genecards.org/cgi-bin/carddisp.pl?gene=INSR
LOC114827851	VISTA Enhancer Hs2155	Functional Element		8	GC14P062368	16.0377960205078	https://www.genecards.org/cgi-bin/carddisp.pl?gene=LOC114827851
MMP9	Matrix Metallopeptidase 9	Protein Coding	P14780	66	GC20P046008	16.0269050598145	https://www.genecards.org/cgi-bin/carddisp.pl?gene=MMP9
GMPPB	GDP-Mannose Pyrophosphorylase B	Protein Coding	Q9Y5P6	56	GC03M049716	16.0150146484375	https://www.genecards.org/cgi-bin/carddisp.pl?gene=GMPPB
MLIP	Muscular LMNA Interacting Protein	Protein Coding	Q5VWP3	46	GC06P053929	15.9768447875977	https://www.genecards.org/cgi-bin/carddisp.pl?gene=MLIP
TMEM94	Transmembrane Protein 94	Protein Coding	Q12767	46	GC17P165981	15.9523286819458	https://www.genecards.org/cgi-bin/carddisp.pl?gene=TMEM94
BMPR2	Bone Morphogenetic Protein Receptor Type 2	Protein Coding	Q13873	63	GC02P202376	15.9378356933594	https://www.genecards.org/cgi-bin/carddisp.pl?gene=BMPR2
SCO2	Synthesis Of Cytochrome C Oxidase 2	Protein Coding	O43819	57	GC22M050523	15.9019260406494	https://www.genecards.org/cgi-bin/carddisp.pl?gene=SCO2
FGFR3	Fibroblast Growth Factor Receptor 3	Protein Coding	P22607	68	GC04P031618	15.8370552062988	https://www.genecards.org/cgi-bin/carddisp.pl?gene=FGFR3
MTO1	Mitochondrial TRNA Translation Optimization 1	Protein Coding	Q9Y2Z2	55	GC06P073461	15.8003444671631	https://www.genecards.org/cgi-bin/carddisp.pl?gene=MTO1
CBL	Cbl Proto-Oncogene	Protein Coding	P22681	64	GC11P119206	15.7468299865723	https://www.genecards.org/cgi-bin/carddisp.pl?gene=CBL
HDAC4	Histone Deacetylase 4	Protein Coding	P56524	65	GC02M239048	15.7148380279541	https://www.genecards.org/cgi-bin/carddisp.pl?gene=HDAC4
SELENON	Selenoprotein N	Protein Coding	Q9NZV5	51	GC01P025800	15.696849822998	https://www.genecards.org/cgi-bin/carddisp.pl?gene=SELENON
POMGNT2	Protein O-Linked Mannose N-Acetylglucosaminyltransferase 2 (Beta 1,4-)	Protein Coding	Q8NAT1	50	GC03M043121	15.6715106964111	https://www.genecards.org/cgi-bin/carddisp.pl?gene=POMGNT2
EXOSC5	Exosome Component 5	Protein Coding	Q9NQT4	52	GC19M112540	15.6636915206909	https://www.genecards.org/cgi-bin/carddisp.pl?gene=EXOSC5
NODAL	Nodal Growth Differentiation Factor	Protein Coding	Q96S42	54	GC10M070431	15.6321182250977	https://www.genecards.org/cgi-bin/carddisp.pl?gene=NODAL
IDUA	Alpha-L-Iduronidase	Protein Coding	P35475	57	GC04P000986	15.6098861694336	https://www.genecards.org/cgi-bin/carddisp.pl?gene=IDUA
DHX37	DEAH-Box Helicase 37	Protein Coding	Q8IY37	47	GC12M124946	15.5773458480835	https://www.genecards.org/cgi-bin/carddisp.pl?gene=DHX37
POMGNT1	Protein O-Linked Mannose N-Acetylglucosaminyltransferase 1 (Beta 1,2-)	Protein Coding	Q8WZA1	57	GC01M046188	15.5401668548584	https://www.genecards.org/cgi-bin/carddisp.pl?gene=POMGNT1
TNNT1	Troponin T1, Slow Skeletal Type	Protein Coding	P13805	55	GC19M055132	15.443305015564	https://www.genecards.org/cgi-bin/carddisp.pl?gene=TNNT1
ITGA7	Integrin Subunit Alpha 7	Protein Coding	Q13683	59	GC12M055684	15.3962669372559	https://www.genecards.org/cgi-bin/carddisp.pl?gene=ITGA7
CFC1	Cryptic, EGF-CFC Family Member 1	Protein Coding	P0CG37	49	GC02M130592	15.3758382797241	https://www.genecards.org/cgi-bin/carddisp.pl?gene=CFC1
MAPK3	Mitogen-Activated Protein Kinase 3	Protein Coding	P27361	62	GC16M053300	15.3535490036011	https://www.genecards.org/cgi-bin/carddisp.pl?gene=MAPK3
MIR499A	MicroRNA 499a	RNA Gene		30	GC20P034990	15.3032169342041	https://www.genecards.org/cgi-bin/carddisp.pl?gene=MIR499A
PIK3R1	Phosphoinositide-3-Kinase Regulatory Subunit 1	Protein Coding	P27986	65	GC05P068215	15.2690734863281	https://www.genecards.org/cgi-bin/carddisp.pl?gene=PIK3R1
GYS1	Glycogen Synthase 1	Protein Coding	P13807	62	GC19M112793	15.2673053741455	https://www.genecards.org/cgi-bin/carddisp.pl?gene=GYS1
DAG1	Dystroglycan 1	Protein Coding	Q14118	59	GC03P066868	15.2020072937012	https://www.genecards.org/cgi-bin/carddisp.pl?gene=DAG1
COL5A2	Collagen Type V Alpha 2 Chain	Protein Coding	P05997	57	GC02M189031	15.196138381958	https://www.genecards.org/cgi-bin/carddisp.pl?gene=COL5A2
ADAMTS10	ADAM Metallopeptidase With Thrombospondin Type 1 Motif 10	Protein Coding	Q9H324	56	GC19M008580	15.1959981918335	https://www.genecards.org/cgi-bin/carddisp.pl?gene=ADAMTS10
GNAQ	G Protein Subunit Alpha Q	Protein Coding	P50148	61	GC09M077716	15.186580657959	https://www.genecards.org/cgi-bin/carddisp.pl?gene=GNAQ
FXN	Frataxin	Protein Coding	Q16595	59	GC09P069035	15.1787595748901	https://www.genecards.org/cgi-bin/carddisp.pl?gene=FXN
TXNL4A	Thioredoxin Like 4A	Protein Coding	P83876	52	GC18M079970	15.1430730819702	https://www.genecards.org/cgi-bin/carddisp.pl?gene=TXNL4A
MT-TL1	Mitochondrially Encoded TRNA-Leu (UUA/G) 1	RNA Gene		24	GCMTP003232	15.1383075714111	https://www.genecards.org/cgi-bin/carddisp.pl?gene=MT-TL1
SKI	SKI Proto-Oncogene	Protein Coding	P12755	57	GC01P082947	15.1020259857178	https://www.genecards.org/cgi-bin/carddisp.pl?gene=SKI
MT-ND1	Mitochondrially Encoded NADH:Ubiquinone Oxidoreductase Core Subunit 1	Protein Coding	P03886	46	GCMTP003309	15.0918445587158	https://www.genecards.org/cgi-bin/carddisp.pl?gene=MT-ND1
LDLR	Low Density Lipoprotein Receptor	Protein Coding	P01130	64	GC19P161380	15.0592346191406	https://www.genecards.org/cgi-bin/carddisp.pl?gene=LDLR
CARMN	Cardiac Mesoderm Enhancer-Associated Non-Coding RNA	RNA Gene		29	GC05P149397	15.0461654663086	https://www.genecards.org/cgi-bin/carddisp.pl?gene=CARMN
MAP3K7	Mitogen-Activated Protein Kinase Kinase Kinase 7	Protein Coding	O43318	62	GC06M090513	15.0314044952393	https://www.genecards.org/cgi-bin/carddisp.pl?gene=MAP3K7
CBS	Cystathionine Beta-Synthase	Protein Coding	P35520	63	GC21M043053	14.9907674789429	https://www.genecards.org/cgi-bin/carddisp.pl?gene=CBS
MIAT	Myocardial Infarction Associated Transcript	RNA Gene		33	GC22P026646	14.9476718902588	https://www.genecards.org/cgi-bin/carddisp.pl?gene=MIAT
IL10	Interleukin 10	Protein Coding	P22301	59	GC01M206767	14.9297285079956	https://www.genecards.org/cgi-bin/carddisp.pl?gene=IL10
JUN	Jun Proto-Oncogene, AP-1 Transcription Factor Subunit	Protein Coding	P05412	63	GC01M058780	14.8867559432983	https://www.genecards.org/cgi-bin/carddisp.pl?gene=JUN
MTPN	Myotrophin	Protein Coding	P58546	47	GC07M135926	14.8824558258057	https://www.genecards.org/cgi-bin/carddisp.pl?gene=MTPN
HAND1	Heart And Neural Crest Derivatives Expressed 1	Protein Coding	O96004	53	GC05M154475	14.8090295791626	https://www.genecards.org/cgi-bin/carddisp.pl?gene=HAND1
CTNNB1	Catenin Beta 1	Protein Coding	P35222	66	GC03P041194	14.8038082122803	https://www.genecards.org/cgi-bin/carddisp.pl?gene=CTNNB1
SDHD	Succinate Dehydrogenase Complex Subunit D	Protein Coding	O14521	57	GC11P116389	14.8015670776367	https://www.genecards.org/cgi-bin/carddisp.pl?gene=SDHD
GYG1	Glycogenin 1	Protein Coding	P46976	58	GC03P148991	14.7961654663086	https://www.genecards.org/cgi-bin/carddisp.pl?gene=GYG1
FGFR1	Fibroblast Growth Factor Receptor 1	Protein Coding	P11362	68	GC08M038400	14.7678756713867	https://www.genecards.org/cgi-bin/carddisp.pl?gene=FGFR1
FGF2	Fibroblast Growth Factor 2	Protein Coding	P09038	59	GC04P122826	14.7277746200562	https://www.genecards.org/cgi-bin/carddisp.pl?gene=FGF2
ADRA1A	Adrenoceptor Alpha 1A	Protein Coding	P35348	59	GC08M026747	14.5993423461914	https://www.genecards.org/cgi-bin/carddisp.pl?gene=ADRA1A
APOB	Apolipoprotein B	Protein Coding	P04114	59	GC02M020956	14.5976181030273	https://www.genecards.org/cgi-bin/carddisp.pl?gene=APOB
IL1B	Interleukin 1 Beta	Protein Coding	P01584	60	GC02M112829	14.5831470489502	https://www.genecards.org/cgi-bin/carddisp.pl?gene=IL1B
HADHA	Hydroxyacyl-CoA Dehydrogenase Trifunctional Multienzyme Complex Subunit Alpha	Protein Coding	P40939	59	GC02M026190	14.5698852539063	https://www.genecards.org/cgi-bin/carddisp.pl?gene=HADHA
CHD7	Chromodomain Helicase DNA Binding Protein 7	Protein Coding	Q9P2D1	57	GC08P060678	14.5604019165039	https://www.genecards.org/cgi-bin/carddisp.pl?gene=CHD7
TSC2	TSC Complex Subunit 2	Protein Coding	P49815	64	GC16P128054	14.5265598297119	https://www.genecards.org/cgi-bin/carddisp.pl?gene=TSC2
SDHB	Succinate Dehydrogenase Complex Iron Sulfur Subunit B	Protein Coding	P21912	61	GC01M036334	14.4296760559082	https://www.genecards.org/cgi-bin/carddisp.pl?gene=SDHB
CRELD1	CRELD Disulfide Isomerase 1	Protein Coding	Q96HD1	52	GC03P028766	14.4080753326416	https://www.genecards.org/cgi-bin/carddisp.pl?gene=CRELD1
FKBP1B	FKBP Prolyl Isomerase 1B	Protein Coding	P68106	52	GC02P024033	14.3883762359619	https://www.genecards.org/cgi-bin/carddisp.pl?gene=FKBP1B
SLC25A20	Solute Carrier Family 25 Member 20	Protein Coding	O43772	58	GC03M055003	14.3159971237183	https://www.genecards.org/cgi-bin/carddisp.pl?gene=SLC25A20
TRIM32	Tripartite Motif Containing 32	Protein Coding	Q13049	55	GC09P116687	14.2948560714722	https://www.genecards.org/cgi-bin/carddisp.pl?gene=TRIM32
TMPO	Thymopoietin	Protein Coding	P42166	59	GC12P098515	14.2653045654297	https://www.genecards.org/cgi-bin/carddisp.pl?gene=TMPO
MALAT1	Metastasis Associated Lung Adenocarcinoma Transcript 1	RNA Gene		33	GC11P115065	14.2632312774658	https://www.genecards.org/cgi-bin/carddisp.pl?gene=MALAT1
EPHB4	EPH Receptor B4	Protein Coding	P54760	66	GC07M107079	14.2475833892822	https://www.genecards.org/cgi-bin/carddisp.pl?gene=EPHB4
ABCC6	ATP Binding Cassette Subfamily C Member 6	Protein Coding	O95255	60	GC16M052674	14.1056241989136	https://www.genecards.org/cgi-bin/carddisp.pl?gene=ABCC6
ADAMTS17	ADAM Metallopeptidase With Thrombospondin Type 1 Motif 17	Protein Coding	Q8TE56	50	GC15M099971	14.098913192749	https://www.genecards.org/cgi-bin/carddisp.pl?gene=ADAMTS17
CKM	Creatine Kinase, M-Type	Protein Coding	P06732	59	GC19M045306	14.0795154571533	https://www.genecards.org/cgi-bin/carddisp.pl?gene=CKM
APOE	Apolipoprotein E	Protein Coding	P02649	62	GC19P162261	14.0769271850586	https://www.genecards.org/cgi-bin/carddisp.pl?gene=APOE
SYNE2	Spectrin Repeat Containing Nuclear Envelope Protein 2	Protein Coding	Q8WXH0	51	GC14P063761	14.0583877563477	https://www.genecards.org/cgi-bin/carddisp.pl?gene=SYNE2
CERNA3	Competing Endogenous LncRNA 3 For MiR-645	RNA Gene		20	GC08P056502	14.0469818115234	https://www.genecards.org/cgi-bin/carddisp.pl?gene=CERNA3
LOC126807136	MED14-Independent Group 3 Enhancer GRCh37_chr4:114274931-114276130	Functional Element		9	GC04P113353	14.0306081771851	https://www.genecards.org/cgi-bin/carddisp.pl?gene=LOC126807136
ATP5F1A	ATP Synthase F1 Subunit Alpha	Protein Coding	P25705	59	GC18M046081	14.0171794891357	https://www.genecards.org/cgi-bin/carddisp.pl?gene=ATP5F1A
MYBPC1	Myosin Binding Protein C1	Protein Coding	Q00872	55	GC12P101568	14.0026111602783	https://www.genecards.org/cgi-bin/carddisp.pl?gene=MYBPC1
LOC105372791	Uncharacterized LOC105372791	RNA Gene		18	GC21M034371	13.975341796875	https://www.genecards.org/cgi-bin/carddisp.pl?gene=LOC105372791
RASA1	RAS P21 Protein Activator 1	Protein Coding	P20936	60	GC05P087267	13.9726009368896	https://www.genecards.org/cgi-bin/carddisp.pl?gene=RASA1
EGF	Epidermal Growth Factor	Protein Coding	P01133	64	GC04P109912	13.9642496109009	https://www.genecards.org/cgi-bin/carddisp.pl?gene=EGF
LOC129931597	ATAC-STARR-Seq Lymphoblastoid Silent Region 1421	Functional Element		10	GC01P182632	13.9574899673462	https://www.genecards.org/cgi-bin/carddisp.pl?gene=LOC129931597
ADAMTS19	ADAM Metallopeptidase With Thrombospondin Type 1 Motif 19	Protein Coding	Q8TE59	48	GC05P129460	13.9427270889282	https://www.genecards.org/cgi-bin/carddisp.pl?gene=ADAMTS19
MT-ATP8	Mitochondrially Encoded ATP Synthase Membrane Subunit 8	Protein Coding	P03928	43	GCMTP008368	13.9119281768799	https://www.genecards.org/cgi-bin/carddisp.pl?gene=MT-ATP8
LOC126807137	CDK7 Strongly-Dependent Group 2 Enhancer GRCh37_chr4:114276560-114277759	Functional Element		5	GC04P113355	13.8950786590576	https://www.genecards.org/cgi-bin/carddisp.pl?gene=LOC126807137
APLN	Apelin	Protein Coding	Q9ULZ1	49	GC0XM129645	13.8775005340576	https://www.genecards.org/cgi-bin/carddisp.pl?gene=APLN
TOR1AIP1	Torsin 1A Interacting Protein 1	Protein Coding	Q5JTV8	52	GC01P179882	13.8370885848999	https://www.genecards.org/cgi-bin/carddisp.pl?gene=TOR1AIP1
CCN2	Cellular Communication Network Factor 2	Protein Coding	P29279	59	GC06M131948	13.7611503601074	https://www.genecards.org/cgi-bin/carddisp.pl?gene=CCN2
VHL	Von Hippel-Lindau Tumor Suppressor	Protein Coding	P40337	60	GC03P028787	13.7484645843506	https://www.genecards.org/cgi-bin/carddisp.pl?gene=VHL
LPL	Lipoprotein Lipase	Protein Coding	P06858	63	GC08P019901	13.7467355728149	https://www.genecards.org/cgi-bin/carddisp.pl?gene=LPL
TRAPPC11	Trafficking Protein Particle Complex Subunit 11	Protein Coding	Q7Z392	49	GC04P183659	13.7257766723633	https://www.genecards.org/cgi-bin/carddisp.pl?gene=TRAPPC11
POMK	Protein O-Mannose Kinase	Protein Coding	Q9H5K3	49	GC08P043093	13.7237739562988	https://www.genecards.org/cgi-bin/carddisp.pl?gene=POMK
VEGFA	Vascular Endothelial Growth Factor A	Protein Coding	P15692	61	GC06P043770	13.7073860168457	https://www.genecards.org/cgi-bin/carddisp.pl?gene=VEGFA
MT-CYB	Mitochondrially Encoded Cytochrome B	Protein Coding	P00156	45	GCMTP014749	13.6769733428955	https://www.genecards.org/cgi-bin/carddisp.pl?gene=MT-CYB
AGK	Acylglycerol Kinase	Protein Coding	Q53H12	53	GC07P141551	13.6550197601318	https://www.genecards.org/cgi-bin/carddisp.pl?gene=AGK
BIN1	Bridging Integrator 1	Protein Coding	O00499	59	GC02M127048	13.5789842605591	https://www.genecards.org/cgi-bin/carddisp.pl?gene=BIN1
FOXF1	Forkhead Box F1	Protein Coding	Q12946	55	GC16P086510	13.5633697509766	https://www.genecards.org/cgi-bin/carddisp.pl?gene=FOXF1
MIR133B	MicroRNA 133b	RNA Gene		30	GC06P052148	13.5529975891113	https://www.genecards.org/cgi-bin/carddisp.pl?gene=MIR133B
IL6ST	Interleukin 6 Cytokine Family Signal Transducer	Protein Coding	P40189	63	GC05M055935	13.5396041870117	https://www.genecards.org/cgi-bin/carddisp.pl?gene=IL6ST
MFAP5	Microfibril Associated Protein 5	Protein Coding	Q13361	56	GC12M008637	13.4903240203857	https://www.genecards.org/cgi-bin/carddisp.pl?gene=MFAP5
CRPPA	CDP-L-Ribitol Pyrophosphorylase A	Protein Coding	A4D126	49	GC07M016088	13.4699287414551	https://www.genecards.org/cgi-bin/carddisp.pl?gene=CRPPA
ESR1	Estrogen Receptor 1	Protein Coding	P03372	68	GC06P151656	13.4681091308594	https://www.genecards.org/cgi-bin/carddisp.pl?gene=ESR1
EYA4	EYA Transcriptional Coactivator And Phosphatase 4	Protein Coding	O95677	53	GC06P133240	13.4370412826538	https://www.genecards.org/cgi-bin/carddisp.pl?gene=EYA4
KCNJ11	Potassium Inwardly Rectifying Channel Subfamily J Member 11	Protein Coding	Q14654	59	GC11M018195	13.4150047302246	https://www.genecards.org/cgi-bin/carddisp.pl?gene=KCNJ11
EDNRA	Endothelin Receptor Type A	Protein Coding	P25101	62	GC04P147480	13.3967304229736	https://www.genecards.org/cgi-bin/carddisp.pl?gene=EDNRA
GBE1	1,4-Alpha-Glucan Branching Enzyme 1	Protein Coding	Q04446	56	GC03M081489	13.3905143737793	https://www.genecards.org/cgi-bin/carddisp.pl?gene=GBE1
HIF1A	Hypoxia Inducible Factor 1 Subunit Alpha	Protein Coding	Q16665	62	GC14P061695	13.3819007873535	https://www.genecards.org/cgi-bin/carddisp.pl?gene=HIF1A
PYGM	Glycogen Phosphorylase, Muscle Associated	Protein Coding	P11217	60	GC11M064746	13.3746500015259	https://www.genecards.org/cgi-bin/carddisp.pl?gene=PYGM
ARSB	Arylsulfatase B	Protein Coding	P15848	60	GC05M078777	13.3549194335938	https://www.genecards.org/cgi-bin/carddisp.pl?gene=ARSB
FLT4	Fms Related Receptor Tyrosine Kinase 4	Protein Coding	P35916	65	GC05M183702	13.350622177124	https://www.genecards.org/cgi-bin/carddisp.pl?gene=FLT4
HADHB	Hydroxyacyl-CoA Dehydrogenase Trifunctional Multienzyme Complex Subunit Beta	Protein Coding	P55084	59	GC02P026243	13.3225021362305	https://www.genecards.org/cgi-bin/carddisp.pl?gene=HADHB
SLC17A5	Solute Carrier Family 17 Member 5	Protein Coding	Q9NRA2	57	GC06M073593	13.3140850067139	https://www.genecards.org/cgi-bin/carddisp.pl?gene=SLC17A5
SLMAP	Sarcolemma Associated Protein	Protein Coding	Q14BN4	51	GC03P067110	13.2943277359009	https://www.genecards.org/cgi-bin/carddisp.pl?gene=SLMAP
DNAH8	Dynein Axonemal Heavy Chain 8	Protein Coding	Q96JB1	49	GC06P190852	13.2788877487183	https://www.genecards.org/cgi-bin/carddisp.pl?gene=DNAH8
PRKACB	Protein Kinase CAMP-Activated Catalytic Subunit Beta	Protein Coding	P22694	62	GC01P084078	13.2768096923828	https://www.genecards.org/cgi-bin/carddisp.pl?gene=PRKACB
PDGFRA	Platelet Derived Growth Factor Receptor Alpha	Protein Coding	P16234	66	GC04P054229	13.2690935134888	https://www.genecards.org/cgi-bin/carddisp.pl?gene=PDGFRA
CAMK2G	Calcium/Calmodulin Dependent Protein Kinase II Gamma	Protein Coding	Q13555	62	GC10M073812	13.2670602798462	https://www.genecards.org/cgi-bin/carddisp.pl?gene=CAMK2G
C10orf71	Chromosome 10 Open Reading Frame 71	Protein Coding	Q711Q0	44	GC10P049297	13.2495641708374	https://www.genecards.org/cgi-bin/carddisp.pl?gene=C10orf71
HSPG2	Heparan Sulfate Proteoglycan 2	Protein Coding	P98160	60	GC01M021822	13.2468204498291	https://www.genecards.org/cgi-bin/carddisp.pl?gene=HSPG2
LARGE1	LARGE Xylosyl- And Glucuronyltransferase 1	Protein Coding	O95461	53	GC22M088338	13.1992568969727	https://www.genecards.org/cgi-bin/carddisp.pl?gene=LARGE1
LOC126859827	BRD4-Independent Group 4 Enhancer GRCh37_chr6:149699707-149700906	Functional Element		10	GC06P149378	13.189079284668	https://www.genecards.org/cgi-bin/carddisp.pl?gene=LOC126859827
RHOA	Ras Homolog Family Member A	Protein Coding	P61586	62	GC03M049359	13.1597757339478	https://www.genecards.org/cgi-bin/carddisp.pl?gene=RHOA
FHL2	Four And A Half LIM Domains 2	Protein Coding	Q14192	58	GC02M105357	13.1546077728271	https://www.genecards.org/cgi-bin/carddisp.pl?gene=FHL2
ITGB1	Integrin Subunit Beta 1	Protein Coding	P05556	63	GC10M037521	13.1437454223633	https://www.genecards.org/cgi-bin/carddisp.pl?gene=ITGB1
SOD1	Superoxide Dismutase 1	Protein Coding	P00441	66	GC21P031659	13.0965538024902	https://www.genecards.org/cgi-bin/carddisp.pl?gene=SOD1
GNPTAB	N-Acetylglucosamine-1-Phosphate Transferase Subunits Alpha And Beta	Protein Coding	Q3T906	54	GC12M101745	13.0248870849609	https://www.genecards.org/cgi-bin/carddisp.pl?gene=GNPTAB
MTHFR	Methylenetetrahydrofolate Reductase	Protein Coding	P42898	61	GC01M011785	13.0185737609863	https://www.genecards.org/cgi-bin/carddisp.pl?gene=MTHFR
PCSK9	Proprotein Convertase Subtilisin/Kexin Type 9	Protein Coding	Q8NBP7	62	GC01P055039	13.0075559616089	https://www.genecards.org/cgi-bin/carddisp.pl?gene=PCSK9
GNB2	G Protein Subunit Beta 2	Protein Coding	P62879	56	GC07P100673	12.972674369812	https://www.genecards.org/cgi-bin/carddisp.pl?gene=GNB2
VWF	Von Willebrand Factor	Protein Coding	P04275	60	GC12M036869	12.9570140838623	https://www.genecards.org/cgi-bin/carddisp.pl?gene=VWF
HNRNPH2	Heterogeneous Nuclear Ribonucleoprotein H2	Protein Coding	P55795	53	GC0XP101408	12.9528408050537	https://www.genecards.org/cgi-bin/carddisp.pl?gene=HNRNPH2
NFATC4	Nuclear Factor Of Activated T Cells 4	Protein Coding	Q14934	55	GC14P024365	12.9444236755371	https://www.genecards.org/cgi-bin/carddisp.pl?gene=NFATC4
TSC1	TSC Complex Subunit 1	Protein Coding	Q92574	61	GC09M132891	12.9371547698975	https://www.genecards.org/cgi-bin/carddisp.pl?gene=TSC1
HMGCR	3-Hydroxy-3-Methylglutaryl-CoA Reductase	Protein Coding	P04035	60	GC05P075336	12.9246301651001	https://www.genecards.org/cgi-bin/carddisp.pl?gene=HMGCR
MIR208A	MicroRNA 208a	RNA Gene		28	GC14M023388	12.9181232452393	https://www.genecards.org/cgi-bin/carddisp.pl?gene=MIR208A
CNBP	CCHC-Type Zinc Finger Nucleic Acid Binding Protein	Protein Coding	P62633	55	GC03M129167	12.8577833175659	https://www.genecards.org/cgi-bin/carddisp.pl?gene=CNBP
PPARA	Peroxisome Proliferator Activated Receptor Alpha	Protein Coding	Q07869	57	GC22P046150	12.8159875869751	https://www.genecards.org/cgi-bin/carddisp.pl?gene=PPARA
MYH14	Myosin Heavy Chain 14	Protein Coding	Q7Z406	58	GC19P162473	12.8106451034546	https://www.genecards.org/cgi-bin/carddisp.pl?gene=MYH14
AKAP13	A-Kinase Anchoring Protein 13	Protein Coding	Q12802	56	GC15P202605	12.7641448974609	https://www.genecards.org/cgi-bin/carddisp.pl?gene=AKAP13
ROBO1	Roundabout Guidance Receptor 1	Protein Coding	Q9Y6N7	57	GC03M078597	12.7610340118408	https://www.genecards.org/cgi-bin/carddisp.pl?gene=ROBO1
ISL1	ISL LIM Homeobox 1	Protein Coding	P61371	57	GC05P051383	12.7576265335083	https://www.genecards.org/cgi-bin/carddisp.pl?gene=ISL1
MIR214	MicroRNA 214	RNA Gene		31	GC01M172234	12.7463760375977	https://www.genecards.org/cgi-bin/carddisp.pl?gene=MIR214
ATP1A2	ATPase Na+/K+ Transporting Subunit Alpha 2	Protein Coding	P50993	61	GC01P160115	12.7174625396729	https://www.genecards.org/cgi-bin/carddisp.pl?gene=ATP1A2
SOX9	SRY-Box Transcription Factor 9	Protein Coding	P48436	57	GC17P072121	12.6660261154175	https://www.genecards.org/cgi-bin/carddisp.pl?gene=SOX9
PCCA	Propionyl-CoA Carboxylase Subunit Alpha	Protein Coding	P05165	60	GC13P100089	12.6497344970703	https://www.genecards.org/cgi-bin/carddisp.pl?gene=PCCA
PCCB	Propionyl-CoA Carboxylase Subunit Beta	Protein Coding	P05166	60	GC03P136250	12.642653465271	https://www.genecards.org/cgi-bin/carddisp.pl?gene=PCCB
LIF	LIF Interleukin 6 Family Cytokine	Protein Coding	P15018	56	GC22M030240	12.6205072402954	https://www.genecards.org/cgi-bin/carddisp.pl?gene=LIF
LOC126861896	BRD4-Independent Group 4 Enhancer GRCh37_chr14:23854904-23856103	Functional Element		7	GC14P062442	12.605396270752	https://www.genecards.org/cgi-bin/carddisp.pl?gene=LOC126861896
ADRA1B	Adrenoceptor Alpha 1B	Protein Coding	P35368	59	GC05P161451	12.590126991272	https://www.genecards.org/cgi-bin/carddisp.pl?gene=ADRA1B
GPC3	Glypican 3	Protein Coding	P51654	59	GC0XM133535	12.5371131896973	https://www.genecards.org/cgi-bin/carddisp.pl?gene=GPC3
ASPH	Aspartate Beta-Hydroxylase	Protein Coding	Q12797	55	GC08M061500	12.4957847595215	https://www.genecards.org/cgi-bin/carddisp.pl?gene=ASPH
KCNK3	Potassium Two Pore Domain Channel Subfamily K Member 3	Protein Coding	O14649	60	GC02P026692	12.4924459457397	https://www.genecards.org/cgi-bin/carddisp.pl?gene=KCNK3
IGF1R	Insulin Like Growth Factor 1 Receptor	Protein Coding	P08069	68	GC15P098648	12.4830226898193	https://www.genecards.org/cgi-bin/carddisp.pl?gene=IGF1R
MAPK8	Mitogen-Activated Protein Kinase 8	Protein Coding	P45983	63	GC10P048306	12.4795951843262	https://www.genecards.org/cgi-bin/carddisp.pl?gene=MAPK8
SSUH2	Ssu-2 Homolog	Protein Coding	Q9Y2M2	44	GC03M008619	12.4716281890869	https://www.genecards.org/cgi-bin/carddisp.pl?gene=SSUH2
MT-ND5	Mitochondrially Encoded NADH:Ubiquinone Oxidoreductase Core Subunit 5	Protein Coding	P03915	45	GCMTP012339	12.4509515762329	https://www.genecards.org/cgi-bin/carddisp.pl?gene=MT-ND5
WT1	WT1 Transcription Factor	Protein Coding	P19544	60	GC11M032365	12.4494886398315	https://www.genecards.org/cgi-bin/carddisp.pl?gene=WT1
NR2F2	Nuclear Receptor Subfamily 2 Group F Member 2	Protein Coding	P24468	61	GC15P096325	12.4408168792725	https://www.genecards.org/cgi-bin/carddisp.pl?gene=NR2F2
MFN2	Mitofusin 2	Protein Coding	O95140	60	GC01P011980	12.4006986618042	https://www.genecards.org/cgi-bin/carddisp.pl?gene=MFN2
RAC1	Rac Family Small GTPase 1	Protein Coding	P63000	62	GC07P021715	12.3605785369873	https://www.genecards.org/cgi-bin/carddisp.pl?gene=RAC1
LRRC53	Leucine Rich Repeat Containing 53	Protein Coding	A6NM62	26	GC01M074469	12.3573865890503	https://www.genecards.org/cgi-bin/carddisp.pl?gene=LRRC53
FOXC1	Forkhead Box C1	Protein Coding	Q12948	55	GC06P002371	12.3504953384399	https://www.genecards.org/cgi-bin/carddisp.pl?gene=FOXC1
PSEN1	Presenilin 1	Protein Coding	P49768	66	GC14P073136	12.3431615829468	https://www.genecards.org/cgi-bin/carddisp.pl?gene=PSEN1
SMARCA4	SWI/SNF Related BAF Chromatin Remodeling Complex Subunit ATPase 4	Protein Coding	P51532	63	GC19P161376	12.3402585983276	https://www.genecards.org/cgi-bin/carddisp.pl?gene=SMARCA4
FGF23	Fibroblast Growth Factor 23	Protein Coding	Q9GZV9	57	GC12M004368	12.3386125564575	https://www.genecards.org/cgi-bin/carddisp.pl?gene=FGF23
PIK3R2	Phosphoinositide-3-Kinase Regulatory Subunit 2	Protein Coding	O00459	62	GC19P018153	12.3304309844971	https://www.genecards.org/cgi-bin/carddisp.pl?gene=PIK3R2
UNC45B	Unc-45 Myosin Chaperone B	Protein Coding	Q8IWX7	52	GC17P164860	12.3193187713623	https://www.genecards.org/cgi-bin/carddisp.pl?gene=UNC45B
ADIPOQ	Adiponectin, C1Q And Collagen Domain Containing	Protein Coding	Q15848	59	GC03P186842	12.3114585876465	https://www.genecards.org/cgi-bin/carddisp.pl?gene=ADIPOQ
COL6A3	Collagen Type VI Alpha 3 Chain	Protein Coding	P12111	57	GC02M237324	12.2450656890869	https://www.genecards.org/cgi-bin/carddisp.pl?gene=COL6A3
CREBBP	CREB Binding Lysine Acetyltransferase	Protein Coding	Q92793	68	GC16M052313	12.2131719589233	https://www.genecards.org/cgi-bin/carddisp.pl?gene=CREBBP
LEP	Leptin	Protein Coding	P41159	59	GC07P128241	12.156229019165	https://www.genecards.org/cgi-bin/carddisp.pl?gene=LEP
FBXO32	F-Box Protein 32	Protein Coding	Q969P5	53	GC08M123652	12.1277780532837	https://www.genecards.org/cgi-bin/carddisp.pl?gene=FBXO32
PDGFRB	Platelet Derived Growth Factor Receptor Beta	Protein Coding	P09619	66	GC05M150113	12.1217651367188	https://www.genecards.org/cgi-bin/carddisp.pl?gene=PDGFRB
BMPR1A	Bone Morphogenetic Protein Receptor Type 1A	Protein Coding	P36894	65	GC10P128546	12.1156568527222	https://www.genecards.org/cgi-bin/carddisp.pl?gene=BMPR1A
EPG5	Ectopic P-Granules 5 Autophagy Tethering Factor	Protein Coding	Q9HCE0	50	GC18M045800	12.0997333526611	https://www.genecards.org/cgi-bin/carddisp.pl?gene=EPG5
IGF2	Insulin Like Growth Factor 2	Protein Coding	P01344	61	GC11M015857	12.0962657928467	https://www.genecards.org/cgi-bin/carddisp.pl?gene=IGF2
NR3C2	Nuclear Receptor Subfamily 3 Group C Member 2	Protein Coding	P08235	58	GC04M148078	12.0959739685059	https://www.genecards.org/cgi-bin/carddisp.pl?gene=NR3C2
ACE2	Angiotensin Converting Enzyme 2	Protein Coding	Q9BYF1	62	GC0XM015494	12.078498840332	https://www.genecards.org/cgi-bin/carddisp.pl?gene=ACE2
GALC	Galactosylceramidase	Protein Coding	P54803	57	GC14M087837	12.0568780899048	https://www.genecards.org/cgi-bin/carddisp.pl?gene=GALC
ENG	Endoglin	Protein Coding	P17813	60	GC09M132959	12.051513671875	https://www.genecards.org/cgi-bin/carddisp.pl?gene=ENG
F2	Coagulation Factor II, Thrombin	Protein Coding	P00734	63	GC11P049467	12.0513849258423	https://www.genecards.org/cgi-bin/carddisp.pl?gene=F2
STRA6	Signaling Receptor And Transporter Of Retinol STRA6	Protein Coding	Q9BX79	53	GC15M074179	12.0061063766479	https://www.genecards.org/cgi-bin/carddisp.pl?gene=STRA6
CKB	Creatine Kinase B	Protein Coding	P12277	57	GC14M103519	11.9999656677246	https://www.genecards.org/cgi-bin/carddisp.pl?gene=CKB
TLR4	Toll Like Receptor 4	Protein Coding	O00206	63	GC09P117704	11.9960651397705	https://www.genecards.org/cgi-bin/carddisp.pl?gene=TLR4
CDK9	Cyclin Dependent Kinase 9	Protein Coding	P50750	59	GC09P155954	11.990159034729	https://www.genecards.org/cgi-bin/carddisp.pl?gene=CDK9
CERS1	Ceramide Synthase 1	Protein Coding	P27544	55	GC19M018868	11.9773654937744	https://www.genecards.org/cgi-bin/carddisp.pl?gene=CERS1
PGM1	Phosphoglucomutase 1	Protein Coding	P36871	60	GC01P063593	11.9687194824219	https://www.genecards.org/cgi-bin/carddisp.pl?gene=PGM1
TK2	Thymidine Kinase 2	Protein Coding	O00142	54	GC16M066508	11.9566736221313	https://www.genecards.org/cgi-bin/carddisp.pl?gene=TK2
CXCL8	C-X-C Motif Chemokine Ligand 8	Protein Coding	P10145	56	GC04P073740	11.9176950454712	https://www.genecards.org/cgi-bin/carddisp.pl?gene=CXCL8
KMT2D	Lysine Methyltransferase 2D	Protein Coding	O14686	56	GC12M049018	11.8910713195801	https://www.genecards.org/cgi-bin/carddisp.pl?gene=KMT2D
LTBP4	Latent Transforming Growth Factor Beta Binding Protein 4	Protein Coding	Q8N2S1	55	GC19P040592	11.8831520080566	https://www.genecards.org/cgi-bin/carddisp.pl?gene=LTBP4
NAGLU	N-Acetyl-Alpha-Glucosaminidase	Protein Coding	P54802	57	GC17P165237	11.8738679885864	https://www.genecards.org/cgi-bin/carddisp.pl?gene=NAGLU
FN1	Fibronectin 1	Protein Coding	P02751	63	GC02M215360	11.8541307449341	https://www.genecards.org/cgi-bin/carddisp.pl?gene=FN1
CFTR	CF Transmembrane Conductance Regulator	Protein Coding	P13569	66	GC07P117287	11.8297653198242	https://www.genecards.org/cgi-bin/carddisp.pl?gene=CFTR
SRC	SRC Proto-Oncogene, Non-Receptor Tyrosine Kinase	Protein Coding	P12931	63	GC20P037344	11.8024826049805	https://www.genecards.org/cgi-bin/carddisp.pl?gene=SRC
ITPR1	Inositol 1,4,5-Trisphosphate Receptor Type 1	Protein Coding	Q14643	62	GC03P004500	11.8001327514648	https://www.genecards.org/cgi-bin/carddisp.pl?gene=ITPR1
BSCL2	BSCL2 Lipid Droplet Biogenesis Associated, Seipin	Protein Coding	Q96G97	55	GC11M142868	11.7831230163574	https://www.genecards.org/cgi-bin/carddisp.pl?gene=BSCL2
CACNA1A	Calcium Voltage-Gated Channel Subunit Alpha1 A	Protein Coding	O00555	60	GC19M013206	11.7777156829834	https://www.genecards.org/cgi-bin/carddisp.pl?gene=CACNA1A
TPM3	Tropomyosin 3	Protein Coding	P06753	59	GC01M154155	11.7633113861084	https://www.genecards.org/cgi-bin/carddisp.pl?gene=TPM3
MYBPC2	Myosin Binding Protein C2	Protein Coding	Q14324	49	GC19P050432	11.7496614456177	https://www.genecards.org/cgi-bin/carddisp.pl?gene=MYBPC2
LIMS2	LIM Zinc Finger Domain Containing 2	Protein Coding	Q7Z4I7	52	GC02M127638	11.7012519836426	https://www.genecards.org/cgi-bin/carddisp.pl?gene=LIMS2
GNE	Glucosamine (UDP-N-Acetyl)-2-Epimerase/N-Acetylmannosamine Kinase	Protein Coding	Q9Y223	55	GC09M036214	11.6845722198486	https://www.genecards.org/cgi-bin/carddisp.pl?gene=GNE
DPM3	Dolichyl-Phosphate Mannosyltransferase Subunit 3, Regulatory	Protein Coding	Q9P2X0	52	GC01M155139	11.6817169189453	https://www.genecards.org/cgi-bin/carddisp.pl?gene=DPM3
KCNJ8-AS1	KCNJ8 Antisense RNA 1	RNA Gene		11	GC12P082799	11.6441631317139	https://www.genecards.org/cgi-bin/carddisp.pl?gene=KCNJ8-AS1
PDLIM3	PDZ And LIM Domain 3	Protein Coding	Q53GG5	50	GC04M185500	11.6293668746948	https://www.genecards.org/cgi-bin/carddisp.pl?gene=PDLIM3
SERPINE1	Serpin Family E Member 1	Protein Coding	P05121	63	GC07P101127	11.5945329666138	https://www.genecards.org/cgi-bin/carddisp.pl?gene=SERPINE1
VCP	Valosin Containing Protein	Protein Coding	P55072	62	GC09M035946	11.5761499404907	https://www.genecards.org/cgi-bin/carddisp.pl?gene=VCP
GNB3	G Protein Subunit Beta 3	Protein Coding	P16520	59	GC12P006839	11.573579788208	https://www.genecards.org/cgi-bin/carddisp.pl?gene=GNB3
SCN1A	Sodium Voltage-Gated Channel Alpha Subunit 1	Protein Coding	P35498	60	GC02M165989	11.5656433105469	https://www.genecards.org/cgi-bin/carddisp.pl?gene=SCN1A
PSEN2	Presenilin 2	Protein Coding	P49810	63	GC01P226870	11.5653877258301	https://www.genecards.org/cgi-bin/carddisp.pl?gene=PSEN2
CASR	Calcium Sensing Receptor	Protein Coding	P41180	63	GC03P122183	11.5631923675537	https://www.genecards.org/cgi-bin/carddisp.pl?gene=CASR
KLF15	KLF Transcription Factor 15	Protein Coding	Q9UIH9	52	GC03M126293	11.5491676330566	https://www.genecards.org/cgi-bin/carddisp.pl?gene=KLF15
CCL2	C-C Motif Chemokine Ligand 2	Protein Coding	P13500	62	GC17P034255	11.543399810791	https://www.genecards.org/cgi-bin/carddisp.pl?gene=CCL2
LOC126806427	BRD4-Independent Group 4 Enhancer GRCh37_chr2:179485777-179486976	Functional Element		10	GC02P178621	11.5310983657837	https://www.genecards.org/cgi-bin/carddisp.pl?gene=LOC126806427
LOC126806423	CDK7 Strongly-Dependent Group 2 Enhancer GRCh37_chr2:179443309-179444508	Functional Element		8	GC02P178579	11.5258226394653	https://www.genecards.org/cgi-bin/carddisp.pl?gene=LOC126806423
TNNI1	Troponin I1, Slow Skeletal Type	Protein Coding	P19237	52	GC01M201404	11.5084629058838	https://www.genecards.org/cgi-bin/carddisp.pl?gene=TNNI1
ETFDH	Electron Transfer Flavoprotein Dehydrogenase	Protein Coding	Q16134	59	GC04P158672	11.4907712936401	https://www.genecards.org/cgi-bin/carddisp.pl?gene=ETFDH
CHKB	Choline Kinase Beta	Protein Coding	Q9Y259	57	GC22M050578	11.4718418121338	https://www.genecards.org/cgi-bin/carddisp.pl?gene=CHKB
NPPC	Natriuretic Peptide C	Protein Coding	P23582	54	GC02M231921	11.4716529846191	https://www.genecards.org/cgi-bin/carddisp.pl?gene=NPPC
GUSB	Glucuronidase Beta	Protein Coding	P08236	62	GC07M065960	11.4604644775391	https://www.genecards.org/cgi-bin/carddisp.pl?gene=GUSB
ERBB2	Erb-B2 Receptor Tyrosine Kinase 2	Protein Coding	P04626	68	GC17P039687	11.4450597763062	https://www.genecards.org/cgi-bin/carddisp.pl?gene=ERBB2
SHH	Sonic Hedgehog Signaling Molecule	Protein Coding	Q15465	63	GC07M155799	11.4124774932861	https://www.genecards.org/cgi-bin/carddisp.pl?gene=SHH
GFAP	Glial Fibrillary Acidic Protein	Protein Coding	P14136	60	GC17M101088	11.4118366241455	https://www.genecards.org/cgi-bin/carddisp.pl?gene=GFAP
LOC126806425	BRD4-Independent Group 4 Enhancer GRCh37_chr2:179471933-179473132	Functional Element		8	GC02P178607	11.388897895813	https://www.genecards.org/cgi-bin/carddisp.pl?gene=LOC126806425
NSD1	Nuclear Receptor Binding SET Domain Protein 1	Protein Coding	Q96L73	56	GC05P191243	11.3869953155518	https://www.genecards.org/cgi-bin/carddisp.pl?gene=NSD1
TWNK	Twinkle MtDNA Helicase	Protein Coding	Q96RR1	55	GC10P128891	11.3823413848877	https://www.genecards.org/cgi-bin/carddisp.pl?gene=TWNK
PPCS	Phosphopantothenoylcysteine Synthetase	Protein Coding	Q9HAB8	52	GC01P042456	11.365611076355	https://www.genecards.org/cgi-bin/carddisp.pl?gene=PPCS
LOC101927055	Uncharacterized LOC101927055	RNA Gene		12	GC02P178776	11.3635282516479	https://www.genecards.org/cgi-bin/carddisp.pl?gene=LOC101927055
MIR155	MicroRNA 155	RNA Gene		30	GC21P025573	11.3533353805542	https://www.genecards.org/cgi-bin/carddisp.pl?gene=MIR155
KIT	KIT Proto-Oncogene, Receptor Tyrosine Kinase	Protein Coding	P10721	66	GC04P054657	11.3456430435181	https://www.genecards.org/cgi-bin/carddisp.pl?gene=KIT
CYCS	Cytochrome C, Somatic	Protein Coding	P99999	60	GC07M025118	11.3419818878174	https://www.genecards.org/cgi-bin/carddisp.pl?gene=CYCS
GBA1	Glucosylceramidase Beta 1	Protein Coding	P04062	62	GC01M168646	11.3366174697876	https://www.genecards.org/cgi-bin/carddisp.pl?gene=GBA1
MEN1	Menin 1	Protein Coding	O00255	59	GC11M064803	11.2895164489746	https://www.genecards.org/cgi-bin/carddisp.pl?gene=MEN1
XDH	Xanthine Dehydrogenase	Protein Coding	P47989	60	GC02M031334	11.2820196151733	https://www.genecards.org/cgi-bin/carddisp.pl?gene=XDH
COL6A1	Collagen Type VI Alpha 1 Chain	Protein Coding	P12109	58	GC21P045981	11.2781572341919	https://www.genecards.org/cgi-bin/carddisp.pl?gene=COL6A1
CD36	CD36 Molecule (CD36 Blood Group)	Protein Coding	P16671	63	GC07P080369	11.2676296234131	https://www.genecards.org/cgi-bin/carddisp.pl?gene=CD36
KNG1	Kininogen 1	Protein Coding	P01042	60	GC03P186717	11.2614402770996	https://www.genecards.org/cgi-bin/carddisp.pl?gene=KNG1
YY1	YY1 Transcription Factor	Protein Coding	P25490	60	GC14P100238	11.2432823181152	https://www.genecards.org/cgi-bin/carddisp.pl?gene=YY1
POSTN	Periostin	Protein Coding	Q15063	56	GC13M037562	11.2327156066895	https://www.genecards.org/cgi-bin/carddisp.pl?gene=POSTN
AKT2	AKT Serine/Threonine Kinase 2	Protein Coding	P31751	66	GC19M040230	11.2252368927002	https://www.genecards.org/cgi-bin/carddisp.pl?gene=AKT2
BMP10	Bone Morphogenetic Protein 10	Protein Coding	O95393	50	GC02M068865	11.2192087173462	https://www.genecards.org/cgi-bin/carddisp.pl?gene=BMP10
SLC9A1	Solute Carrier Family 9 Member A1	Protein Coding	P19634	63	GC01M037058	11.1910257339478	https://www.genecards.org/cgi-bin/carddisp.pl?gene=SLC9A1
ZMPSTE24	Zinc Metallopeptidase STE24	Protein Coding	O75844	53	GC01P040258	11.1859102249146	https://www.genecards.org/cgi-bin/carddisp.pl?gene=ZMPSTE24
PRKCE	Protein Kinase C Epsilon	Protein Coding	Q02156	61	GC02P045651	11.1553335189819	https://www.genecards.org/cgi-bin/carddisp.pl?gene=PRKCE
RXYLT1	Ribitol Xylosyltransferase 1	Protein Coding	Q9Y2B1	48	GC12P063779	11.1416387557983	https://www.genecards.org/cgi-bin/carddisp.pl?gene=RXYLT1
NFKB1	Nuclear Factor Kappa B Subunit 1	Protein Coding	P19838	66	GC04P102501	11.1334886550903	https://www.genecards.org/cgi-bin/carddisp.pl?gene=NFKB1
RPS6KB1	Ribosomal Protein S6 Kinase B1	Protein Coding	P23443	63	GC17P059893	11.1271209716797	https://www.genecards.org/cgi-bin/carddisp.pl?gene=RPS6KB1
MYOD1	Myogenic Differentiation 1	Protein Coding	P15172	59	GC11P017719	11.1109085083008	https://www.genecards.org/cgi-bin/carddisp.pl?gene=MYOD1
TBX2	T-Box Transcription Factor 2	Protein Coding	Q13207	59	GC17P061399	11.1068077087402	https://www.genecards.org/cgi-bin/carddisp.pl?gene=TBX2
CACNA1G	Calcium Voltage-Gated Channel Subunit Alpha1 G	Protein Coding	O43497	62	GC17P165536	11.1020488739014	https://www.genecards.org/cgi-bin/carddisp.pl?gene=CACNA1G
FOXO1	Forkhead Box O1	Protein Coding	Q12778	64	GC13M040555	11.0854625701904	https://www.genecards.org/cgi-bin/carddisp.pl?gene=FOXO1
DNAJB6	DnaJ Heat Shock Protein Family (Hsp40) Member B6	Protein Coding	O75190	53	GC07P157335	11.0643606185913	https://www.genecards.org/cgi-bin/carddisp.pl?gene=DNAJB6
RRAS	RAS Related	Protein Coding	P10301	54	GC19M049635	11.0566520690918	https://www.genecards.org/cgi-bin/carddisp.pl?gene=RRAS
SPP1	Secreted Phosphoprotein 1	Protein Coding	P10451	57	GC04P087975	11.0556631088257	https://www.genecards.org/cgi-bin/carddisp.pl?gene=SPP1
PEX6	Peroxisomal Biogenesis Factor 6	Protein Coding	Q13608	53	GC06M042963	11.0444793701172	https://www.genecards.org/cgi-bin/carddisp.pl?gene=PEX6
FABP3	Fatty Acid Binding Protein 3	Protein Coding	P05413	57	GC01M037523	11.0393972396851	https://www.genecards.org/cgi-bin/carddisp.pl?gene=FABP3
B4GAT1	Beta-1,4-Glucuronyltransferase 1	Protein Coding	O43505	50	GC11M066345	11.0109777450562	https://www.genecards.org/cgi-bin/carddisp.pl?gene=B4GAT1
APC	APC Regulator Of Wnt Signaling Pathway	Protein Coding	P25054	62	GC05P112707	10.9995679855347	https://www.genecards.org/cgi-bin/carddisp.pl?gene=APC
HFE	Homeostatic Iron Regulator	Protein Coding	Q30201	57	GC06P026087	10.9911222457886	https://www.genecards.org/cgi-bin/carddisp.pl?gene=HFE
CORIN	Corin, Serine Peptidase	Protein Coding	Q9Y5Q5	56	GC04M047596	10.9689569473267	https://www.genecards.org/cgi-bin/carddisp.pl?gene=CORIN
BRCA2	BRCA2 DNA Repair Associated	Protein Coding	P51587	60	GC13P032315	10.9671535491943	https://www.genecards.org/cgi-bin/carddisp.pl?gene=BRCA2
ACVRL1	Activin A Receptor Like Type 1	Protein Coding	P37023	63	GC12P051906	10.965295791626	https://www.genecards.org/cgi-bin/carddisp.pl?gene=ACVRL1
PDE5A	Phosphodiesterase 5A	Protein Coding	O76074	59	GC04M119494	10.9560737609863	https://www.genecards.org/cgi-bin/carddisp.pl?gene=PDE5A
CYP11B2	Cytochrome P450 Family 11 Subfamily B Member 2	Protein Coding	P19099	58	GC08M142910	10.9364633560181	https://www.genecards.org/cgi-bin/carddisp.pl?gene=CYP11B2
BDNF-AS	BDNF Antisense RNA	RNA Gene		30	GC11P027466	10.9117603302002	https://www.genecards.org/cgi-bin/carddisp.pl?gene=BDNF-AS
MIR199A1	MicroRNA 199a-1	RNA Gene		28	GC19M010817	10.9052448272705	https://www.genecards.org/cgi-bin/carddisp.pl?gene=MIR199A1
COL2A1	Collagen Type II Alpha 1 Chain	Protein Coding	P02458	62	GC12M047972	10.8899707794189	https://www.genecards.org/cgi-bin/carddisp.pl?gene=COL2A1
AEBP1	AE Binding Protein 1	Protein Coding	Q8IUX7	53	GC07P045537	10.8708658218384	https://www.genecards.org/cgi-bin/carddisp.pl?gene=AEBP1
PLCE1	Phospholipase C Epsilon 1	Protein Coding	Q9P212	56	GC10P093993	10.8574028015137	https://www.genecards.org/cgi-bin/carddisp.pl?gene=PLCE1
NDUFB11	NADH:Ubiquinone Oxidoreductase Subunit B11	Protein Coding	Q9NX14	52	GC0XM047142	10.8452053070068	https://www.genecards.org/cgi-bin/carddisp.pl?gene=NDUFB11
ACADM	Acyl-CoA Dehydrogenase Medium Chain	Protein Coding	P11310	59	GC01P075724	10.8445024490356	https://www.genecards.org/cgi-bin/carddisp.pl?gene=ACADM
TNPO3	Transportin 3	Protein Coding	Q9Y5L0	53	GC07M128954	10.8367004394531	https://www.genecards.org/cgi-bin/carddisp.pl?gene=TNPO3
CLN3	CLN3 Lysosomal/Endosomal Transmembrane Protein, Battenin	Protein Coding	Q13286	56	GC16M028466	10.8361234664917	https://www.genecards.org/cgi-bin/carddisp.pl?gene=CLN3
MIR199B	MicroRNA 199b	RNA Gene		27	GC09M128244	10.8243980407715	https://www.genecards.org/cgi-bin/carddisp.pl?gene=MIR199B
PPP3R1	Protein Phosphatase 3 Regulatory Subunit B, Alpha	Protein Coding	P63098	57	GC02M068143	10.8065853118896	https://www.genecards.org/cgi-bin/carddisp.pl?gene=PPP3R1
AKT3	AKT Serine/Threonine Kinase 3	Protein Coding	Q9Y243	68	GC01M243488	10.7869758605957	https://www.genecards.org/cgi-bin/carddisp.pl?gene=AKT3
GNS	Glucosamine (N-Acetyl)-6-Sulfatase	Protein Coding	P15586	57	GC12M064713	10.781587600708	https://www.genecards.org/cgi-bin/carddisp.pl?gene=GNS
FANCL	FA Complementation Group L	Protein Coding	Q9NW38	59	GC02M058127	10.7808170318604	https://www.genecards.org/cgi-bin/carddisp.pl?gene=FANCL
IDH2	Isocitrate Dehydrogenase (NADP(+)) 2	Protein Coding	P48735	65	GC15M090083	10.7783470153809	https://www.genecards.org/cgi-bin/carddisp.pl?gene=IDH2
LOC126806424	CDK7 Strongly-Dependent Group 2 Enhancer GRCh37_chr2:179456337-179457536	Functional Element		8	GC02P178591	10.7473449707031	https://www.genecards.org/cgi-bin/carddisp.pl?gene=LOC126806424
CKMT1B	Creatine Kinase, Mitochondrial 1B	Protein Coding	P12532	49	GC15P201709	10.7389812469482	https://www.genecards.org/cgi-bin/carddisp.pl?gene=CKMT1B
CDKN1B	Cyclin Dependent Kinase Inhibitor 1B	Protein Coding	P46527	61	GC12P080490	10.7354679107666	https://www.genecards.org/cgi-bin/carddisp.pl?gene=CDKN1B
LCN2	Lipocalin 2	Protein Coding	P80188	58	GC09P128149	10.7202968597412	https://www.genecards.org/cgi-bin/carddisp.pl?gene=LCN2
NDUFS2	NADH:Ubiquinone Oxidoreductase Core Subunit S2	Protein Coding	O75306	56	GC01P161197	10.7057018280029	https://www.genecards.org/cgi-bin/carddisp.pl?gene=NDUFS2
ADM	Adrenomedullin	Protein Coding	P35318	57	GC11P023149	10.7035322189331	https://www.genecards.org/cgi-bin/carddisp.pl?gene=ADM
HNRNPA1	Heterogeneous Nuclear Ribonucleoprotein A1	Protein Coding	P09651	60	GC12P054280	10.697585105896	https://www.genecards.org/cgi-bin/carddisp.pl?gene=HNRNPA1
CREB1	CAMP Responsive Element Binding Protein 1	Protein Coding	P16220	63	GC02P207529	10.6819372177124	https://www.genecards.org/cgi-bin/carddisp.pl?gene=CREB1
SLC19A2	Solute Carrier Family 19 Member 2	Protein Coding	O60779	57	GC01M169463	10.6816463470459	https://www.genecards.org/cgi-bin/carddisp.pl?gene=SLC19A2
IRX4	Iroquois Homeobox 4	Protein Coding	P78413	48	GC05M001877	10.6715240478516	https://www.genecards.org/cgi-bin/carddisp.pl?gene=IRX4
GJB2	Gap Junction Protein Beta 2	Protein Coding	P29033	58	GC13M020187	10.6566562652588	https://www.genecards.org/cgi-bin/carddisp.pl?gene=GJB2
COL6A2	Collagen Type VI Alpha 2 Chain	Protein Coding	P12110	57	GC21P046098	10.6557331085205	https://www.genecards.org/cgi-bin/carddisp.pl?gene=COL6A2
HMOX1	Heme Oxygenase 1	Protein Coding	P09601	65	GC22P035380	10.6230602264404	https://www.genecards.org/cgi-bin/carddisp.pl?gene=HMOX1
PEX1	Peroxisomal Biogenesis Factor 1	Protein Coding	O43933	57	GC07M092487	10.6124153137207	https://www.genecards.org/cgi-bin/carddisp.pl?gene=PEX1
MT-TG	Mitochondrially Encoded TRNA-Gly (GGN)	RNA Gene		20	GCMTP009993	10.6002178192139	https://www.genecards.org/cgi-bin/carddisp.pl?gene=MT-TG
MYL7	Myosin Light Chain 7	Protein Coding	Q01449	50	GC07M044138	10.5958967208862	https://www.genecards.org/cgi-bin/carddisp.pl?gene=MYL7
POLR1A	RNA Polymerase I Subunit A	Protein Coding	O95602	57	GC02M086021	10.5941352844238	https://www.genecards.org/cgi-bin/carddisp.pl?gene=POLR1A
AGTR2	Angiotensin II Receptor Type 2	Protein Coding	P50052	56	GC0XP116170	10.5886154174805	https://www.genecards.org/cgi-bin/carddisp.pl?gene=AGTR2
FBXL4	F-Box And Leucine Rich Repeat Protein 4	Protein Coding	Q9UKA2	50	GC06M098868	10.5504570007324	https://www.genecards.org/cgi-bin/carddisp.pl?gene=FBXL4
PNPLA2	Patatin Like Domain 2, Triacylglycerol Lipase	Protein Coding	Q96AD5	57	GC11P022712	10.5468101501465	https://www.genecards.org/cgi-bin/carddisp.pl?gene=PNPLA2
COX15	Cytochrome C Oxidase Assembly Homolog COX15	Protein Coding	Q7KZN9	55	GC10M099696	10.5273914337158	https://www.genecards.org/cgi-bin/carddisp.pl?gene=COX15
NAA10	N-Alpha-Acetyltransferase 10, NatA Catalytic Subunit	Protein Coding	P41227	57	GC0XM153929	10.4856700897217	https://www.genecards.org/cgi-bin/carddisp.pl?gene=NAA10
SLC37A4	Solute Carrier Family 37 Member 4	Protein Coding	O43826	53	GC11M143843	10.4852771759033	https://www.genecards.org/cgi-bin/carddisp.pl?gene=SLC37A4
FOXC2	Forkhead Box C2	Protein Coding	Q99958	57	GC16P130554	10.4825973510742	https://www.genecards.org/cgi-bin/carddisp.pl?gene=FOXC2
SGSH	N-Sulfoglucosamine Sulfohydrolase	Protein Coding	P51688	60	GC17M101950	10.4762153625488	https://www.genecards.org/cgi-bin/carddisp.pl?gene=SGSH
MT-TK	Mitochondrially Encoded TRNA-Lys (AAA/G)	RNA Gene		21	GCMTP008297	10.4637250900269	https://www.genecards.org/cgi-bin/carddisp.pl?gene=MT-TK
LEMD2	LEM Domain Nuclear Envelope Protein 2	Protein Coding	Q8NC56	49	GC06M111689	10.459888458252	https://www.genecards.org/cgi-bin/carddisp.pl?gene=LEMD2
HDAC5	Histone Deacetylase 5	Protein Coding	Q9UQL6	61	GC17M044076	10.4549541473389	https://www.genecards.org/cgi-bin/carddisp.pl?gene=HDAC5
GJC1	Gap Junction Protein Gamma 1	Protein Coding	P36383	55	GC17M101085	10.451771736145	https://www.genecards.org/cgi-bin/carddisp.pl?gene=GJC1
IL1A	Interleukin 1 Alpha	Protein Coding	P01583	58	GC02M112773	10.4454002380371	https://www.genecards.org/cgi-bin/carddisp.pl?gene=IL1A
F3	Coagulation Factor III, Tissue Factor	Protein Coding	P13726	58	GC01M095087	10.4423961639404	https://www.genecards.org/cgi-bin/carddisp.pl?gene=F3
KCNIP2	Potassium Voltage-Gated Channel Interacting Protein 2	Protein Coding	Q9NS61	52	GC10M101825	10.440299987793	https://www.genecards.org/cgi-bin/carddisp.pl?gene=KCNIP2
ACTG1	Actin Gamma 1	Protein Coding	P63261	60	GC17M081509	10.4331245422363	https://www.genecards.org/cgi-bin/carddisp.pl?gene=ACTG1
EVC2	EvC Ciliary Complex Subunit 2	Protein Coding	Q86UK5	50	GC04M006876	10.4284286499023	https://www.genecards.org/cgi-bin/carddisp.pl?gene=EVC2
PKHD1	PKHD1 Ciliary IPT Domain Containing Fibrocystin/Polyductin	Protein Coding	P08F94	50	GC06M111896	10.4115734100342	https://www.genecards.org/cgi-bin/carddisp.pl?gene=PKHD1
CDKN2A	Cyclin Dependent Kinase Inhibitor 2A	Protein Coding	Q8N726	63	GC09M021967	10.4070835113525	https://www.genecards.org/cgi-bin/carddisp.pl?gene=CDKN2A
MT-ND6	Mitochondrially Encoded NADH:Ubiquinone Oxidoreductase Core Subunit 6	Protein Coding	P03923	43	GCMTM014151	10.3987646102905	https://www.genecards.org/cgi-bin/carddisp.pl?gene=MT-ND6
ROCK1	Rho Associated Coiled-Coil Containing Protein Kinase 1	Protein Coding	Q13464	62	GC18M039163	10.3908634185791	https://www.genecards.org/cgi-bin/carddisp.pl?gene=ROCK1
CTSD	Cathepsin D	Protein Coding	P07339	65	GC11M001752	10.3799800872803	https://www.genecards.org/cgi-bin/carddisp.pl?gene=CTSD
SNCA	Synuclein Alpha	Protein Coding	P37840	65	GC04M089724	10.3776798248291	https://www.genecards.org/cgi-bin/carddisp.pl?gene=SNCA
SLC2A1	Solute Carrier Family 2 Member 1	Protein Coding	P11166	66	GC01M042925	10.3672113418579	https://www.genecards.org/cgi-bin/carddisp.pl?gene=SLC2A1
STUB1	STIP1 Homology And U-Box Containing Protein 1	Protein Coding	Q9UNE7	57	GC16P128002	10.3473510742188	https://www.genecards.org/cgi-bin/carddisp.pl?gene=STUB1
HDAC8	Histone Deacetylase 8	Protein Coding	Q9BY41	60	GC0XM072329	10.3385219573975	https://www.genecards.org/cgi-bin/carddisp.pl?gene=HDAC8
BCL2	BCL2 Apoptosis Regulator	Protein Coding	P10415	64	GC18M063123	10.3380870819092	https://www.genecards.org/cgi-bin/carddisp.pl?gene=BCL2
CEP290	Centrosomal Protein 290	Protein Coding	O15078	53	GC12M088049	10.3353443145752	https://www.genecards.org/cgi-bin/carddisp.pl?gene=CEP290
IL18	Interleukin 18	Protein Coding	Q14116	56	GC11M112143	10.3266048431396	https://www.genecards.org/cgi-bin/carddisp.pl?gene=IL18
RAD21	RAD21 Cohesin Complex Component	Protein Coding	O60216	57	GC08M116846	10.3128299713135	https://www.genecards.org/cgi-bin/carddisp.pl?gene=RAD21
GNAS	GNAS Complex Locus	Protein Coding	P84996	63	GC20P058839	10.3072452545166	https://www.genecards.org/cgi-bin/carddisp.pl?gene=GNAS
STIM1	Stromal Interaction Molecule 1	Protein Coding	Q13586	62	GC11P022826	10.2961282730103	https://www.genecards.org/cgi-bin/carddisp.pl?gene=STIM1
MYOG	Myogenin	Protein Coding	P15173	52	GC01M203083	10.2933616638184	https://www.genecards.org/cgi-bin/carddisp.pl?gene=MYOG
FH	Fumarate Hydratase	Protein Coding	P07954	59	GC01M241499	10.2766342163086	https://www.genecards.org/cgi-bin/carddisp.pl?gene=FH
MAPK10	Mitogen-Activated Protein Kinase 10	Protein Coding	P53779	59	GC04M085990	10.2610521316528	https://www.genecards.org/cgi-bin/carddisp.pl?gene=MAPK10
ABCA1	ATP Binding Cassette Subfamily A Member 1	Protein Coding	O95477	62	GC09M104781	10.2537364959717	https://www.genecards.org/cgi-bin/carddisp.pl?gene=ABCA1
RRM2B	Ribonucleotide Reductase Regulatory TP53 Inducible Subunit M2B	Protein Coding	Q7LG56	61	GC08M102204	10.2212085723877	https://www.genecards.org/cgi-bin/carddisp.pl?gene=RRM2B
NPC1	NPC Intracellular Cholesterol Transporter 1	Protein Coding	O15118	62	GC18M023506	10.2057456970215	https://www.genecards.org/cgi-bin/carddisp.pl?gene=NPC1
SCO1	Synthesis Of Cytochrome C Oxidase 1	Protein Coding	O75880	57	GC17M010672	10.2028522491455	https://www.genecards.org/cgi-bin/carddisp.pl?gene=SCO1
PPP3CB	Protein Phosphatase 3 Catalytic Subunit Beta	Protein Coding	P16298	57	GC10M073436	10.1789646148682	https://www.genecards.org/cgi-bin/carddisp.pl?gene=PPP3CB
NDUFAF2	NADH:Ubiquinone Oxidoreductase Complex Assembly Factor 2	Protein Coding	Q8N183	53	GC05P060945	10.1785879135132	https://www.genecards.org/cgi-bin/carddisp.pl?gene=NDUFAF2
CAT	Catalase	Protein Coding	P04040	64	GC11P034460	10.1738147735596	https://www.genecards.org/cgi-bin/carddisp.pl?gene=CAT
EPO	Erythropoietin	Protein Coding	P01588	55	GC07P100720	10.1731805801392	https://www.genecards.org/cgi-bin/carddisp.pl?gene=EPO
GDF15	Growth Differentiation Factor 15	Protein Coding	Q99988	56	GC19P161671	10.1672630310059	https://www.genecards.org/cgi-bin/carddisp.pl?gene=GDF15
HNRNPA2B1	Heterogeneous Nuclear Ribonucleoprotein A2/B1	Protein Coding	P22626	59	GC07M026174	10.1596574783325	https://www.genecards.org/cgi-bin/carddisp.pl?gene=HNRNPA2B1
MEF2D	Myocyte Enhancer Factor 2D	Protein Coding	Q14814	57	GC01M156463	10.1580896377563	https://www.genecards.org/cgi-bin/carddisp.pl?gene=MEF2D
DNM2	Dynamin 2	Protein Coding	P50570	63	GC19P010718	10.1564264297485	https://www.genecards.org/cgi-bin/carddisp.pl?gene=DNM2
COMT	Catechol-O-Methyltransferase	Protein Coding	P21964	63	GC22P019941	10.1543684005737	https://www.genecards.org/cgi-bin/carddisp.pl?gene=COMT
TIMP1	TIMP Metallopeptidase Inhibitor 1	Protein Coding	P01033	57	GC0XP061588	10.1347208023071	https://www.genecards.org/cgi-bin/carddisp.pl?gene=TIMP1
B3GAT3	Beta-1,3-Glucuronyltransferase 3	Protein Coding	O94766	57	GC11M142860	10.1185817718506	https://www.genecards.org/cgi-bin/carddisp.pl?gene=B3GAT3
GALNS	Galactosamine (N-Acetyl)-6-Sulfatase	Protein Coding	P34059	61	GC16M088813	10.1138563156128	https://www.genecards.org/cgi-bin/carddisp.pl?gene=GALNS
NEU1	Neuraminidase 1	Protein Coding	Q99519	59	GC06M031857	10.1131038665771	https://www.genecards.org/cgi-bin/carddisp.pl?gene=NEU1
NOS1	Nitric Oxide Synthase 1	Protein Coding	P29475	63	GC12M117208	10.1020851135254	https://www.genecards.org/cgi-bin/carddisp.pl?gene=NOS1
MMP14	Matrix Metallopeptidase 14	Protein Coding	P50281	64	GC14P060441	10.0988807678223	https://www.genecards.org/cgi-bin/carddisp.pl?gene=MMP14
SDHC	Succinate Dehydrogenase Complex Subunit C	Protein Coding	Q99643	55	GC01P161314	10.0879421234131	https://www.genecards.org/cgi-bin/carddisp.pl?gene=SDHC
PIGN	Phosphatidylinositol Glycan Anchor Biosynthesis Class N	Protein Coding	O95427	52	GC18M061905	10.0789070129395	https://www.genecards.org/cgi-bin/carddisp.pl?gene=PIGN
HSPB1	Heat Shock Protein Family B (Small) Member 1	Protein Coding	P04792	65	GC07P076302	10.0707349777222	https://www.genecards.org/cgi-bin/carddisp.pl?gene=HSPB1
STK4	Serine/Threonine Kinase 4	Protein Coding	Q13043	59	GC20P044966	10.0618410110474	https://www.genecards.org/cgi-bin/carddisp.pl?gene=STK4
NFATC1	Nuclear Factor Of Activated T Cells 1	Protein Coding	O95644	61	GC18P079395	10.0304260253906	https://www.genecards.org/cgi-bin/carddisp.pl?gene=NFATC1
PMM2	Phosphomannomutase 2	Protein Coding	O15305	58	GC16P008788	10.0258121490479	https://www.genecards.org/cgi-bin/carddisp.pl?gene=PMM2
LRPPRC	Leucine Rich Pentatricopeptide Repeat Containing	Protein Coding	P42704	54	GC02M043886	10.0190601348877	https://www.genecards.org/cgi-bin/carddisp.pl?gene=LRPPRC
NRG1	Neuregulin 1	Protein Coding	Q02297	60	GC08P031639	10.0013904571533	https://www.genecards.org/cgi-bin/carddisp.pl?gene=NRG1
MT-ND4	Mitochondrially Encoded NADH:Ubiquinone Oxidoreductase Core Subunit 4	Protein Coding	P03905	44	GCMTP010762	9.99819564819336	https://www.genecards.org/cgi-bin/carddisp.pl?gene=MT-ND4
NCF1	Neutrophil Cytosolic Factor 1	Protein Coding	P14598	59	GC07P097854	9.99784660339355	https://www.genecards.org/cgi-bin/carddisp.pl?gene=NCF1
HNRNPK	Heterogeneous Nuclear Ribonucleoprotein K	Protein Coding	P61978	58	GC09M126260	9.98685836791992	https://www.genecards.org/cgi-bin/carddisp.pl?gene=HNRNPK
SUN2	Sad1 And UNC84 Domain Containing 2	Protein Coding	Q9UH99	52	GC22M088433	9.97756958007813	https://www.genecards.org/cgi-bin/carddisp.pl?gene=SUN2
NPR1	Natriuretic Peptide Receptor 1	Protein Coding	P16066	59	GC01P179935	9.97162055969238	https://www.genecards.org/cgi-bin/carddisp.pl?gene=NPR1
RCAN1	Regulator Of Calcineurin 1	Protein Coding	P53805	56	GC21M034513	9.96722984313965	https://www.genecards.org/cgi-bin/carddisp.pl?gene=RCAN1
PSAP	Prosaposin	Protein Coding	P07602	60	GC10M071816	9.95371913909912	https://www.genecards.org/cgi-bin/carddisp.pl?gene=PSAP
CASQ1	Calsequestrin 1	Protein Coding	P31415	55	GC01P160190	9.9446849822998	https://www.genecards.org/cgi-bin/carddisp.pl?gene=CASQ1
RARB	Retinoic Acid Receptor Beta	Protein Coding	P10826	62	GC03P029063	9.94342231750488	https://www.genecards.org/cgi-bin/carddisp.pl?gene=RARB
PIGA	Phosphatidylinositol Glycan Anchor Biosynthesis Class A	Protein Coding	P37287	56	GC0XM015319	9.9424877166748	https://www.genecards.org/cgi-bin/carddisp.pl?gene=PIGA
PPARGC1A	PPARG Coactivator 1 Alpha	Protein Coding	Q9UBK2	60	GC04M023755	9.93957138061523	https://www.genecards.org/cgi-bin/carddisp.pl?gene=PPARGC1A
APLNR	Apelin Receptor	Protein Coding	P35414	57	GC11M057233	9.90887928009033	https://www.genecards.org/cgi-bin/carddisp.pl?gene=APLNR
ASAH1	N-Acylsphingosine Amidohydrolase 1	Protein Coding	Q13510	62	GC08M018055	9.90191555023193	https://www.genecards.org/cgi-bin/carddisp.pl?gene=ASAH1
CXCR4	C-X-C Motif Chemokine Receptor 4	Protein Coding	P61073	65	GC02M136114	9.90080833435059	https://www.genecards.org/cgi-bin/carddisp.pl?gene=CXCR4
ACVR2B	Activin A Receptor Type 2B	Protein Coding	Q13705	62	GC03P038453	9.8949031829834	https://www.genecards.org/cgi-bin/carddisp.pl?gene=ACVR2B
PEX2	Peroxisomal Biogenesis Factor 2	Protein Coding	P28328	56	GC08M076980	9.89188480377197	https://www.genecards.org/cgi-bin/carddisp.pl?gene=PEX2
NOS2	Nitric Oxide Synthase 2	Protein Coding	P35228	61	GC17M027756	9.88671207427979	https://www.genecards.org/cgi-bin/carddisp.pl?gene=NOS2
SCN9A	Sodium Voltage-Gated Channel Alpha Subunit 9	Protein Coding	Q15858	60	GC02M166195	9.88500785827637	https://www.genecards.org/cgi-bin/carddisp.pl?gene=SCN9A
CASP3	Caspase 3	Protein Coding	P42574	62	GC04M184627	9.86576843261719	https://www.genecards.org/cgi-bin/carddisp.pl?gene=CASP3
SQSTM1	Sequestosome 1	Protein Coding	Q13501	62	GC05P179806	9.8611946105957	https://www.genecards.org/cgi-bin/carddisp.pl?gene=SQSTM1
PTCH1	Patched 1	Protein Coding	Q13635	64	GC09M095442	9.84986209869385	https://www.genecards.org/cgi-bin/carddisp.pl?gene=PTCH1
NOTCH2	Notch Receptor 2	Protein Coding	Q04721	65	GC01M119911	9.84879970550537	https://www.genecards.org/cgi-bin/carddisp.pl?gene=NOTCH2
CKMT2	Creatine Kinase, Mitochondrial 2	Protein Coding	P17540	55	GC05P081233	9.84745407104492	https://www.genecards.org/cgi-bin/carddisp.pl?gene=CKMT2
TFAM	Transcription Factor A, Mitochondrial	Protein Coding	Q00059	57	GC10P058385	9.84499835968018	https://www.genecards.org/cgi-bin/carddisp.pl?gene=TFAM
ZEB2	Zinc Finger E-Box Binding Homeobox 2	Protein Coding	O60315	61	GC02M144384	9.83275318145752	https://www.genecards.org/cgi-bin/carddisp.pl?gene=ZEB2
KIF5B	Kinesin Family Member 5B	Protein Coding	P33176	60	GC10M037506	9.83248138427734	https://www.genecards.org/cgi-bin/carddisp.pl?gene=KIF5B
ARSA	Arylsulfatase A	Protein Coding	P15289	59	GC22M050622	9.83208274841309	https://www.genecards.org/cgi-bin/carddisp.pl?gene=ARSA
SOX2	SRY-Box Transcription Factor 2	Protein Coding	P48431	58	GC03P181711	9.82753372192383	https://www.genecards.org/cgi-bin/carddisp.pl?gene=SOX2
MIR221	MicroRNA 221	RNA Gene		28	GC0XM045746	9.81752014160156	https://www.genecards.org/cgi-bin/carddisp.pl?gene=MIR221
ADAMTSL2	ADAMTS Like 2	Protein Coding	Q86TH1	52	GC09P156274	9.79541	https://www.genecards.org/cgi-bin/carddisp.pl?gene=ADAMTSL2
MIR146B	MicroRNA 146b	RNA Gene		28	GC10P102436	9.76809310913086	https://www.genecards.org/cgi-bin/carddisp.pl?gene=MIR146B
POPDC3	Popeye Domain CAMP Effector 3	Protein Coding	Q9HBV1	47	GC06M105157	9.74449729919434	https://www.genecards.org/cgi-bin/carddisp.pl?gene=POPDC3
LOC126806421	CDK7 Strongly-Dependent Group 2 Enhancer GRCh37_chr2:179407630-179408829	Functional Element		8	GC02P178542	9.74335384368896	https://www.genecards.org/cgi-bin/carddisp.pl?gene=LOC126806421
COQ9	Coenzyme Q9	Protein Coding	O75208	53	GC16P057447	9.73301887512207	https://www.genecards.org/cgi-bin/carddisp.pl?gene=COQ9
GLI3	GLI Family Zinc Finger 3	Protein Coding	P10071	62	GC07M041960	9.71288681030273	https://www.genecards.org/cgi-bin/carddisp.pl?gene=GLI3
NEAT1	Nuclear Paraspeckle Assembly Transcript 1	RNA Gene		33	GC11P115059	9.71127414703369	https://www.genecards.org/cgi-bin/carddisp.pl?gene=NEAT1
ATAD3A	ATPase Family AAA Domain Containing 3A	Protein Coding	Q9NVI7	52	GC01P082923	9.68946647644043	https://www.genecards.org/cgi-bin/carddisp.pl?gene=ATAD3A
S100B	S100 Calcium Binding Protein B	Protein Coding	P04271	59	GC21M055311	9.68562698364258	https://www.genecards.org/cgi-bin/carddisp.pl?gene=S100B
GTPBP3	GTP Binding Protein 3, Mitochondrial	Protein Coding	Q969Y2	52	GC19P161651	9.68424797058105	https://www.genecards.org/cgi-bin/carddisp.pl?gene=GTPBP3
KCNA1	Potassium Voltage-Gated Channel Subfamily A Member 1	Protein Coding	Q09470	58	GC12P080236	9.67775344848633	https://www.genecards.org/cgi-bin/carddisp.pl?gene=KCNA1
HOPX	HOP Homeobox	Protein Coding	Q9BPY8	49	GC04M056647	9.67390918731689	https://www.genecards.org/cgi-bin/carddisp.pl?gene=HOPX
PEX3	Peroxisomal Biogenesis Factor 3	Protein Coding	P56589	53	GC06P143450	9.66944694519043	https://www.genecards.org/cgi-bin/carddisp.pl?gene=PEX3
LRRC10	Leucine Rich Repeat Containing 10	Protein Coding	Q5BKY1	44	GC12M069608	9.66889667510986	https://www.genecards.org/cgi-bin/carddisp.pl?gene=LRRC10
RNF207	Ring Finger Protein 207	Protein Coding	Q6ZRF8	46	GC01P006205	9.65607452392578	https://www.genecards.org/cgi-bin/carddisp.pl?gene=RNF207
MIB1	MIB E3 Ubiquitin Protein Ligase 1	Protein Coding	Q86YT6	55	GC18P021704	9.63610553741455	https://www.genecards.org/cgi-bin/carddisp.pl?gene=MIB1
PIK3C2A	Phosphatidylinositol-4-Phosphate 3-Kinase Catalytic Subunit Type 2 Alpha	Protein Coding	O00443	60	GC11M018212	9.63253593444824	https://www.genecards.org/cgi-bin/carddisp.pl?gene=PIK3C2A
KRIT1	KRIT1 Ankyrin Repeat Containing	Protein Coding	O00522	53	GC07M092198	9.62451	https://www.genecards.org/cgi-bin/carddisp.pl?gene=KRIT1
MMP1	Matrix Metallopeptidase 1	Protein Coding	P03956	62	GC11M143594	9.62408828735352	https://www.genecards.org/cgi-bin/carddisp.pl?gene=MMP1
RPL5	Ribosomal Protein L5	Protein Coding	P46777	60	GC01P092865	9.62381935119629	https://www.genecards.org/cgi-bin/carddisp.pl?gene=RPL5
HDAC9	Histone Deacetylase 9	Protein Coding	Q9UKV0	63	GC07P018086	9.62147521972656	https://www.genecards.org/cgi-bin/carddisp.pl?gene=HDAC9
TPM2	Tropomyosin 2	Protein Coding	P07951	59	GC09M036196	9.61672019958496	https://www.genecards.org/cgi-bin/carddisp.pl?gene=TPM2
KCNJ12	Potassium Inwardly Rectifying Channel Subfamily J Member 12	Protein Coding	Q14500	56	GC17P164581	9.60553455352783	https://www.genecards.org/cgi-bin/carddisp.pl?gene=KCNJ12
UCHL1	Ubiquitin C-Terminal Hydrolase L1	Protein Coding	P09936	65	GC04P041256	9.5944995880127	https://www.genecards.org/cgi-bin/carddisp.pl?gene=UCHL1
KAT6B	Lysine Acetyltransferase 6B	Protein Coding	Q8WYB5	57	GC10P076489	9.58573150634766	https://www.genecards.org/cgi-bin/carddisp.pl?gene=KAT6B
ETFA	Electron Transfer Flavoprotein Subunit Alpha	Protein Coding	P13804	58	GC15M166373	9.57422828674316	https://www.genecards.org/cgi-bin/carddisp.pl?gene=ETFA
TLL1	Tolloid Like 1	Protein Coding	O43897	56	GC04P165873	9.56601715087891	https://www.genecards.org/cgi-bin/carddisp.pl?gene=TLL1
HBB	Hemoglobin Subunit Beta	Protein Coding	P68871	58	GC11M015976	9.56050491333008	https://www.genecards.org/cgi-bin/carddisp.pl?gene=HBB
ITPR3	Inositol 1,4,5-Trisphosphate Receptor Type 3	Protein Coding	Q14573	59	GC06P033620	9.55296516418457	https://www.genecards.org/cgi-bin/carddisp.pl?gene=ITPR3
AARS2	Alanyl-TRNA Synthetase 2, Mitochondrial	Protein Coding	Q5JTZ9	56	GC06M111837	9.55014514923096	https://www.genecards.org/cgi-bin/carddisp.pl?gene=AARS2
HSPD1	Heat Shock Protein Family D (Hsp60) Member 1	Protein Coding	P10809	61	GC02M197486	9.5220832824707	https://www.genecards.org/cgi-bin/carddisp.pl?gene=HSPD1
AGPAT2	1-Acylglycerol-3-Phosphate O-Acyltransferase 2	Protein Coding	O15120	56	GC09M136673	9.5124340057373	https://www.genecards.org/cgi-bin/carddisp.pl?gene=AGPAT2
POLG2	DNA Polymerase Gamma 2, Accessory Subunit	Protein Coding	Q9UHN1	53	GC17M064477	9.50580406188965	https://www.genecards.org/cgi-bin/carddisp.pl?gene=POLG2
FGF8	Fibroblast Growth Factor 8	Protein Coding	P55075	60	GC10M101770	9.49849033355713	https://www.genecards.org/cgi-bin/carddisp.pl?gene=FGF8
ATP1A3	ATPase Na+/K+ Transporting Subunit Alpha 3	Protein Coding	P13637	60	GC19M041966	9.49371814727783	https://www.genecards.org/cgi-bin/carddisp.pl?gene=ATP1A3
SUN1	Sad1 And UNC84 Domain Containing 1	Protein Coding	O94901	52	GC07P000815	9.47904777526855	https://www.genecards.org/cgi-bin/carddisp.pl?gene=SUN1
MIR17	MicroRNA 17	RNA Gene		27	GC13P091350	9.46689796447754	https://www.genecards.org/cgi-bin/carddisp.pl?gene=MIR17
PEX5	Peroxisomal Biogenesis Factor 5	Protein Coding	P50542	56	GC12P080305	9.45029449462891	https://www.genecards.org/cgi-bin/carddisp.pl?gene=PEX5
CCDC40	Coiled-Coil Domain 40 Molecular Ruler Complex Subunit	Protein Coding	Q4G0X9	48	GC17P166120	9.43919563293457	https://www.genecards.org/cgi-bin/carddisp.pl?gene=CCDC40
SLC2A4	Solute Carrier Family 2 Member 4	Protein Coding	P14672	60	GC17P164123	9.43816661834717	https://www.genecards.org/cgi-bin/carddisp.pl?gene=SLC2A4
LPA	Lipoprotein(A)	Protein Coding	P08519	55	GC06M160531	9.42987060546875	https://www.genecards.org/cgi-bin/carddisp.pl?gene=LPA
BCOR	BCL6 Corepressor	Protein Coding	Q6W2J9	56	GC0XM040049	9.40579223632813	https://www.genecards.org/cgi-bin/carddisp.pl?gene=BCOR
FUCA1	Alpha-L-Fucosidase 1	Protein Coding	P04066	60	GC01M023845	9.4050760269165	https://www.genecards.org/cgi-bin/carddisp.pl?gene=FUCA1
MTM1	Myotubularin 1	Protein Coding	Q13496	56	GC0XP150562	9.39031982421875	https://www.genecards.org/cgi-bin/carddisp.pl?gene=MTM1
GPT	Glutamic--Pyruvic Transaminase	Protein Coding	P24298	56	GC08P144502	9.37505912780762	https://www.genecards.org/cgi-bin/carddisp.pl?gene=GPT
SVIL	Supervillin	Protein Coding	O95425	53	GC10M037458	9.37457752227783	https://www.genecards.org/cgi-bin/carddisp.pl?gene=SVIL
DPP6	Dipeptidyl Peptidase Like 6	Protein Coding	P42658	57	GC07P153748	9.36830425262451	https://www.genecards.org/cgi-bin/carddisp.pl?gene=DPP6
LGALS3	Galectin 3	Protein Coding	P17931	57	GC14P055124	9.36280345916748	https://www.genecards.org/cgi-bin/carddisp.pl?gene=LGALS3
CHRNE	Cholinergic Receptor Nicotinic Epsilon Subunit	Protein Coding	Q04844	57	GC17M004897	9.35821342468262	https://www.genecards.org/cgi-bin/carddisp.pl?gene=CHRNE
MIR133A1	MicroRNA 133a-1	RNA Gene		25	GC18M039184	9.35689449310303	https://www.genecards.org/cgi-bin/carddisp.pl?gene=MIR133A1
TUG1	Taurine Up-Regulated 1	Protein Coding	A0A6I8PU40	33	GC22P030969	9.35297584533691	https://www.genecards.org/cgi-bin/carddisp.pl?gene=TUG1
NOTCH3	Notch Receptor 3	Protein Coding	Q9UM47	64	GC19M015159	9.35149192810059	https://www.genecards.org/cgi-bin/carddisp.pl?gene=NOTCH3
SMN1	Survival Of Motor Neuron 1, Telomeric	Protein Coding	Q16637	54	GC05P070924	9.34591674804688	https://www.genecards.org/cgi-bin/carddisp.pl?gene=SMN1
COA6	Cytochrome C Oxidase Assembly Factor 6	Protein Coding	Q5JTJ3	50	GC01P234374	9.34319305419922	https://www.genecards.org/cgi-bin/carddisp.pl?gene=COA6
BRCA1	BRCA1 DNA Repair Associated	Protein Coding	P38398	63	GC17M043044	9.31209754943848	https://www.genecards.org/cgi-bin/carddisp.pl?gene=BRCA1
BMP7	Bone Morphogenetic Protein 7	Protein Coding	P18075	60	GC20M057168	9.31164932250977	https://www.genecards.org/cgi-bin/carddisp.pl?gene=BMP7
LEFTY2	Left-Right Determination Factor 2	Protein Coding	O00292	56	GC01M227886	9.30364418029785	https://www.genecards.org/cgi-bin/carddisp.pl?gene=LEFTY2
LOC126806426	BRD4-Independent Group 4 Enhancer GRCh37_chr2:179478848-179480047	Functional Element		8	GC02P178614	9.30290603637695	https://www.genecards.org/cgi-bin/carddisp.pl?gene=LOC126806426
SLC2A2	Solute Carrier Family 2 Member 2	Protein Coding	P11168	63	GC03M171024	9.29298782348633	https://www.genecards.org/cgi-bin/carddisp.pl?gene=SLC2A2
SMC3	Structural Maintenance Of Chromosomes 3	Protein Coding	Q9UQE7	60	GC10P110567	9.29075813293457	https://www.genecards.org/cgi-bin/carddisp.pl?gene=SMC3
COL4A1	Collagen Type IV Alpha 1 Chain	Protein Coding	P02462	60	GC13M110148	9.28920555114746	https://www.genecards.org/cgi-bin/carddisp.pl?gene=COL4A1
PRL	Prolactin	Protein Coding	P01236	56	GC06M022287	9.27542209625244	https://www.genecards.org/cgi-bin/carddisp.pl?gene=PRL
FOXH1	Forkhead Box H1	Protein Coding	O75593	52	GC08M144473	9.27488613128662	https://www.genecards.org/cgi-bin/carddisp.pl?gene=FOXH1
GNA11	G Protein Subunit Alpha 11	Protein Coding	P29992	60	GC19P003094	9.26547050476074	https://www.genecards.org/cgi-bin/carddisp.pl?gene=GNA11
DICER1	Dicer 1, Ribonuclease III	Protein Coding	Q9UPY3	61	GC14M095086	9.26434230804443	https://www.genecards.org/cgi-bin/carddisp.pl?gene=DICER1
TH	Tyrosine Hydroxylase	Protein Coding	P07101	63	GC11M002163	9.25167465209961	https://www.genecards.org/cgi-bin/carddisp.pl?gene=TH
SPRED1	Sprouty Related EVH1 Domain Containing 1	Protein Coding	Q7Z699	54	GC15P038252	9.24884128570557	https://www.genecards.org/cgi-bin/carddisp.pl?gene=SPRED1
OPA1	OPA1 Mitochondrial Dynamin Like GTPase	Protein Coding	O60313	56	GC03P193594	9.24277591705322	https://www.genecards.org/cgi-bin/carddisp.pl?gene=OPA1
MT-TQ	Mitochondrially Encoded TRNA-Gln (CAA/G)	RNA Gene		21	GCMTM004331	9.22605800628662	https://www.genecards.org/cgi-bin/carddisp.pl?gene=MT-TQ
HCCS	Holocytochrome C Synthase	Protein Coding	P53701	55	GC0XP011111	9.21984100341797	https://www.genecards.org/cgi-bin/carddisp.pl?gene=HCCS
TNXB	Tenascin XB	Protein Coding	P22105	56	GC06M111563	9.2152271270752	https://www.genecards.org/cgi-bin/carddisp.pl?gene=TNXB
MMP3	Matrix Metallopeptidase 3	Protein Coding	P08254	62	GC11M102835	9.20342826843262	https://www.genecards.org/cgi-bin/carddisp.pl?gene=MMP3
ROR2	Receptor Tyrosine Kinase Like Orphan Receptor 2	Protein Coding	Q01974	60	GC09M126471	9.19932746887207	https://www.genecards.org/cgi-bin/carddisp.pl?gene=ROR2
NCAM1	Neural Cell Adhesion Molecule 1	Protein Coding	P13591	61	GC11P112961	9.17307567596436	https://www.genecards.org/cgi-bin/carddisp.pl?gene=NCAM1
THBD	Thrombomodulin	Protein Coding	P07204	58	GC20M023026	9.16461563110352	https://www.genecards.org/cgi-bin/carddisp.pl?gene=THBD
ICAM1	Intercellular Adhesion Molecule 1	Protein Coding	P05362	62	GC19P161362	9.16096496582031	https://www.genecards.org/cgi-bin/carddisp.pl?gene=ICAM1
HDAC2	Histone Deacetylase 2	Protein Coding	Q92769	66	GC06M113933	9.16004371643066	https://www.genecards.org/cgi-bin/carddisp.pl?gene=HDAC2
SURF1	SURF1 Cytochrome C Oxidase Assembly Factor	Protein Coding	Q15526	55	GC09M133351	9.1367712020874	https://www.genecards.org/cgi-bin/carddisp.pl?gene=SURF1
PQBP1	Polyglutamine Binding Protein 1	Protein Coding	O60828	50	GC0XP048890	9.12337	https://www.genecards.org/cgi-bin/carddisp.pl?gene=PQBP1
MYF6	Myogenic Factor 6	Protein Coding	P23409	54	GC12P080707	9.12183475494385	https://www.genecards.org/cgi-bin/carddisp.pl?gene=MYF6
WASHC5	WASH Complex Subunit 5	Protein Coding	Q12768	51	GC08M138472	9.12075233459473	https://www.genecards.org/cgi-bin/carddisp.pl?gene=WASHC5
SIRT1	Sirtuin 1	Protein Coding	Q96EB6	62	GC10P067884	9.0928955078125	https://www.genecards.org/cgi-bin/carddisp.pl?gene=SIRT1
EIF2B5	Eukaryotic Translation Initiation Factor 2B Subunit Epsilon	Protein Coding	Q13144	55	GC03P184135	9.08983325958252	https://www.genecards.org/cgi-bin/carddisp.pl?gene=EIF2B5
ADA	Adenosine Deaminase	Protein Coding	P00813	64	GC20M044620	9.08782005310059	https://www.genecards.org/cgi-bin/carddisp.pl?gene=ADA
SMPD1	Sphingomyelin Phosphodiesterase 1	Protein Coding	P17405	61	GC11P006390	9.08021640777588	https://www.genecards.org/cgi-bin/carddisp.pl?gene=SMPD1
MYH8	Myosin Heavy Chain 8	Protein Coding	P13535	52	GC17M010390	9.07973670959473	https://www.genecards.org/cgi-bin/carddisp.pl?gene=MYH8
ANTXR2	ANTXR Cell Adhesion Molecule 2	Protein Coding	P58335	57	GC04M079901	9.07087516784668	https://www.genecards.org/cgi-bin/carddisp.pl?gene=ANTXR2
MAP3K3	Mitogen-Activated Protein Kinase Kinase Kinase 3	Protein Coding	Q99759	59	GC17P063622	9.0521354675293	https://www.genecards.org/cgi-bin/carddisp.pl?gene=MAP3K3
STK11	Serine/Threonine Kinase 11	Protein Coding	Q15831	62	GC19P001177	9.05007839202881	https://www.genecards.org/cgi-bin/carddisp.pl?gene=STK11
KCNMA1	Potassium Calcium-Activated Channel Subfamily M Alpha 1	Protein Coding	Q12791	60	GC10M076869	9.04587554931641	https://www.genecards.org/cgi-bin/carddisp.pl?gene=KCNMA1
PIK3CB	Phosphatidylinositol-4,5-Bisphosphate 3-Kinase Catalytic Subunit Beta	Protein Coding	P42338	62	GC03M138652	9.03544998168945	https://www.genecards.org/cgi-bin/carddisp.pl?gene=PIK3CB
CPT1A	Carnitine Palmitoyltransferase 1A	Protein Coding	P50416	61	GC11M068754	9.02647018432617	https://www.genecards.org/cgi-bin/carddisp.pl?gene=CPT1A
NTRK1	Neurotrophic Receptor Tyrosine Kinase 1	Protein Coding	P04629	62	GC01P156815	9.02297782897949	https://www.genecards.org/cgi-bin/carddisp.pl?gene=NTRK1
PEX26	Peroxisomal Biogenesis Factor 26	Protein Coding	Q7Z412	52	GC22P096730	9.0124626159668	https://www.genecards.org/cgi-bin/carddisp.pl?gene=PEX26
SELP	Selectin P	Protein Coding	P16109	59	GC01M169558	9.00714778900146	https://www.genecards.org/cgi-bin/carddisp.pl?gene=SELP
PHKA2	Phosphorylase Kinase Regulatory Subunit Alpha 2	Protein Coding	P46019	56	GC0XM018892	9.0038948059082	https://www.genecards.org/cgi-bin/carddisp.pl?gene=PHKA2
NEK8	NIMA Related Kinase 8	Protein Coding	Q86SG6	52	GC17P028725	8.98042964935303	https://www.genecards.org/cgi-bin/carddisp.pl?gene=NEK8
KCNE4	Potassium Voltage-Gated Channel Subfamily E Regulatory Subunit 4	Protein Coding	Q8WWG9	48	GC02P223051	8.97080039978027	https://www.genecards.org/cgi-bin/carddisp.pl?gene=KCNE4
FBP1	Fructose-Bisphosphatase 1	Protein Coding	P09467	62	GC09M094603	8.95970916748047	https://www.genecards.org/cgi-bin/carddisp.pl?gene=FBP1
CHEK2	Checkpoint Kinase 2	Protein Coding	O96017	67	GC22M028687	8.95651340484619	https://www.genecards.org/cgi-bin/carddisp.pl?gene=CHEK2
CAVIN4	Caveolae Associated Protein 4	Protein Coding	Q5BKX8	47	GC09P100576	8.95567417144775	https://www.genecards.org/cgi-bin/carddisp.pl?gene=CAVIN4
MTFMT	Mitochondrial Methionyl-TRNA Formyltransferase	Protein Coding	Q96DP5	53	GC15M065001	8.94568347930908	https://www.genecards.org/cgi-bin/carddisp.pl?gene=MTFMT
BBS1	Bardet-Biedl Syndrome 1	Protein Coding	Q8NFJ9	52	GC11P115139	8.93809795379639	https://www.genecards.org/cgi-bin/carddisp.pl?gene=BBS1
PHKG2	Phosphorylase Kinase Catalytic Subunit Gamma 2	Protein Coding	P15735	57	GC16P128950	8.9277286529541	https://www.genecards.org/cgi-bin/carddisp.pl?gene=PHKG2
COX7B	Cytochrome C Oxidase Subunit 7B	Protein Coding	P24311	52	GC0XP077899	8.92096710205078	https://www.genecards.org/cgi-bin/carddisp.pl?gene=COX7B
SCN8A	Sodium Voltage-Gated Channel Alpha Subunit 8	Protein Coding	Q9UQD0	62	GC12P051590	8.9075984954834	https://www.genecards.org/cgi-bin/carddisp.pl?gene=SCN8A
ENO3	Enolase 3	Protein Coding	P13929	61	GC17P004948	8.90254211425781	https://www.genecards.org/cgi-bin/carddisp.pl?gene=ENO3
GAS5	Growth Arrest Specific 5	RNA Gene		32	GC01M175197	8.89786052703857	https://www.genecards.org/cgi-bin/carddisp.pl?gene=GAS5
PEX12	Peroxisomal Biogenesis Factor 12	Protein Coding	O00623	51	GC17M035574	8.89502239227295	https://www.genecards.org/cgi-bin/carddisp.pl?gene=PEX12
TYMP	Thymidine Phosphorylase	Protein Coding	P19971	60	GC22M050525	8.88921642303467	https://www.genecards.org/cgi-bin/carddisp.pl?gene=TYMP
PLA2G6	Phospholipase A2 Group VI	Protein Coding	O60733	60	GC22M090050	8.88830661773682	https://www.genecards.org/cgi-bin/carddisp.pl?gene=PLA2G6
MOGS	Mannosyl-Oligosaccharide Glucosidase	Protein Coding	Q13724	56	GC02M074461	8.87991523742676	https://www.genecards.org/cgi-bin/carddisp.pl?gene=MOGS
AKAP6	A-Kinase Anchoring Protein 6	Protein Coding	Q13023	50	GC14P032329	8.8751916885376	https://www.genecards.org/cgi-bin/carddisp.pl?gene=AKAP6
MYC	MYC Proto-Oncogene, BHLH Transcription Factor	Protein Coding	P01106	65	GC08P127735	8.85376	https://www.genecards.org/cgi-bin/carddisp.pl?gene=MYC
G6PD	Glucose-6-Phosphate Dehydrogenase	Protein Coding	P11413	62	GC0XM154630	8.85152244567871	https://www.genecards.org/cgi-bin/carddisp.pl?gene=G6PD
NDUFS4	NADH:Ubiquinone Oxidoreductase Subunit S4	Protein Coding	O43181	55	GC05P053560	8.84929466247559	https://www.genecards.org/cgi-bin/carddisp.pl?gene=NDUFS4
LOC129935183	ATAC-STARR-Seq Lymphoblastoid Active Region 16808	Functional Element		8	GC02P178531	8.8414421081543	https://www.genecards.org/cgi-bin/carddisp.pl?gene=LOC129935183
NPC2	NPC Intracellular Cholesterol Transporter 2	Protein Coding	P61916	56	GC14M074476	8.83933353424072	https://www.genecards.org/cgi-bin/carddisp.pl?gene=NPC2
GOSR2	Golgi SNAP Receptor Complex Member 2	Protein Coding	O14653	54	GC17P165400	8.8362283706665	https://www.genecards.org/cgi-bin/carddisp.pl?gene=GOSR2
MT-TS1	Mitochondrially Encoded TRNA-Ser (UCN) 1	RNA Gene		23	GCMTM007447	8.82332801818848	https://www.genecards.org/cgi-bin/carddisp.pl?gene=MT-TS1
MT-TS2	Mitochondrially Encoded TRNA-Ser (AGU/C) 2	RNA Gene		21	GCMTP012215	8.82332801818848	https://www.genecards.org/cgi-bin/carddisp.pl?gene=MT-TS2
DHCR7	7-Dehydrocholesterol Reductase	Protein Coding	Q9UBM7	60	GC11M143165	8.82326889038086	https://www.genecards.org/cgi-bin/carddisp.pl?gene=DHCR7
CHRM2	Cholinergic Receptor Muscarinic 2	Protein Coding	P08172	61	GC07P136868	8.81540393829346	https://www.genecards.org/cgi-bin/carddisp.pl?gene=CHRM2
COX6B1	Cytochrome C Oxidase Subunit 6B1	Protein Coding	P14854	56	GC19P161958	8.81346130371094	https://www.genecards.org/cgi-bin/carddisp.pl?gene=COX6B1
HMGB1	High Mobility Group Box 1	Protein Coding	P09429	63	GC13M030456	8.79783916473389	https://www.genecards.org/cgi-bin/carddisp.pl?gene=HMGB1
IL4	Interleukin 4	Protein Coding	P05112	59	GC05P132673	8.79023838043213	https://www.genecards.org/cgi-bin/carddisp.pl?gene=IL4
WNT5A	Wnt Family Member 5A	Protein Coding	P41221	63	GC03M055465	8.77702045440674	https://www.genecards.org/cgi-bin/carddisp.pl?gene=WNT5A
CS	Citrate Synthase	Protein Coding	O75390	58	GC12M056271	8.77321338653564	https://www.genecards.org/cgi-bin/carddisp.pl?gene=CS
MIR140	MicroRNA 140	RNA Gene		31	GC16P129899	8.76798534393311	https://www.genecards.org/cgi-bin/carddisp.pl?gene=MIR140
FLNB	Filamin B	Protein Coding	O75369	60	GC03P058008	8.76701259613037	https://www.genecards.org/cgi-bin/carddisp.pl?gene=FLNB
MAP2K7	Mitogen-Activated Protein Kinase Kinase 7	Protein Coding	O14733	59	GC19P007903	8.75713539123535	https://www.genecards.org/cgi-bin/carddisp.pl?gene=MAP2K7
CST3	Cystatin C	Protein Coding	P01034	56	GC20M024240	8.74721527099609	https://www.genecards.org/cgi-bin/carddisp.pl?gene=CST3
ERBB4	Erb-B2 Receptor Tyrosine Kinase 4	Protein Coding	Q15303	67	GC02M211375	8.74245262145996	https://www.genecards.org/cgi-bin/carddisp.pl?gene=ERBB4
TSFM	Ts Translation Elongation Factor, Mitochondrial	Protein Coding	P43897	55	GC12P057782	8.73212814331055	https://www.genecards.org/cgi-bin/carddisp.pl?gene=TSFM
C1QBP	Complement C1q Binding Protein	Protein Coding	Q07021	57	GC17M005432	8.7265739440918	https://www.genecards.org/cgi-bin/carddisp.pl?gene=C1QBP
CCND1	Cyclin D1	Protein Coding	P24385	65	GC11P069641	8.72147464752197	https://www.genecards.org/cgi-bin/carddisp.pl?gene=CCND1
MESP1	Mesoderm Posterior BHLH Transcription Factor 1	Protein Coding	Q9BRJ9	48	GC15M166758	8.72039413452148	https://www.genecards.org/cgi-bin/carddisp.pl?gene=MESP1
ATP1B1	ATPase Na+/K+ Transporting Subunit Beta 1	Protein Coding	P05026	61	GC01P169105	8.71191310882568	https://www.genecards.org/cgi-bin/carddisp.pl?gene=ATP1B1
PGAM2	Phosphoglycerate Mutase 2	Protein Coding	P15259	55	GC07M044062	8.71055603027344	https://www.genecards.org/cgi-bin/carddisp.pl?gene=PGAM2
PPP1R13L	Protein Phosphatase 1 Regulatory Subunit 13 Like	Protein Coding	Q8WUF5	55	GC19M045379	8.70296764373779	https://www.genecards.org/cgi-bin/carddisp.pl?gene=PPP1R13L
UTRN	Utrophin	Protein Coding	P46939	55	GC06P144285	8.70236015319824	https://www.genecards.org/cgi-bin/carddisp.pl?gene=UTRN
B3GALNT2	Beta-1,3-N-Acetylgalactosaminyltransferase 2	Protein Coding	Q8NCR0	51	GC01M235440	8.69806003570557	https://www.genecards.org/cgi-bin/carddisp.pl?gene=B3GALNT2
IRS1	Insulin Receptor Substrate 1	Protein Coding	P35568	60	GC02M226731	8.69578170776367	https://www.genecards.org/cgi-bin/carddisp.pl?gene=IRS1
SDHAF1	Succinate Dehydrogenase Complex Assembly Factor 1	Protein Coding	A6NFY7	47	GC19P035995	8.69033241271973	https://www.genecards.org/cgi-bin/carddisp.pl?gene=SDHAF1
CACNA1H	Calcium Voltage-Gated Channel Subunit Alpha1 H	Protein Coding	O95180	62	GC16P001153	8.67767238616943	https://www.genecards.org/cgi-bin/carddisp.pl?gene=CACNA1H
AGRN	Agrin	Protein Coding	O00468	57	GC01P001020	8.67731475830078	https://www.genecards.org/cgi-bin/carddisp.pl?gene=AGRN
TNFRSF11B	TNF Receptor Superfamily Member 11b	Protein Coding	O00300	59	GC08M118923	8.64754199981689	https://www.genecards.org/cgi-bin/carddisp.pl?gene=TNFRSF11B
PRKAA1	Protein Kinase AMP-Activated Catalytic Subunit Alpha 1	Protein Coding	Q13131	59	GC05M040759	8.63327312469482	https://www.genecards.org/cgi-bin/carddisp.pl?gene=PRKAA1
MT-TC	Mitochondrially Encoded TRNA-Cys (UGU/C)	RNA Gene		20	GCMTM005763	8.62653160095215	https://www.genecards.org/cgi-bin/carddisp.pl?gene=MT-TC
CDC42	Cell Division Cycle 42	Protein Coding	P60953	63	GC01P022052	8.62458419799805	https://www.genecards.org/cgi-bin/carddisp.pl?gene=CDC42
CAV2	Caveolin 2	Protein Coding	P51636	56	GC07P116287	8.6236743927002	https://www.genecards.org/cgi-bin/carddisp.pl?gene=CAV2
PEX10	Peroxisomal Biogenesis Factor 10	Protein Coding	O60683	53	GC01M002403	8.61013031005859	https://www.genecards.org/cgi-bin/carddisp.pl?gene=PEX10
MET	MET Proto-Oncogene, Receptor Tyrosine Kinase	Protein Coding	P08581	67	GC07P116672	8.60230445861816	https://www.genecards.org/cgi-bin/carddisp.pl?gene=MET
PALB2	Partner And Localizer Of BRCA2	Protein Coding	Q86YC2	57	GC16M023603	8.59842014312744	https://www.genecards.org/cgi-bin/carddisp.pl?gene=PALB2
CACNA1B	Calcium Voltage-Gated Channel Subunit Alpha1 B	Protein Coding	Q00975	62	GC09P137877	8.58114242553711	https://www.genecards.org/cgi-bin/carddisp.pl?gene=CACNA1B
COQ7	Coenzyme Q7, Hydroxylase	Protein Coding	Q99807	55	GC16P019067	8.57864570617676	https://www.genecards.org/cgi-bin/carddisp.pl?gene=COQ7
NSD2	Nuclear Receptor Binding SET Domain Protein 2	Protein Coding	O96028	59	GC04P031619	8.57833766937256	https://www.genecards.org/cgi-bin/carddisp.pl?gene=NSD2
YARS2	Tyrosyl-TRNA Synthetase 2	Protein Coding	Q9Y2Z4	56	GC12M037365	8.56941223144531	https://www.genecards.org/cgi-bin/carddisp.pl?gene=YARS2
ROCK2	Rho Associated Coiled-Coil Containing Protein Kinase 2	Protein Coding	O75116	58	GC02M011635	8.56198692321777	https://www.genecards.org/cgi-bin/carddisp.pl?gene=ROCK2
COQ4	Coenzyme Q4	Protein Coding	Q9Y3A0	51	GC09P128322	8.55943584442139	https://www.genecards.org/cgi-bin/carddisp.pl?gene=COQ4
EIF4E	Eukaryotic Translation Initiation Factor 4E	Protein Coding	P06730	62	GC04M098879	8.55232048034668	https://www.genecards.org/cgi-bin/carddisp.pl?gene=EIF4E
SLC29A3	Solute Carrier Family 29 Member 3	Protein Coding	Q9BZD2	54	GC10P076351	8.53943920135498	https://www.genecards.org/cgi-bin/carddisp.pl?gene=SLC29A3
NGF	Nerve Growth Factor	Protein Coding	P01138	64	GC01M115285	8.53582191467285	https://www.genecards.org/cgi-bin/carddisp.pl?gene=NGF
TEK	TEK Receptor Tyrosine Kinase	Protein Coding	Q02763	64	GC09P027109	8.53484725952148	https://www.genecards.org/cgi-bin/carddisp.pl?gene=TEK
NUP155	Nucleoporin 155	Protein Coding	O75694	55	GC05M037288	8.53148555755615	https://www.genecards.org/cgi-bin/carddisp.pl?gene=NUP155
JAG2	Jagged Canonical Notch Ligand 2	Protein Coding	Q9Y219	57	GC14M105140	8.52393245697021	https://www.genecards.org/cgi-bin/carddisp.pl?gene=JAG2
DNAAF3	Dynein Axonemal Assembly Factor 3	Protein Coding	Q8N9W5	47	GC19M055158	8.5066442489624	https://www.genecards.org/cgi-bin/carddisp.pl?gene=DNAAF3
MT-TW	Mitochondrially Encoded TRNA-Trp (UGA/G)	RNA Gene		22	GCMTP005514	8.50283432006836	https://www.genecards.org/cgi-bin/carddisp.pl?gene=MT-TW
LRP6	LDL Receptor Related Protein 6	Protein Coding	O75581	59	GC12M037073	8.50136375427246	https://www.genecards.org/cgi-bin/carddisp.pl?gene=LRP6
NPY	Neuropeptide Y	Protein Coding	P01303	58	GC07P026120	8.5006046295166	https://www.genecards.org/cgi-bin/carddisp.pl?gene=NPY
NPHP3	Nephrocystin 3	Protein Coding	Q7Z494	51	GC03M132684	8.49938106536865	https://www.genecards.org/cgi-bin/carddisp.pl?gene=NPHP3
TRMU	TRNA Mitochondrial 2-Thiouridylase	Protein Coding	O75648	51	GC22P046330	8.48580741882324	https://www.genecards.org/cgi-bin/carddisp.pl?gene=TRMU
PAH	Phenylalanine Hydroxylase	Protein Coding	P00439	60	GC12M102836	8.47746562957764	https://www.genecards.org/cgi-bin/carddisp.pl?gene=PAH
GSN	Gelsolin	Protein Coding	P06396	61	GC09P121201	8.4773063659668	https://www.genecards.org/cgi-bin/carddisp.pl?gene=GSN
NKX2-1	NK2 Homeobox 1	Protein Coding	P43699	60	GC14M036516	8.47530269622803	https://www.genecards.org/cgi-bin/carddisp.pl?gene=NKX2-1
NONO	Non-POU Domain Containing Octamer Binding	Protein Coding	Q15233	57	GC0XP072106	8.46731758117676	https://www.genecards.org/cgi-bin/carddisp.pl?gene=NONO
EIF4EBP1	Eukaryotic Translation Initiation Factor 4E Binding Protein 1	Protein Coding	Q13541	59	GC08P045333	8.46637153625488	https://www.genecards.org/cgi-bin/carddisp.pl?gene=EIF4EBP1
MAP2K3	Mitogen-Activated Protein Kinase Kinase 3	Protein Coding	P46734	62	GC17P164580	8.46035385131836	https://www.genecards.org/cgi-bin/carddisp.pl?gene=MAP2K3
SI	Sucrase-Isomaltase	Protein Coding	P14410	57	GC03M164978	8.46002292633057	https://www.genecards.org/cgi-bin/carddisp.pl?gene=SI
TRAP1	TNF Receptor Associated Protein 1	Protein Coding	Q12931	57	GC16M052311	8.45839214324951	https://www.genecards.org/cgi-bin/carddisp.pl?gene=TRAP1
MAP3K5	Mitogen-Activated Protein Kinase Kinase Kinase 5	Protein Coding	Q99683	62	GC06M136557	8.44576072692871	https://www.genecards.org/cgi-bin/carddisp.pl?gene=MAP3K5
RRAS2	RAS Related 2	Protein Coding	P62070	60	GC11M016234	8.44464874267578	https://www.genecards.org/cgi-bin/carddisp.pl?gene=RRAS2
PEX13	Peroxisomal Biogenesis Factor 13	Protein Coding	Q92968	51	GC02P061017	8.44460678100586	https://www.genecards.org/cgi-bin/carddisp.pl?gene=PEX13
PEX16	Peroxisomal Biogenesis Factor 16	Protein Coding	Q9Y5Y5	50	GC11M142633	8.44460678100586	https://www.genecards.org/cgi-bin/carddisp.pl?gene=PEX16
DNM1L	Dynamin 1 Like	Protein Coding	O00429	60	GC12P032679	8.44364929199219	https://www.genecards.org/cgi-bin/carddisp.pl?gene=DNM1L
KCNH1	Potassium Voltage-Gated Channel Subfamily H Member 1	Protein Coding	O95259	58	GC01M210678	8.43795680999756	https://www.genecards.org/cgi-bin/carddisp.pl?gene=KCNH1
CCND2	Cyclin D2	Protein Coding	P30279	60	GC12P080230	8.4318208694458	https://www.genecards.org/cgi-bin/carddisp.pl?gene=CCND2
TBX4	T-Box Transcription Factor 4	Protein Coding	P57082	52	GC17P165692	8.42885112762451	https://www.genecards.org/cgi-bin/carddisp.pl?gene=TBX4
HEXB	Hexosaminidase Subunit Beta	Protein Coding	P07686	60	GC05P074640	8.42792415618896	https://www.genecards.org/cgi-bin/carddisp.pl?gene=HEXB
TXNRD2	Thioredoxin Reductase 2	Protein Coding	Q9NNW7	57	GC22M087903	8.42412948608398	https://www.genecards.org/cgi-bin/carddisp.pl?gene=TXNRD2
FBLN5	Fibulin 5	Protein Coding	Q9UBX5	59	GC14M091869	8.4151668548584	https://www.genecards.org/cgi-bin/carddisp.pl?gene=FBLN5
TERT	Telomerase Reverse Transcriptase	Protein Coding	O14746	64	GC05M001253	8.41467571258545	https://www.genecards.org/cgi-bin/carddisp.pl?gene=TERT
TNFRSF1A	TNF Receptor Superfamily Member 1A	Protein Coding	P19438	62	GC12M006328	8.41143226623535	https://www.genecards.org/cgi-bin/carddisp.pl?gene=TNFRSF1A
NPR2	Natriuretic Peptide Receptor 2	Protein Coding	P20594	60	GC09P078072	8.41142559051514	https://www.genecards.org/cgi-bin/carddisp.pl?gene=NPR2
PDHA1	Pyruvate Dehydrogenase E1 Subunit Alpha 1	Protein Coding	P08559	60	GC0XP019343	8.39734649658203	https://www.genecards.org/cgi-bin/carddisp.pl?gene=PDHA1
MT-ND2	Mitochondrially Encoded NADH:Ubiquinone Oxidoreductase Core Subunit 2	Protein Coding	P03891	44	GCMTP004472	8.39558982849121	https://www.genecards.org/cgi-bin/carddisp.pl?gene=MT-ND2
VIM	Vimentin	Protein Coding	P08670	63	GC10P017227	8.3930082321167	https://www.genecards.org/cgi-bin/carddisp.pl?gene=VIM
SMCHD1	Structural Maintenance Of Chromosomes Flexible Hinge Domain Containing 1	Protein Coding	A6NHR9	52	GC18P002655	8.39211082458496	https://www.genecards.org/cgi-bin/carddisp.pl?gene=SMCHD1
RUNX2	RUNX Family Transcription Factor 2	Protein Coding	Q13950	60	GC06P190902	8.38507556915283	https://www.genecards.org/cgi-bin/carddisp.pl?gene=RUNX2
ALDOA	Aldolase, Fructose-Bisphosphate A	Protein Coding	P04075	62	GC16P030064	8.36906051635742	https://www.genecards.org/cgi-bin/carddisp.pl?gene=ALDOA
PAX3	Paired Box 3	Protein Coding	P23760	57	GC02M222199	8.3653039932251	https://www.genecards.org/cgi-bin/carddisp.pl?gene=PAX3
AIP	AHR Interacting HSP90 Co-Chaperone	Protein Coding	O00170	56	GC11P067468	8.36124801635742	https://www.genecards.org/cgi-bin/carddisp.pl?gene=AIP
CHD4	Chromodomain Helicase DNA Binding Protein 4	Protein Coding	Q14839	58	GC12M006570	8.35858917236328	https://www.genecards.org/cgi-bin/carddisp.pl?gene=CHD4
GATA2	GATA Binding Protein 2	Protein Coding	P23769	62	GC03M128479	8.3501148223877	https://www.genecards.org/cgi-bin/carddisp.pl?gene=GATA2
PGK1	Phosphoglycerate Kinase 1	Protein Coding	P00558	62	GC0XP078278	8.33040428161621	https://www.genecards.org/cgi-bin/carddisp.pl?gene=PGK1
LOC129935182	ATAC-STARR-Seq Lymphoblastoid Active Region 16807	Functional Element		8	GC02P178530	8.32812976837158	https://www.genecards.org/cgi-bin/carddisp.pl?gene=LOC129935182
MT-TV	Mitochondrially Encoded TRNA-Val (GUN)	RNA Gene		23	GCMTP001605	8.32736015319824	https://www.genecards.org/cgi-bin/carddisp.pl?gene=MT-TV
CNMD	Chondromodulin	Protein Coding	O75829	50	GC13M052704	8.32715606689453	https://www.genecards.org/cgi-bin/carddisp.pl?gene=CNMD
PHKA1	Phosphorylase Kinase Regulatory Subunit Alpha 1	Protein Coding	P46020	53	GC0XM072578	8.3250150680542	https://www.genecards.org/cgi-bin/carddisp.pl?gene=PHKA1
CHST3	Carbohydrate Sulfotransferase 3	Protein Coding	Q7LGC8	55	GC10P071964	8.32324	https://www.genecards.org/cgi-bin/carddisp.pl?gene=CHST3
TPP1	Tripeptidyl Peptidase 1	Protein Coding	O14773	59	GC11M016059	8.31833553314209	https://www.genecards.org/cgi-bin/carddisp.pl?gene=TPP1
PHKB	Phosphorylase Kinase Regulatory Subunit Beta	Protein Coding	Q93100	55	GC16P129256	8.30614852905273	https://www.genecards.org/cgi-bin/carddisp.pl?gene=PHKB
TBX3	T-Box Transcription Factor 3	Protein Coding	O15119	56	GC12M114670	8.30403137207031	https://www.genecards.org/cgi-bin/carddisp.pl?gene=TBX3
AGA	Aspartylglucosaminidase	Protein Coding	P20933	58	GC04M177430	8.30333614349365	https://www.genecards.org/cgi-bin/carddisp.pl?gene=AGA
POGLUT1	Protein O-Glucosyltransferase 1	Protein Coding	Q8NBL1	53	GC03P119468	8.30134105682373	https://www.genecards.org/cgi-bin/carddisp.pl?gene=POGLUT1
UFD1	Ubiquitin Recognition Factor In ER Associated Degradation 1	Protein Coding	Q92890	56	GC22M087895	8.2971076965332	https://www.genecards.org/cgi-bin/carddisp.pl?gene=UFD1
MYMK	Myomaker, Myoblast Fusion Factor	Protein Coding	A6NI61	40	GC09M133515	8.28971576690674	https://www.genecards.org/cgi-bin/carddisp.pl?gene=MYMK
PRKACG	Protein Kinase CAMP-Activated Catalytic Subunit Gamma	Protein Coding	P22612	58	GC09M072277	8.27608585357666	https://www.genecards.org/cgi-bin/carddisp.pl?gene=PRKACG
GATAD1	GATA Zinc Finger Domain Containing 1	Protein Coding	Q8WUU5	46	GC07P092447	8.26523017883301	https://www.genecards.org/cgi-bin/carddisp.pl?gene=GATAD1
ENO2	Enolase 2	Protein Coding	P09104	60	GC12P006913	8.25828170776367	https://www.genecards.org/cgi-bin/carddisp.pl?gene=ENO2
HNRNPDL	Heterogeneous Nuclear Ribonucleoprotein D Like	Protein Coding	O14979	55	GC04M082422	8.24693870544434	https://www.genecards.org/cgi-bin/carddisp.pl?gene=HNRNPDL
RBCK1	RANBP2-Type And C3HC4-Type Zinc Finger Containing 1	Protein Coding	Q9BYM8	53	GC20P000407	8.24580955505371	https://www.genecards.org/cgi-bin/carddisp.pl?gene=RBCK1
DVL1	Dishevelled Segment Polarity Protein 1	Protein Coding	O14640	60	GC01M001335	8.2441463470459	https://www.genecards.org/cgi-bin/carddisp.pl?gene=DVL1
NRAP	Nebulin Related Anchoring Protein	Protein Coding	Q86VF7	49	GC10M113588	8.23860454559326	https://www.genecards.org/cgi-bin/carddisp.pl?gene=NRAP
PECAM1	Platelet And Endothelial Cell Adhesion Molecule 1	Protein Coding	P16284	54	GC17M064319	8.23469543457031	https://www.genecards.org/cgi-bin/carddisp.pl?gene=PECAM1
COLQ	Collagen Like Tail Subunit Of Asymmetric Acetylcholinesterase	Protein Coding	Q9Y215	52	GC03M029286	8.23044967651367	https://www.genecards.org/cgi-bin/carddisp.pl?gene=COLQ
EZH2	Enhancer Of Zeste 2 Polycomb Repressive Complex 2 Subunit	Protein Coding	Q15910	66	GC07M148807	8.2232780456543	https://www.genecards.org/cgi-bin/carddisp.pl?gene=EZH2
APOC3	Apolipoprotein C3	Protein Coding	P02656	57	GC11P116829	8.20987796783447	https://www.genecards.org/cgi-bin/carddisp.pl?gene=APOC3
FLAD1	Flavin Adenine Dinucleotide Synthetase 1	Protein Coding	Q8NFF5	52	GC01P154983	8.20388984680176	https://www.genecards.org/cgi-bin/carddisp.pl?gene=FLAD1
SST	Somatostatin	Protein Coding	P61278	55	GC03M187668	8.20085	https://www.genecards.org/cgi-bin/carddisp.pl?gene=SST
ORAI1	ORAI Calcium Release-Activated Calcium Modulator 1	Protein Coding	Q96D31	57	GC12P140363	8.19714546203613	https://www.genecards.org/cgi-bin/carddisp.pl?gene=ORAI1
MIR98	MicroRNA 98	RNA Gene		26	GC0XM054049	8.19694805145264	https://www.genecards.org/cgi-bin/carddisp.pl?gene=MIR98
LDLRAP1	Low Density Lipoprotein Receptor Adaptor Protein 1	Protein Coding	Q5SW96	52	GC01P025543	8.19034862518311	https://www.genecards.org/cgi-bin/carddisp.pl?gene=LDLRAP1
LOC107988032	Xq28 Proximal FLNA-EMD Recombination Region	Functional Element		10	GC0XP154335	8.19014549255371	https://www.genecards.org/cgi-bin/carddisp.pl?gene=LOC107988032
PEX7	Peroxisomal Biogenesis Factor 7	Protein Coding	O00628	55	GC06P136822	8.17831039428711	https://www.genecards.org/cgi-bin/carddisp.pl?gene=PEX7
G6PC1	Glucose-6-Phosphatase Catalytic Subunit 1	Protein Coding	P35575	56	GC17P166632	8.17532253265381	https://www.genecards.org/cgi-bin/carddisp.pl?gene=G6PC1
ERBB3	Erb-B2 Receptor Tyrosine Kinase 3	Protein Coding	P21860	67	GC12P081625	8.16823387145996	https://www.genecards.org/cgi-bin/carddisp.pl?gene=ERBB3
SLC30A5	Solute Carrier Family 30 Member 5	Protein Coding	Q8TAD4	51	GC05P069093	8.16691398620605	https://www.genecards.org/cgi-bin/carddisp.pl?gene=SLC30A5
RBP4	Retinol Binding Protein 4	Protein Coding	P02753	57	GC10M093591	8.16122055053711	https://www.genecards.org/cgi-bin/carddisp.pl?gene=RBP4
CFL2	Cofilin 2	Protein Coding	Q9Y281	56	GC14M034706	8.1611156463623	https://www.genecards.org/cgi-bin/carddisp.pl?gene=CFL2
TMEM65	Transmembrane Protein 65	Protein Coding	Q6PI78	43	GC08M124356	8.15839862823486	https://www.genecards.org/cgi-bin/carddisp.pl?gene=TMEM65
ADCY10	Adenylate Cyclase 10	Protein Coding	Q96PN6	56	GC01M167809	8.15479278564453	https://www.genecards.org/cgi-bin/carddisp.pl?gene=ADCY10
ITGB3	Integrin Subunit Beta 3	Protein Coding	P05106	65	GC17P165432	8.1505823135376	https://www.genecards.org/cgi-bin/carddisp.pl?gene=ITGB3
IGHMBP2	Immunoglobulin Mu DNA Binding Protein 2	Protein Coding	P38935	54	GC11P068903	8.1319408416748	https://www.genecards.org/cgi-bin/carddisp.pl?gene=IGHMBP2
COX10	Cytochrome C Oxidase Assembly Factor Heme A:Farnesyltransferase COX10	Protein Coding	Q12887	56	GC17P014069	8.12142276763916	https://www.genecards.org/cgi-bin/carddisp.pl?gene=COX10
SUMF1	Sulfatase Modifying Factor 1	Protein Coding	Q8NBK3	55	GC03M003700	8.11256694793701	https://www.genecards.org/cgi-bin/carddisp.pl?gene=SUMF1
CDH13	Cadherin 13	Protein Coding	P55290	57	GC16P082626	8.11007404327393	https://www.genecards.org/cgi-bin/carddisp.pl?gene=CDH13
CHRND	Cholinergic Receptor Nicotinic Delta Subunit	Protein Coding	Q07001	55	GC02P232525	8.1084566116333	https://www.genecards.org/cgi-bin/carddisp.pl?gene=CHRND
PHGDH	Phosphoglycerate Dehydrogenase	Protein Coding	O43175	62	GC01P119774	8.09000396728516	https://www.genecards.org/cgi-bin/carddisp.pl?gene=PHGDH
SELE	Selectin E	Protein Coding	P16581	56	GC01M169722	8.0828971862793	https://www.genecards.org/cgi-bin/carddisp.pl?gene=SELE
KBTBD13	Kelch Repeat And BTB Domain Containing 13	Protein Coding	C9JR72	42	GC15P202127	8.0811824798584	https://www.genecards.org/cgi-bin/carddisp.pl?gene=KBTBD13
VCAM1	Vascular Cell Adhesion Molecule 1	Protein Coding	P19320	59	GC01P100719	8.07557964324951	https://www.genecards.org/cgi-bin/carddisp.pl?gene=VCAM1
ZFPM2-AS1	ZFPM2 Antisense RNA 1	RNA Gene		26	GC08M105466	8.0551872253418	https://www.genecards.org/cgi-bin/carddisp.pl?gene=ZFPM2-AS1
MIRLET7C	MicroRNA Let-7c	RNA Gene		30	GC21P021916	8.0505313873291	https://www.genecards.org/cgi-bin/carddisp.pl?gene=MIRLET7C
MKKS	MKKS Centrosomal Shuttling Protein	Protein Coding	Q9NPJ1	50	GC20M010942	8.04461479187012	https://www.genecards.org/cgi-bin/carddisp.pl?gene=MKKS
MATR3	Matrin 3	Protein Coding	P43243	55	GC05P139274	8.04109573364258	https://www.genecards.org/cgi-bin/carddisp.pl?gene=MATR3
HGF	Hepatocyte Growth Factor	Protein Coding	P14210	65	GC07M081699	8.04008865356445	https://www.genecards.org/cgi-bin/carddisp.pl?gene=HGF
NDUFA13	NADH:Ubiquinone Oxidoreductase Subunit A13	Protein Coding	Q9P0J0	56	GC19P019515	8.03544521331787	https://www.genecards.org/cgi-bin/carddisp.pl?gene=NDUFA13
PTK2	Protein Tyrosine Kinase 2	Protein Coding	Q05397	62	GC08M140657	8.03382015228271	https://www.genecards.org/cgi-bin/carddisp.pl?gene=PTK2
HSPB8	Heat Shock Protein Family B (Small) Member 8	Protein Coding	Q9UJY1	57	GC12P119173	8.02852821350098	https://www.genecards.org/cgi-bin/carddisp.pl?gene=HSPB8
SPEG	Striated Muscle Enriched Protein Kinase	Protein Coding	Q15772	53	GC02P219434	8.02705192565918	https://www.genecards.org/cgi-bin/carddisp.pl?gene=SPEG
MME	Membrane Metalloendopeptidase	Protein Coding	P08473	62	GC03P155024	8.01422119140625	https://www.genecards.org/cgi-bin/carddisp.pl?gene=MME
MYZAP	Myocardial Zonula Adherens Protein	Protein Coding	P0CAP1	45	GC15P201997	8.00787162780762	https://www.genecards.org/cgi-bin/carddisp.pl?gene=MYZAP
PTGS2	Prostaglandin-Endoperoxide Synthase 2	Protein Coding	P35354	63	GC01M186671	8.00732135772705	https://www.genecards.org/cgi-bin/carddisp.pl?gene=PTGS2
FKBP1A	FKBP Prolyl Isomerase 1A	Protein Coding	P62942	61	GC20M001369	8.00255584716797	https://www.genecards.org/cgi-bin/carddisp.pl?gene=FKBP1A
B2M	Beta-2-Microglobulin	Protein Coding	P61769	62	GC15P044711	8.00196552276611	https://www.genecards.org/cgi-bin/carddisp.pl?gene=B2M
TPM4	Tropomyosin 4	Protein Coding	P67936	52	GC19P161624	7.99188184738159	https://www.genecards.org/cgi-bin/carddisp.pl?gene=TPM4
BCS1L	BCS1 Homolog, Ubiquinol-Cytochrome C Reductase Complex Chaperone	Protein Coding	Q9Y276	57	GC02P218658	7.99015855789185	https://www.genecards.org/cgi-bin/carddisp.pl?gene=BCS1L
CCNH	Cyclin H	Protein Coding	P51946	59	GC05M087311	7.98453664779663	https://www.genecards.org/cgi-bin/carddisp.pl?gene=CCNH
AMPD1	Adenosine Monophosphate Deaminase 1	Protein Coding	P23109	58	GC01M114673	7.97847366333008	https://www.genecards.org/cgi-bin/carddisp.pl?gene=AMPD1
POLR3A	RNA Polymerase III Subunit A	Protein Coding	O14802	57	GC10M079450	7.97445583343506	https://www.genecards.org/cgi-bin/carddisp.pl?gene=POLR3A
CTSA	Cathepsin A	Protein Coding	P10619	60	GC20P045890	7.97025775909424	https://www.genecards.org/cgi-bin/carddisp.pl?gene=CTSA
NOX4	NADPH Oxidase 4	Protein Coding	Q9NPH5	56	GC11M089324	7.96848011016846	https://www.genecards.org/cgi-bin/carddisp.pl?gene=NOX4
WDR35	WD Repeat Domain 35	Protein Coding	Q9P2L0	52	GC02M019910	7.96708106994629	https://www.genecards.org/cgi-bin/carddisp.pl?gene=WDR35
MIR1-1	MicroRNA 1-1	RNA Gene		26	GC20P069833	7.96404266357422	https://www.genecards.org/cgi-bin/carddisp.pl?gene=MIR1-1
CHAT	Choline O-Acetyltransferase	Protein Coding	P28329	61	GC10P049609	7.95599174499512	https://www.genecards.org/cgi-bin/carddisp.pl?gene=CHAT
NR3C1	Nuclear Receptor Subfamily 3 Group C Member 1	Protein Coding	P04150	62	GC05M143277	7.9529595375061	https://www.genecards.org/cgi-bin/carddisp.pl?gene=NR3C1
ACTG2	Actin Gamma 2, Smooth Muscle	Protein Coding	P63267	56	GC02P073892	7.95089626312256	https://www.genecards.org/cgi-bin/carddisp.pl?gene=ACTG2
BMP6	Bone Morphogenetic Protein 6	Protein Coding	P22004	57	GC06P007726	7.94998645782471	https://www.genecards.org/cgi-bin/carddisp.pl?gene=BMP6
MT-TT	Mitochondrially Encoded TRNA-Thr (ACN)	RNA Gene		23	GCMTP015890	7.94703960418701	https://www.genecards.org/cgi-bin/carddisp.pl?gene=MT-TT
PLXND1	Plexin D1	Protein Coding	Q9Y4D7	55	GC03M129555	7.94267654418945	https://www.genecards.org/cgi-bin/carddisp.pl?gene=PLXND1
HGSNAT	Heparan-Alpha-Glucosaminide N-Acetyltransferase	Protein Coding	Q68CP4	48	GC08P043140	7.94032192230225	https://www.genecards.org/cgi-bin/carddisp.pl?gene=HGSNAT
PABPN1	Poly(A) Binding Protein Nuclear 1	Protein Coding	Q86U42	56	GC14P064368	7.93922805786133	https://www.genecards.org/cgi-bin/carddisp.pl?gene=PABPN1
PON1	Paraoxonase 1	Protein Coding	P27169	60	GC07M095297	7.92853403091431	https://www.genecards.org/cgi-bin/carddisp.pl?gene=PON1
IFT140	Intraflagellar Transport 140	Protein Coding	Q96RY7	52	GC16M052123	7.91928720474243	https://www.genecards.org/cgi-bin/carddisp.pl?gene=IFT140
KL	Klotho	Protein Coding	Q9UEF7	60	GC13P033016	7.91789770126343	https://www.genecards.org/cgi-bin/carddisp.pl?gene=KL
CTSK	Cathepsin K	Protein Coding	P43235	62	GC01M168466	7.90976619720459	https://www.genecards.org/cgi-bin/carddisp.pl?gene=CTSK
SOX11	SRY-Box Transcription Factor 11	Protein Coding	P35716	53	GC02P005707	7.88837432861328	https://www.genecards.org/cgi-bin/carddisp.pl?gene=SOX11
GYS2	Glycogen Synthase 2	Protein Coding	P54840	57	GC12M037168	7.87612628936768	https://www.genecards.org/cgi-bin/carddisp.pl?gene=GYS2
MAP3K1	Mitogen-Activated Protein Kinase Kinase Kinase 1	Protein Coding	Q13233	63	GC05P056815	7.8601861000061	https://www.genecards.org/cgi-bin/carddisp.pl?gene=MAP3K1
OFD1	OFD1 Centriole And Centriolar Satellite Protein	Protein Coding	O75665	55	GC0XP013714	7.85830593109131	https://www.genecards.org/cgi-bin/carddisp.pl?gene=OFD1
GAPDH	Glyceraldehyde-3-Phosphate Dehydrogenase	Protein Coding	P04406	64	GC12P080272	7.85324668884277	https://www.genecards.org/cgi-bin/carddisp.pl?gene=GAPDH
ITGB1BP2	Integrin Subunit Beta 1 Binding Protein 2	Protein Coding	Q9UKP3	47	GC0XP072084	7.84677886962891	https://www.genecards.org/cgi-bin/carddisp.pl?gene=ITGB1BP2
PYGL	Glycogen Phosphorylase L	Protein Coding	P06737	59	GC14M050857	7.82491731643677	https://www.genecards.org/cgi-bin/carddisp.pl?gene=PYGL
STX1A	Syntaxin 1A	Protein Coding	Q16623	60	GC07M082031	7.81893539428711	https://www.genecards.org/cgi-bin/carddisp.pl?gene=STX1A
EHMT1	Euchromatic Histone Lysine Methyltransferase 1	Protein Coding	Q9H9B1	58	GC09P137618	7.81272888183594	https://www.genecards.org/cgi-bin/carddisp.pl?gene=EHMT1
DBH	Dopamine Beta-Hydroxylase	Protein Coding	P09172	64	GC09P133636	7.81222724914551	https://www.genecards.org/cgi-bin/carddisp.pl?gene=DBH
DNA2	DNA Replication Helicase/Nuclease 2	Protein Coding	P51530	54	GC10M068414	7.80792617797852	https://www.genecards.org/cgi-bin/carddisp.pl?gene=DNA2
CDKN1C	Cyclin Dependent Kinase Inhibitor 1C	Protein Coding	P49918	59	GC11M015881	7.8072	https://www.genecards.org/cgi-bin/carddisp.pl?gene=CDKN1C
DOK7	Docking Protein 7	Protein Coding	Q18PE1	50	GC04P031704	7.80413961410522	https://www.genecards.org/cgi-bin/carddisp.pl?gene=DOK7
FANCI	FA Complementation Group I	Protein Coding	Q9NVI1	54	GC15P089243	7.80234432220459	https://www.genecards.org/cgi-bin/carddisp.pl?gene=FANCI
EFTUD2	Elongation Factor Tu GTP Binding Domain Containing 2	Protein Coding	Q15029	54	GC17M101083	7.80230903625488	https://www.genecards.org/cgi-bin/carddisp.pl?gene=EFTUD2
RRAD	RRAD, Ras Related Glycolysis Inhibitor And Calcium Channel Regulator	Protein Coding	P55042	49	GC16M067901	7.79547691345215	https://www.genecards.org/cgi-bin/carddisp.pl?gene=RRAD
PFKM	Phosphofructokinase, Muscle	Protein Coding	P08237	61	GC12P048105	7.79125881195068	https://www.genecards.org/cgi-bin/carddisp.pl?gene=PFKM
PMS2	PMS1 Homolog 2, Mismatch Repair System Component	Protein Coding	P54278	61	GC07M005973	7.78361940383911	https://www.genecards.org/cgi-bin/carddisp.pl?gene=PMS2
JARID2	Jumonji And AT-Rich Interaction Domain Containing 2	Protein Coding	Q92833	55	GC06P015246	7.78175735473633	https://www.genecards.org/cgi-bin/carddisp.pl?gene=JARID2
GFPT1	Glutamine--Fructose-6-Phosphate Transaminase 1	Protein Coding	Q06210	59	GC02M069319	7.7756233215332	https://www.genecards.org/cgi-bin/carddisp.pl?gene=GFPT1
CYTOR	Cytoskeleton Regulator RNA	RNA Gene		30	GC02P100519	7.77453994750977	https://www.genecards.org/cgi-bin/carddisp.pl?gene=CYTOR
TRPC3	Transient Receptor Potential Cation Channel Subfamily C Member 3	Protein Coding	Q13507	58	GC04M121879	7.76862478256226	https://www.genecards.org/cgi-bin/carddisp.pl?gene=TRPC3
ATP6V1E1	ATPase H+ Transporting V1 Subunit E1	Protein Coding	P36543	58	GC22M017592	7.76689958572388	https://www.genecards.org/cgi-bin/carddisp.pl?gene=ATP6V1E1
PPP1CB	Protein Phosphatase 1 Catalytic Subunit Beta	Protein Coding	P62140	59	GC02P030342	7.76211786270142	https://www.genecards.org/cgi-bin/carddisp.pl?gene=PPP1CB
MIR130A	MicroRNA 130a	RNA Gene		30	GC11P057641	7.75900363922119	https://www.genecards.org/cgi-bin/carddisp.pl?gene=MIR130A
PDE4D	Phosphodiesterase 4D	Protein Coding	Q08499	62	GC05M058969	7.74949789047241	https://www.genecards.org/cgi-bin/carddisp.pl?gene=PDE4D
LOC110121486	VISTA Enhancer Hs2143	Functional Element		10	GC10P086684	7.74429512023926	https://www.genecards.org/cgi-bin/carddisp.pl?gene=LOC110121486
ITGAM	Integrin Subunit Alpha M	Protein Coding	P11215	62	GC16P128976	7.74307537078857	https://www.genecards.org/cgi-bin/carddisp.pl?gene=ITGAM
PHYH	Phytanoyl-CoA 2-Hydroxylase	Protein Coding	O14832	56	GC10M013277	7.73501253128052	https://www.genecards.org/cgi-bin/carddisp.pl?gene=PHYH
TRPM7	Transient Receptor Potential Cation Channel Subfamily M Member 7	Protein Coding	Q96QT4	56	GC15M050552	7.7300238609314	https://www.genecards.org/cgi-bin/carddisp.pl?gene=TRPM7
PEX19	Peroxisomal Biogenesis Factor 19	Protein Coding	P40855	56	GC01M160276	7.72671175003052	https://www.genecards.org/cgi-bin/carddisp.pl?gene=PEX19
SCN7A	Sodium Voltage-Gated Channel Alpha Subunit 7	Protein Coding	Q01118	55	GC02M166403	7.7257080078125	https://www.genecards.org/cgi-bin/carddisp.pl?gene=SCN7A
ETFB	Electron Transfer Flavoprotein Subunit Beta	Protein Coding	P38117	58	GC19M051345	7.7236762046814	https://www.genecards.org/cgi-bin/carddisp.pl?gene=ETFB
SLC25A3	Solute Carrier Family 25 Member 3	Protein Coding	Q00325	57	GC12P098593	7.72126007080078	https://www.genecards.org/cgi-bin/carddisp.pl?gene=SLC25A3
GH1	Growth Hormone 1	Protein Coding	P01241	56	GC17M063917	7.71704959869385	https://www.genecards.org/cgi-bin/carddisp.pl?gene=GH1
ARID1A	AT-Rich Interaction Domain 1A	Protein Coding	O14497	57	GC01P026693	7.71667289733887	https://www.genecards.org/cgi-bin/carddisp.pl?gene=ARID1A
RASA2	RAS P21 Protein Activator 2	Protein Coding	Q15283	52	GC03P141487	7.71553802490234	https://www.genecards.org/cgi-bin/carddisp.pl?gene=RASA2
MICU1	Mitochondrial Calcium Uptake 1	Protein Coding	Q9BPX6	55	GC10M072367	7.70878267288208	https://www.genecards.org/cgi-bin/carddisp.pl?gene=MICU1
PDGFB	Platelet Derived Growth Factor Subunit B	Protein Coding	P01127	63	GC22M089269	7.70792	https://www.genecards.org/cgi-bin/carddisp.pl?gene=PDGFB
LRP5	LDL Receptor Related Protein 5	Protein Coding	O75197	62	GC11P068298	7.70562601089478	https://www.genecards.org/cgi-bin/carddisp.pl?gene=LRP5
FANCC	FA Complementation Group C	Protein Coding	Q00597	60	GC09M095099	7.70001363754272	https://www.genecards.org/cgi-bin/carddisp.pl?gene=FANCC
PRKCB	Protein Kinase C Beta	Protein Coding	P05771	63	GC16P128620	7.69428682327271	https://www.genecards.org/cgi-bin/carddisp.pl?gene=PRKCB
MAP3K20	Mitogen-Activated Protein Kinase Kinase Kinase 20	Protein Coding	Q9NYL2	56	GC02P173076	7.68770408630371	https://www.genecards.org/cgi-bin/carddisp.pl?gene=MAP3K20
QDPR	Quinoid Dihydropteridine Reductase	Protein Coding	P09417	59	GC04M017460	7.67236948013306	https://www.genecards.org/cgi-bin/carddisp.pl?gene=QDPR
ARID2	AT-Rich Interaction Domain 2	Protein Coding	Q68CP9	52	GC12P045729	7.66539430618286	https://www.genecards.org/cgi-bin/carddisp.pl?gene=ARID2
MECP2	Methyl-CpG Binding Protein 2	Protein Coding	P51608	59	GC0XM154021	7.66496515274048	https://www.genecards.org/cgi-bin/carddisp.pl?gene=MECP2
MIR195	MicroRNA 195	RNA Gene		27	GC17M099942	7.65027713775635	https://www.genecards.org/cgi-bin/carddisp.pl?gene=MIR195
ERCC4	ERCC Excision Repair 4, Endonuclease Catalytic Subunit	Protein Coding	Q92889	59	GC16P013920	7.65014982223511	https://www.genecards.org/cgi-bin/carddisp.pl?gene=ERCC4
MESP2	Mesoderm Posterior BHLH Transcription Factor 2	Protein Coding	Q0VG99	45	GC15P202690	7.64853382110596	https://www.genecards.org/cgi-bin/carddisp.pl?gene=MESP2
MSH6	MutS Homolog 6	Protein Coding	P52701	61	GC02P047695	7.64660739898682	https://www.genecards.org/cgi-bin/carddisp.pl?gene=MSH6
LTBP3	Latent Transforming Growth Factor Beta Binding Protein 3	Protein Coding	Q9NS15	55	GC11M065538	7.64483118057251	https://www.genecards.org/cgi-bin/carddisp.pl?gene=LTBP3
FANCF	FA Complementation Group F	Protein Coding	Q9NPI8	53	GC11M022600	7.63783168792725	https://www.genecards.org/cgi-bin/carddisp.pl?gene=FANCF
NDUFAF1	NADH:Ubiquinone Oxidoreductase Complex Assembly Factor 1	Protein Coding	Q9Y375	53	GC15M041387	7.63737010955811	https://www.genecards.org/cgi-bin/carddisp.pl?gene=NDUFAF1
MIR34C	MicroRNA 34c	RNA Gene		30	GC11P116366	7.63412141799927	https://www.genecards.org/cgi-bin/carddisp.pl?gene=MIR34C
UQCRC1	Ubiquinol-Cytochrome C Reductase Core Protein 1	Protein Coding	P31930	56	GC03M048617	7.63260555267334	https://www.genecards.org/cgi-bin/carddisp.pl?gene=UQCRC1
HEY1	Hes Related Family BHLH Transcription Factor With YRPW Motif 1	Protein Coding	Q9Y5J3	55	GC08M079764	7.62623119354248	https://www.genecards.org/cgi-bin/carddisp.pl?gene=HEY1
DNAH11	Dynein Axonemal Heavy Chain 11	Protein Coding	Q96DT5	55	GC07P021543	7.61437606811523	https://www.genecards.org/cgi-bin/carddisp.pl?gene=DNAH11
PRKCG	Protein Kinase C Gamma	Protein Coding	P05129	65	GC19P053879	7.60626220703125	https://www.genecards.org/cgi-bin/carddisp.pl?gene=PRKCG
CDK4	Cyclin Dependent Kinase 4	Protein Coding	P11802	66	GC12M060752	7.60115528106689	https://www.genecards.org/cgi-bin/carddisp.pl?gene=CDK4
ECHS1	Enoyl-CoA Hydratase, Short Chain 1	Protein Coding	P30084	59	GC10M133362	7.60064935684204	https://www.genecards.org/cgi-bin/carddisp.pl?gene=ECHS1
DNMT3B	DNA Methyltransferase 3 Beta	Protein Coding	Q9UBC3	63	GC20P032762	7.59694719314575	https://www.genecards.org/cgi-bin/carddisp.pl?gene=DNMT3B
LONP1	Lon Peptidase 1, Mitochondrial	Protein Coding	P36776	59	GC19M005691	7.59060287475586	https://www.genecards.org/cgi-bin/carddisp.pl?gene=LONP1
PEX11B	Peroxisomal Biogenesis Factor 11 Beta	Protein Coding	O96011	52	GC01M145911	7.58496189117432	https://www.genecards.org/cgi-bin/carddisp.pl?gene=PEX11B
KDM6A	Lysine Demethylase 6A	Protein Coding	O15550	60	GC0XP044873	7.57093286514282	https://www.genecards.org/cgi-bin/carddisp.pl?gene=KDM6A
YWHAE	Tyrosine 3-Monooxygenase/Tryptophan 5-Monooxygenase Activation Protein Epsilon	Protein Coding	P62258	63	GC17M099664	7.56635284423828	https://www.genecards.org/cgi-bin/carddisp.pl?gene=YWHAE
PARP1	Poly(ADP-Ribose) Polymerase 1	Protein Coding	P09874	65	GC01M226360	7.56326866149902	https://www.genecards.org/cgi-bin/carddisp.pl?gene=PARP1
ALG12	ALG12 Alpha-1,6-Mannosyltransferase	Protein Coding	Q9BV10	49	GC22M049859	7.56100654602051	https://www.genecards.org/cgi-bin/carddisp.pl?gene=ALG12
MYH2	Myosin Heavy Chain 2	Protein Coding	Q9UKX2	57	GC17M010521	7.56047534942627	https://www.genecards.org/cgi-bin/carddisp.pl?gene=MYH2
PDPK1	3-Phosphoinositide Dependent Protein Kinase 1	Protein Coding	O15530	62	GC16P002537	7.55621147155762	https://www.genecards.org/cgi-bin/carddisp.pl?gene=PDPK1
MIR132	MicroRNA 132	RNA Gene		29	GC17M002049	7.54928970336914	https://www.genecards.org/cgi-bin/carddisp.pl?gene=MIR132
EIF2AK4	Eukaryotic Translation Initiation Factor 2 Alpha Kinase 4	Protein Coding	Q9P2K8	57	GC15P039934	7.5435676574707	https://www.genecards.org/cgi-bin/carddisp.pl?gene=EIF2AK4
AGGF1	Angiogenic Factor With G-Patch And FHA Domains 1	Protein Coding	Q8N302	53	GC05P077029	7.54121065139771	https://www.genecards.org/cgi-bin/carddisp.pl?gene=AGGF1
MIR145	MicroRNA 145	RNA Gene		32	GC05P149430	7.53963661193848	https://www.genecards.org/cgi-bin/carddisp.pl?gene=MIR145
SH3PXD2B	SH3 And PX Domains 2B	Protein Coding	A1X283	50	GC05M172325	7.53724670410156	https://www.genecards.org/cgi-bin/carddisp.pl?gene=SH3PXD2B
HINT1	Histidine Triad Nucleotide Binding Protein 1	Protein Coding	P49773	57	GC05M131159	7.53168630599976	https://www.genecards.org/cgi-bin/carddisp.pl?gene=HINT1
XYLT2	Xylosyltransferase 2	Protein Coding	Q9H1B5	57	GC17P165516	7.5277681350708	https://www.genecards.org/cgi-bin/carddisp.pl?gene=XYLT2
SRI	Sorcin	Protein Coding	P30626	53	GC07M088205	7.52632999420166	https://www.genecards.org/cgi-bin/carddisp.pl?gene=SRI
PLIN1	Perilipin 1	Protein Coding	O60240	59	GC15M089664	7.52452278137207	https://www.genecards.org/cgi-bin/carddisp.pl?gene=PLIN1
ATP6AP2	ATPase H+ Transporting Accessory Protein 2	Protein Coding	O75787	57	GC0XP040696	7.52114582061768	https://www.genecards.org/cgi-bin/carddisp.pl?gene=ATP6AP2
MCOLN1	Mucolipin TRP Cation Channel 1	Protein Coding	Q9GZU1	56	GC19P161202	7.51535320281982	https://www.genecards.org/cgi-bin/carddisp.pl?gene=MCOLN1
SETD2	SET Domain Containing 2, Histone Lysine Methyltransferase	Protein Coding	Q9BYW2	59	GC03M047033	7.51397323608398	https://www.genecards.org/cgi-bin/carddisp.pl?gene=SETD2
ENPP1	Ectonucleotide Pyrophosphatase/Phosphodiesterase 1	Protein Coding	P22413	62	GC06P131808	7.5067081451416	https://www.genecards.org/cgi-bin/carddisp.pl?gene=ENPP1
TNNT3	Troponin T3, Fast Skeletal Type	Protein Coding	P45378	56	GC11P022745	7.50484848022461	https://www.genecards.org/cgi-bin/carddisp.pl?gene=TNNT3
RFC2	Replication Factor C Subunit 2	Protein Coding	P35250	57	GC07M074231	7.49153327941895	https://www.genecards.org/cgi-bin/carddisp.pl?gene=RFC2
ATP6V0A2	ATPase H+ Transporting V0 Subunit A2	Protein Coding	Q9Y487	55	GC12P123712	7.48691034317017	https://www.genecards.org/cgi-bin/carddisp.pl?gene=ATP6V0A2
SUFU	SUFU Negative Regulator Of Hedgehog Signaling	Protein Coding	Q9UMX1	55	GC10P128980	7.47990989685059	https://www.genecards.org/cgi-bin/carddisp.pl?gene=SUFU
GNAI1	G Protein Subunit Alpha I1	Protein Coding	P63096	60	GC07P098145	7.47600841522217	https://www.genecards.org/cgi-bin/carddisp.pl?gene=GNAI1
GRK2	G Protein-Coupled Receptor Kinase 2	Protein Coding	P25098	61	GC11P067266	7.47494506835938	https://www.genecards.org/cgi-bin/carddisp.pl?gene=GRK2
AR	Androgen Receptor	Protein Coding	P10275	65	GC0XP067544	7.46817588806152	https://www.genecards.org/cgi-bin/carddisp.pl?gene=AR
MGME1	Mitochondrial Genome Maintenance Exonuclease 1	Protein Coding	Q9BQP7	49	GC20P017968	7.46704864501953	https://www.genecards.org/cgi-bin/carddisp.pl?gene=MGME1
ATP1A1	ATPase Na+/K+ Transporting Subunit Alpha 1	Protein Coding	P05023	62	GC01P116372	7.46315431594849	https://www.genecards.org/cgi-bin/carddisp.pl?gene=ATP1A1
EDA	Ectodysplasin A	Protein Coding	Q92838	53	GC0XP069618	7.46156692504883	https://www.genecards.org/cgi-bin/carddisp.pl?gene=EDA
ATRX	ATRX Chromatin Remodeler	Protein Coding	P46100	59	GC0XM077504	7.4600076675415	https://www.genecards.org/cgi-bin/carddisp.pl?gene=ATRX
PAX6	Paired Box 6	Protein Coding	P26367	60	GC11M031784	7.45938205718994	https://www.genecards.org/cgi-bin/carddisp.pl?gene=PAX6
DPAGT1	Dolichyl-Phosphate N-Acetylglucosaminephosphotransferase 1	Protein Coding	Q9H3H5	57	GC11M143857	7.4558277130127	https://www.genecards.org/cgi-bin/carddisp.pl?gene=DPAGT1
TRE-TTC3-1	TRNA-Glu (Anticodon TTC) 3-1	RNA Gene		17	GC01P083705	7.44994640350342	https://www.genecards.org/cgi-bin/carddisp.pl?gene=TRE-TTC3-1
MAPK11	Mitogen-Activated Protein Kinase 11	Protein Coding	Q15759	60	GC22M050263	7.44553661346436	https://www.genecards.org/cgi-bin/carddisp.pl?gene=MAPK11
MLH1	MutL Homolog 1	Protein Coding	P40692	62	GC03P036993	7.4406590461731	https://www.genecards.org/cgi-bin/carddisp.pl?gene=MLH1
MAN2B1	Mannosidase Alpha Class 2B Member 1	Protein Coding	O00754	56	GC19M111975	7.43776369094849	https://www.genecards.org/cgi-bin/carddisp.pl?gene=MAN2B1
TOR1AIP2	Torsin 1A Interacting Protein 2	Protein Coding	Q9H496	46	GC01M187117	7.43704605102539	https://www.genecards.org/cgi-bin/carddisp.pl?gene=TOR1AIP2
TALDO1	Transaldolase 1	Protein Coding	P37837	59	GC11P022704	7.43544673919678	https://www.genecards.org/cgi-bin/carddisp.pl?gene=TALDO1
MRPS22	Mitochondrial Ribosomal Protein S22	Protein Coding	P82650	53	GC03P139005	7.43181228637695	https://www.genecards.org/cgi-bin/carddisp.pl?gene=MRPS22
KCNQ2	Potassium Voltage-Gated Channel Subfamily Q Member 2	Protein Coding	O43526	60	GC20M063400	7.43089962005615	https://www.genecards.org/cgi-bin/carddisp.pl?gene=KCNQ2
SUCLA2	Succinate-CoA Ligase ADP-Forming Subunit Beta	Protein Coding	Q9P2R7	59	GC13M047745	7.43001270294189	https://www.genecards.org/cgi-bin/carddisp.pl?gene=SUCLA2
CAMK2A	Calcium/Calmodulin Dependent Protein Kinase II Alpha	Protein Coding	Q9UQM7	65	GC05M150219	7.42767143249512	https://www.genecards.org/cgi-bin/carddisp.pl?gene=CAMK2A
HDAC1	Histone Deacetylase 1	Protein Coding	Q13547	64	GC01P032292	7.42692518234253	https://www.genecards.org/cgi-bin/carddisp.pl?gene=HDAC1
BRIP1	BRCA1 Interacting DNA Helicase 1	Protein Coding	Q9BX63	61	GC17M061679	7.41660785675049	https://www.genecards.org/cgi-bin/carddisp.pl?gene=BRIP1
PUS1	Pseudouridine Synthase 1	Protein Coding	Q9Y606	55	GC12P131929	7.41561317443848	https://www.genecards.org/cgi-bin/carddisp.pl?gene=PUS1
LOC126806067	BRD4-Independent Group 4 Enhancer GRCh37_chr1:237753258-237754457	Functional Element		7	GC01P237589	7.41429615020752	https://www.genecards.org/cgi-bin/carddisp.pl?gene=LOC126806067
LIFR	LIF Receptor Subunit Alpha	Protein Coding	P42702	59	GC05M039144	7.41155815124512	https://www.genecards.org/cgi-bin/carddisp.pl?gene=LIFR
IL2	Interleukin 2	Protein Coding	P60568	59	GC04M122451	7.40909862518311	https://www.genecards.org/cgi-bin/carddisp.pl?gene=IL2
COL12A1	Collagen Type XII Alpha 1 Chain	Protein Coding	Q99715	53	GC06M075084	7.40288066864014	https://www.genecards.org/cgi-bin/carddisp.pl?gene=COL12A1
NFE2L2	NFE2 Like BZIP Transcription Factor 2	Protein Coding	Q16236	64	GC02M177227	7.40230178833008	https://www.genecards.org/cgi-bin/carddisp.pl?gene=NFE2L2
CD4	CD4 Molecule	Protein Coding	P01730	63	GC12P006786	7.39673852920532	https://www.genecards.org/cgi-bin/carddisp.pl?gene=CD4
DDR2	Discoidin Domain Receptor Tyrosine Kinase 2	Protein Coding	Q16832	63	GC01P180385	7.39596176147461	https://www.genecards.org/cgi-bin/carddisp.pl?gene=DDR2
LMCD1	LIM And Cysteine Rich Domains 1	Protein Coding	Q9NZU5	49	GC03P008951	7.39442682266235	https://www.genecards.org/cgi-bin/carddisp.pl?gene=LMCD1
TRPC1	Transient Receptor Potential Cation Channel Subfamily C Member 1	Protein Coding	P48995	53	GC03P142724	7.38924026489258	https://www.genecards.org/cgi-bin/carddisp.pl?gene=TRPC1
LIPA	Lipase A, Lysosomal Acid Type	Protein Coding	P38571	61	GC10M089213	7.38540697097778	https://www.genecards.org/cgi-bin/carddisp.pl?gene=LIPA
FGF1	Fibroblast Growth Factor 1	Protein Coding	P05230	60	GC05M142555	7.38485860824585	https://www.genecards.org/cgi-bin/carddisp.pl?gene=FGF1
WNT3A	Wnt Family Member 3A	Protein Coding	P56704	60	GC01P233813	7.38421964645386	https://www.genecards.org/cgi-bin/carddisp.pl?gene=WNT3A
PIGO	Phosphatidylinositol Glycan Anchor Biosynthesis Class O	Protein Coding	Q8TEQ8	53	GC09M035949	7.38274002075195	https://www.genecards.org/cgi-bin/carddisp.pl?gene=PIGO
MAP2K6	Mitogen-Activated Protein Kinase Kinase 6	Protein Coding	P52564	60	GC17P069414	7.37592697143555	https://www.genecards.org/cgi-bin/carddisp.pl?gene=MAP2K6
ZFAS1	ZNFX1 Antisense RNA 1	RNA Gene		29	GC20P049276	7.37221813201904	https://www.genecards.org/cgi-bin/carddisp.pl?gene=ZFAS1
CLN6	CLN6 Transmembrane ER Protein	Protein Coding	Q9NWW5	49	GC15M068206	7.36897468566895	https://www.genecards.org/cgi-bin/carddisp.pl?gene=CLN6
AGO2	Argonaute RISC Catalytic Component 2	Protein Coding	Q9UKV8	55	GC08M141058	7.36647844314575	https://www.genecards.org/cgi-bin/carddisp.pl?gene=AGO2
MIR210	MicroRNA 210	RNA Gene		29	GC11M015784	7.36233997344971	https://www.genecards.org/cgi-bin/carddisp.pl?gene=MIR210
MIR379	MicroRNA 379	RNA Gene		26	GC14P122507	7.36174488067627	https://www.genecards.org/cgi-bin/carddisp.pl?gene=MIR379
PDLIM5	PDZ And LIM Domain 5	Protein Coding	Q96HC4	51	GC04P094451	7.35468435287476	https://www.genecards.org/cgi-bin/carddisp.pl?gene=PDLIM5
JAK2	Janus Kinase 2	Protein Coding	O60674	66	GC09P004985	7.35383987426758	https://www.genecards.org/cgi-bin/carddisp.pl?gene=JAK2
MAPK7	Mitogen-Activated Protein Kinase 7	Protein Coding	Q13164	61	GC17P164512	7.35337924957275	https://www.genecards.org/cgi-bin/carddisp.pl?gene=MAPK7
IGFBP3	Insulin Like Growth Factor Binding Protein 3	Protein Coding	P17936	59	GC07M045912	7.35167217254639	https://www.genecards.org/cgi-bin/carddisp.pl?gene=IGFBP3
PMPCA	Peptidase, Mitochondrial Processing Subunit Alpha	Protein Coding	Q10713	55	GC09P136410	7.35142803192139	https://www.genecards.org/cgi-bin/carddisp.pl?gene=PMPCA
RPL11	Ribosomal Protein L11	Protein Coding	P62913	60	GC01P023691	7.34630489349365	https://www.genecards.org/cgi-bin/carddisp.pl?gene=RPL11
DPM1	Dolichyl-Phosphate Mannosyltransferase Subunit 1, Catalytic	Protein Coding	O60762	56	GC20M050934	7.34015560150146	https://www.genecards.org/cgi-bin/carddisp.pl?gene=DPM1
MAP2K4	Mitogen-Activated Protein Kinase Kinase 4	Protein Coding	P45985	62	GC17P012020	7.33827972412109	https://www.genecards.org/cgi-bin/carddisp.pl?gene=MAP2K4
NAGA	Alpha-N-Acetylgalactosaminidase	Protein Coding	P17050	57	GC22M042058	7.33808422088623	https://www.genecards.org/cgi-bin/carddisp.pl?gene=NAGA
SOX17	SRY-Box Transcription Factor 17	Protein Coding	Q9H6I2	55	GC08P054457	7.33302688598633	https://www.genecards.org/cgi-bin/carddisp.pl?gene=SOX17
SLC12A3	Solute Carrier Family 12 Member 3	Protein Coding	P55017	60	GC16P056865	7.32659435272217	https://www.genecards.org/cgi-bin/carddisp.pl?gene=SLC12A3
HDAC3	Histone Deacetylase 3	Protein Coding	O15379	63	GC05M141620	7.31956386566162	https://www.genecards.org/cgi-bin/carddisp.pl?gene=HDAC3
IL13	Interleukin 13	Protein Coding	P35225	56	GC05P132656	7.31551218032837	https://www.genecards.org/cgi-bin/carddisp.pl?gene=IL13
EOMES	Eomesodermin	Protein Coding	O95936	56	GC03M027715	7.30968856811523	https://www.genecards.org/cgi-bin/carddisp.pl?gene=EOMES
GDF2	Growth Differentiation Factor 2	Protein Coding	Q9UK05	57	GC10P047322	7.30558967590332	https://www.genecards.org/cgi-bin/carddisp.pl?gene=GDF2
ATP13A3	ATPase 13A3	Protein Coding	Q9H7F0	52	GC03M194402	7.29747486114502	https://www.genecards.org/cgi-bin/carddisp.pl?gene=ATP13A3
VPS13B	Vacuolar Protein Sorting 13 Homolog B	Protein Coding	Q7Z7G8	52	GC08P099195	7.2816596031189	https://www.genecards.org/cgi-bin/carddisp.pl?gene=VPS13B
SMAD9	SMAD Family Member 9	Protein Coding	O15198	58	GC13M036844	7.28105401992798	https://www.genecards.org/cgi-bin/carddisp.pl?gene=SMAD9
TIMP2	TIMP Metallopeptidase Inhibitor 2	Protein Coding	P16035	54	GC17M078852	7.2637767791748	https://www.genecards.org/cgi-bin/carddisp.pl?gene=TIMP2
TFAP2B	Transcription Factor AP-2 Beta	Protein Coding	Q92481	56	GC06P190946	7.26043462753296	https://www.genecards.org/cgi-bin/carddisp.pl?gene=TFAP2B
SPOP	Speckle Type BTB/POZ Protein	Protein Coding	O43791	56	GC17M049598	7.2552809715271	https://www.genecards.org/cgi-bin/carddisp.pl?gene=SPOP
THSD1	Thrombospondin Type 1 Domain Containing 1	Protein Coding	Q9NS62	52	GC13M052377	7.25320863723755	https://www.genecards.org/cgi-bin/carddisp.pl?gene=THSD1
SLC25A24	Solute Carrier Family 25 Member 24	Protein Coding	Q6NUK1	53	GC01M108134	7.2509880065918	https://www.genecards.org/cgi-bin/carddisp.pl?gene=SLC25A24
PLAT	Plasminogen Activator, Tissue Type	Protein Coding	P00750	62	GC08M042174	7.24984836578369	https://www.genecards.org/cgi-bin/carddisp.pl?gene=PLAT
MIR590	MicroRNA 590	RNA Gene		28	GC07P074191	7.24449920654297	https://www.genecards.org/cgi-bin/carddisp.pl?gene=MIR590
CHGA	Chromogranin A	Protein Coding	P10645	56	GC14P096111	7.24415493011475	https://www.genecards.org/cgi-bin/carddisp.pl?gene=CHGA
MT-TH	Mitochondrially Encoded TRNA-His (CAU/C)	RNA Gene		23	GCMTP012140	7.24267196655273	https://www.genecards.org/cgi-bin/carddisp.pl?gene=MT-TH
PCNA	Proliferating Cell Nuclear Antigen	Protein Coding	P12004	63	GC20M005114	7.23652458190918	https://www.genecards.org/cgi-bin/carddisp.pl?gene=PCNA
AGER	Advanced Glycosylation End-Product Specific Receptor	Protein Coding	Q15109	59	GC06M032180	7.22691917419434	https://www.genecards.org/cgi-bin/carddisp.pl?gene=AGER
SF3B2	Splicing Factor 3b Subunit 2	Protein Coding	Q13435	52	GC11P066050	7.22411823272705	https://www.genecards.org/cgi-bin/carddisp.pl?gene=SF3B2
PDSS1	Decaprenyl Diphosphate Synthase Subunit 1	Protein Coding	Q5T2R2	54	GC10P026697	7.21411371231079	https://www.genecards.org/cgi-bin/carddisp.pl?gene=PDSS1
LARS2	Leucyl-TRNA Synthetase 2, Mitochondrial	Protein Coding	Q15031	57	GC03P066688	7.21311140060425	https://www.genecards.org/cgi-bin/carddisp.pl?gene=LARS2
COX4I1	Cytochrome C Oxidase Subunit 4I1	Protein Coding	P13073	59	GC16P085798	7.20847845077515	https://www.genecards.org/cgi-bin/carddisp.pl?gene=COX4I1
TPK1	Thiamin Pyrophosphokinase 1	Protein Coding	Q9H3S4	57	GC07M144451	7.20794677734375	https://www.genecards.org/cgi-bin/carddisp.pl?gene=TPK1
LINC02605	Long Intergenic Non-Protein Coding RNA 2605	RNA Gene		21	GC08P078838	7.20696544647217	https://www.genecards.org/cgi-bin/carddisp.pl?gene=LINC02605
ADNP	Activity Dependent Neuroprotector Homeobox	Protein Coding	Q9H2P0	55	GC20M050888	7.20368385314941	https://www.genecards.org/cgi-bin/carddisp.pl?gene=ADNP
SACS	Sacsin Molecular Chaperone	Protein Coding	Q9NZJ4	50	GC13M023288	7.19905	https://www.genecards.org/cgi-bin/carddisp.pl?gene=SACS
MAPK12	Mitogen-Activated Protein Kinase 12	Protein Coding	P53778	60	GC22M088568	7.1946234703064	https://www.genecards.org/cgi-bin/carddisp.pl?gene=MAPK12
NR4A3	Nuclear Receptor Subfamily 4 Group A Member 3	Protein Coding	Q92570	55	GC09P099821	7.18964529037476	https://www.genecards.org/cgi-bin/carddisp.pl?gene=NR4A3
ADAR	Adenosine Deaminase RNA Specific	Protein Coding	P55265	60	GC01M168612	7.18090438842773	https://www.genecards.org/cgi-bin/carddisp.pl?gene=ADAR
FLCN	Folliculin	Protein Coding	Q8NFG4	55	GC17M017212	7.17948150634766	https://www.genecards.org/cgi-bin/carddisp.pl?gene=FLCN
SORBS2	Sorbin And SH3 Domain Containing 2	Protein Coding	O94875	50	GC04M185585	7.17655849456787	https://www.genecards.org/cgi-bin/carddisp.pl?gene=SORBS2
GH-LCR	Growth Hormone Locus Control Region	Functional Element		10	GC17P063917	7.17231273651123	https://www.genecards.org/cgi-bin/carddisp.pl?gene=GH-LCR
MAT2A	Methionine Adenosyltransferase 2A	Protein Coding	P31153	60	GC02P100386	7.15847301483154	https://www.genecards.org/cgi-bin/carddisp.pl?gene=MAT2A
THBS1	Thrombospondin 1	Protein Coding	P07996	59	GC15P039581	7.15344715118408	https://www.genecards.org/cgi-bin/carddisp.pl?gene=THBS1
VIPAS39	VPS33B Interacting Protein, Apical-Basolateral Polarity Regulator, Spe-39 Homolog	Protein Coding	Q9H9C1	49	GC14M077426	7.14942359924316	https://www.genecards.org/cgi-bin/carddisp.pl?gene=VIPAS39
TRIM55	Tripartite Motif Containing 55	Protein Coding	Q9BYV6	46	GC08P068844	7.14508056640625	https://www.genecards.org/cgi-bin/carddisp.pl?gene=TRIM55
ADCY5	Adenylate Cyclase 5	Protein Coding	O95622	60	GC03M123282	7.1400899887085	https://www.genecards.org/cgi-bin/carddisp.pl?gene=ADCY5
SALL1	Spalt Like Transcription Factor 1	Protein Coding	Q9NSC2	56	GC16M051135	7.13811302185059	https://www.genecards.org/cgi-bin/carddisp.pl?gene=SALL1
LDHA	Lactate Dehydrogenase A	Protein Coding	P00338	63	GC11P018394	7.13556241989136	https://www.genecards.org/cgi-bin/carddisp.pl?gene=LDHA
CXCL12	C-X-C Motif Chemokine Ligand 12	Protein Coding	P48061	59	GC10M044370	7.13388538360596	https://www.genecards.org/cgi-bin/carddisp.pl?gene=CXCL12
LTA	Lymphotoxin Alpha	Protein Coding	P01374	55	GC06P190706	7.12467527389526	https://www.genecards.org/cgi-bin/carddisp.pl?gene=LTA
CAMTA2	Calmodulin Binding Transcription Activator 2	Protein Coding	O94983	44	GC17M099842	7.12272834777832	https://www.genecards.org/cgi-bin/carddisp.pl?gene=CAMTA2
LOC122787137	CDK7 Strongly-Dependent Group 2 Enhancer GRCh37_chr2:71829831-71831030	Functional Element		9	GC02P072268	7.12012767791748	https://www.genecards.org/cgi-bin/carddisp.pl?gene=LOC122787137
LOC126806433	BRD4-Independent Group 4 Enhancer GRCh37_chr2:179638309-179639508	Functional Element		8	GC02P178773	7.11731815338135	https://www.genecards.org/cgi-bin/carddisp.pl?gene=LOC126806433
PLOD1	Procollagen-Lysine,2-Oxoglutarate 5-Dioxygenase 1	Protein Coding	Q02809	59	GC01P011934	7.10620260238647	https://www.genecards.org/cgi-bin/carddisp.pl?gene=PLOD1
TEAD1	TEA Domain Transcription Factor 1	Protein Coding	P28347	58	GC11P012674	7.10414934158325	https://www.genecards.org/cgi-bin/carddisp.pl?gene=TEAD1
TIMM50	Translocase Of Inner Mitochondrial Membrane 50	Protein Coding	Q3ZCQ8	50	GC19P039480	7.09891653060913	https://www.genecards.org/cgi-bin/carddisp.pl?gene=TIMM50
RNLS	Renalase, FAD Dependent Amine Oxidase	Protein Coding	Q5VYX0	50	GC10M088792	7.08537483215332	https://www.genecards.org/cgi-bin/carddisp.pl?gene=RNLS
ITPR2	Inositol 1,4,5-Trisphosphate Receptor Type 2	Protein Coding	Q14571	57	GC12M037239	7.07385969161987	https://www.genecards.org/cgi-bin/carddisp.pl?gene=ITPR2
DNAH5	Dynein Axonemal Heavy Chain 5	Protein Coding	Q8TE73	50	GC05M013704	7.07083225250244	https://www.genecards.org/cgi-bin/carddisp.pl?gene=DNAH5
ALDH18A1	Aldehyde Dehydrogenase 18 Family Member A1	Protein Coding	P54886	58	GC10M095605	7.07056045532227	https://www.genecards.org/cgi-bin/carddisp.pl?gene=ALDH18A1
IL11	Interleukin 11	Protein Coding	P20809	53	GC19M055364	7.0693826675415	https://www.genecards.org/cgi-bin/carddisp.pl?gene=IL11
CIB1	Calcium And Integrin Binding 1	Protein Coding	Q99828	55	GC15M090229	7.06112480163574	https://www.genecards.org/cgi-bin/carddisp.pl?gene=CIB1
HSP90AA1	Heat Shock Protein 90 Alpha Family Class A Member 1	Protein Coding	P07900	65	GC14M102080	7.05569505691528	https://www.genecards.org/cgi-bin/carddisp.pl?gene=HSP90AA1
GNAI2	G Protein Subunit Alpha I2	Protein Coding	P04899	59	GC03P050226	7.05199146270752	https://www.genecards.org/cgi-bin/carddisp.pl?gene=GNAI2
ACVR1B	Activin A Receptor Type 1B	Protein Coding	P36896	60	GC12P051951	7.04928779602051	https://www.genecards.org/cgi-bin/carddisp.pl?gene=ACVR1B
MUTYH	MutY DNA Glycosylase	Protein Coding	Q9UIF7	57	GC01M045329	7.04421901702881	https://www.genecards.org/cgi-bin/carddisp.pl?gene=MUTYH
PRNP	Prion Protein (Kanno Blood Group)	Protein Coding	F7VJQ1	61	GC20P004686	7.03950786590576	https://www.genecards.org/cgi-bin/carddisp.pl?gene=PRNP
DPM2	Dolichyl-Phosphate Mannosyltransferase Subunit 2, Regulatory	Protein Coding	O94777	49	GC09M127935	7.03512001037598	https://www.genecards.org/cgi-bin/carddisp.pl?gene=DPM2
KCNK4	Potassium Two Pore Domain Channel Subfamily K Member 4	Protein Coding	Q9NYG8	53	GC11P114948	7.03437042236328	https://www.genecards.org/cgi-bin/carddisp.pl?gene=KCNK4
ABCG5	ATP Binding Cassette Subfamily G Member 5	Protein Coding	Q9H222	58	GC02M043806	7.03420972824097	https://www.genecards.org/cgi-bin/carddisp.pl?gene=ABCG5
GDAP1	Ganglioside Induced Differentiation Associated Protein 1	Protein Coding	Q8TB36	55	GC08P074315	7.03377771377563	https://www.genecards.org/cgi-bin/carddisp.pl?gene=GDAP1
FGF21	Fibroblast Growth Factor 21	Protein Coding	Q9NSA1	52	GC19P162397	7.0322699546814	https://www.genecards.org/cgi-bin/carddisp.pl?gene=FGF21
PRKN	Parkin RBR E3 Ubiquitin Protein Ligase	Protein Coding	O60260	62	GC06M161348	7.03093719482422	https://www.genecards.org/cgi-bin/carddisp.pl?gene=PRKN
CDKN1A	Cyclin Dependent Kinase Inhibitor 1A	Protein Coding	P38936	63	GC06P190835	7.02364540100098	https://www.genecards.org/cgi-bin/carddisp.pl?gene=CDKN1A
SMARCB1	SWI/SNF Related BAF Chromatin Remodeling Complex Subunit B1	Protein Coding	Q12824	59	GC22P023786	7.02097463607788	https://www.genecards.org/cgi-bin/carddisp.pl?gene=SMARCB1
SEMA3C	Semaphorin 3C	Protein Coding	Q99985	56	GC07M080742	7.01661729812622	https://www.genecards.org/cgi-bin/carddisp.pl?gene=SEMA3C
PYCR1	Pyrroline-5-Carboxylate Reductase 1	Protein Coding	P32322	57	GC17M081932	7.01010751724243	https://www.genecards.org/cgi-bin/carddisp.pl?gene=PYCR1
MKS1	MKS Transition Zone Complex Subunit 1	Protein Coding	Q9NXB0	53	GC17M058205	7.00990772247314	https://www.genecards.org/cgi-bin/carddisp.pl?gene=MKS1
CP	Ceruloplasmin	Protein Coding	P00450	62	GC03M149162	7.00782060623169	https://www.genecards.org/cgi-bin/carddisp.pl?gene=CP
EIF2B4	Eukaryotic Translation Initiation Factor 2B Subunit Delta	Protein Coding	Q9UI10	56	GC02M027364	7.00311517715454	https://www.genecards.org/cgi-bin/carddisp.pl?gene=EIF2B4
EIF2B3	Eukaryotic Translation Initiation Factor 2B Subunit Gamma	Protein Coding	Q9NR50	54	GC01M044850	7.00311517715454	https://www.genecards.org/cgi-bin/carddisp.pl?gene=EIF2B3
HJV	Hemojuvelin BMP Co-Receptor	Protein Coding	Q6ZVN8	56	GC01M168143	6.99961185455322	https://www.genecards.org/cgi-bin/carddisp.pl?gene=HJV
MMP13	Matrix Metallopeptidase 13	Protein Coding	P45452	62	GC11M102942	6.99672794342041	https://www.genecards.org/cgi-bin/carddisp.pl?gene=MMP13
KANSL1	KAT8 Regulatory NSL Complex Subunit 1	Protein Coding	Q7Z3B3	52	GC17M101141	6.99103736877441	https://www.genecards.org/cgi-bin/carddisp.pl?gene=KANSL1
ATP2B4	ATPase Plasma Membrane Ca2+ Transporting 4	Protein Coding	P23634	58	GC01P203626	6.98315048217773	https://www.genecards.org/cgi-bin/carddisp.pl?gene=ATP2B4
FGF12	Fibroblast Growth Factor 12	Protein Coding	P61328	55	GC03M192139	6.97742176055908	https://www.genecards.org/cgi-bin/carddisp.pl?gene=FGF12
CYP19A1	Cytochrome P450 Family 19 Subfamily A Member 1	Protein Coding	P11511	60	GC15M051208	6.97217845916748	https://www.genecards.org/cgi-bin/carddisp.pl?gene=CYP19A1
TUBA1A	Tubulin Alpha 1a	Protein Coding	Q71U36	62	GC12M049184	6.96989822387695	https://www.genecards.org/cgi-bin/carddisp.pl?gene=TUBA1A
B3GLCT	Beta 3-Glucosyltransferase	Protein Coding	Q6Y288	50	GC13P031382	6.96534395217896	https://www.genecards.org/cgi-bin/carddisp.pl?gene=B3GLCT
MSX1	Msh Homeobox 1	Protein Coding	P28360	56	GC04P031779	6.96366453170776	https://www.genecards.org/cgi-bin/carddisp.pl?gene=MSX1
ABL1	ABL Proto-Oncogene 1, Non-Receptor Tyrosine Kinase	Protein Coding	P00519	66	GC09P130713	6.9588451385498	https://www.genecards.org/cgi-bin/carddisp.pl?gene=ABL1
SDHAF2	Succinate Dehydrogenase Complex Assembly Factor 2	Protein Coding	Q9NX18	53	GC11P061430	6.95657873153687	https://www.genecards.org/cgi-bin/carddisp.pl?gene=SDHAF2
ACTN1	Actinin Alpha 1	Protein Coding	P12814	62	GC14M068874	6.95283651351929	https://www.genecards.org/cgi-bin/carddisp.pl?gene=ACTN1
PRKCZ	Protein Kinase C Zeta	Protein Coding	Q05513	62	GC01P082944	6.95114326477051	https://www.genecards.org/cgi-bin/carddisp.pl?gene=PRKCZ
ADRA2B	Adrenoceptor Alpha 2B	Protein Coding	P18089	56	GC02M096112	6.94690608978271	https://www.genecards.org/cgi-bin/carddisp.pl?gene=ADRA2B
MPO	Myeloperoxidase	Protein Coding	P05164	65	GC17M058269	6.94438409805298	https://www.genecards.org/cgi-bin/carddisp.pl?gene=MPO
DEPDC5	DEP Domain Containing 5, GATOR1 Subcomplex Subunit	Protein Coding	O75140	53	GC22P031753	6.94422054290771	https://www.genecards.org/cgi-bin/carddisp.pl?gene=DEPDC5
GTF2IRD2	GTF2I Repeat Domain Containing 2	Protein Coding	Q86UP8	43	GC07M074796	6.9417028427124	https://www.genecards.org/cgi-bin/carddisp.pl?gene=GTF2IRD2
MSH2	MutS Homolog 2	Protein Coding	P43246	61	GC02P047403	6.93827295303345	https://www.genecards.org/cgi-bin/carddisp.pl?gene=MSH2
CLIC2	Chloride Intracellular Channel 2	Protein Coding	O15247	50	GC0XM155276	6.93730592727661	https://www.genecards.org/cgi-bin/carddisp.pl?gene=CLIC2
RAI1	Retinoic Acid Induced 1	Protein Coding	Q7Z5J4	52	GC17P164451	6.92402982711792	https://www.genecards.org/cgi-bin/carddisp.pl?gene=RAI1
ARSK	Arylsulfatase Family Member K	Protein Coding	Q6UWY0	47	GC05P095555	6.92204570770264	https://www.genecards.org/cgi-bin/carddisp.pl?gene=ARSK
SCN2A	Sodium Voltage-Gated Channel Alpha Subunit 2	Protein Coding	Q99250	61	GC02P165194	6.91738653182983	https://www.genecards.org/cgi-bin/carddisp.pl?gene=SCN2A
MTRR	5-Methyltetrahydrofolate-Homocysteine Methyltransferase Reductase	Protein Coding	Q9UBK8	56	GC05P007851	6.91536045074463	https://www.genecards.org/cgi-bin/carddisp.pl?gene=MTRR
CTCF	CCCTC-Binding Factor	Protein Coding	P49711	59	GC16P129770	6.91379690170288	https://www.genecards.org/cgi-bin/carddisp.pl?gene=CTCF
ITGA2	Integrin Subunit Alpha 2	Protein Coding	P17301	59	GC05P052989	6.91128635406494	https://www.genecards.org/cgi-bin/carddisp.pl?gene=ITGA2
MT-ND3	Mitochondrially Encoded NADH:Ubiquinone Oxidoreductase Core Subunit 3	Protein Coding	P03897	44	GCMTP010061	6.89946126937866	https://www.genecards.org/cgi-bin/carddisp.pl?gene=MT-ND3
MYL1	Myosin Light Chain 1	Protein Coding	P05976	55	GC02M210290	6.89884185791016	https://www.genecards.org/cgi-bin/carddisp.pl?gene=MYL1
FANCG	FA Complementation Group G	Protein Coding	O15287	56	GC09M035073	6.89798927307129	https://www.genecards.org/cgi-bin/carddisp.pl?gene=FANCG
RAD51C	RAD51 Paralog C	Protein Coding	O43502	57	GC17P058692	6.89574718475342	https://www.genecards.org/cgi-bin/carddisp.pl?gene=RAD51C
GNPTG	N-Acetylglucosamine-1-Phosphate Transferase Subunit Gamma	Protein Coding	Q9UJJ9	48	GC16P001351	6.89256191253662	https://www.genecards.org/cgi-bin/carddisp.pl?gene=GNPTG
EBP	EBP Cholestenol Delta-Isomerase	Protein Coding	Q15125	56	GC0XP048521	6.88770914077759	https://www.genecards.org/cgi-bin/carddisp.pl?gene=EBP
SLN	Sarcolipin	Protein Coding	O00631	46	GC11M143666	6.88623714447021	https://www.genecards.org/cgi-bin/carddisp.pl?gene=SLN
MT-TF	Mitochondrially Encoded TRNA-Phe (UUU/C)	RNA Gene		23	GCMTP000580	6.88348865509033	https://www.genecards.org/cgi-bin/carddisp.pl?gene=MT-TF
SPG11	SPG11 Vesicle Trafficking Associated, Spatacsin	Protein Coding	Q96JI7	52	GC15M049870	6.88223457336426	https://www.genecards.org/cgi-bin/carddisp.pl?gene=SPG11
FOXO3	Forkhead Box O3	Protein Coding	O43524	61	GC06P108559	6.87789726257324	https://www.genecards.org/cgi-bin/carddisp.pl?gene=FOXO3
CHST14	Carbohydrate Sulfotransferase 14	Protein Coding	Q8NCH0	53	GC15P040470	6.8748140335083	https://www.genecards.org/cgi-bin/carddisp.pl?gene=CHST14
WRN	WRN RecQ Like Helicase	Protein Coding	Q14191	60	GC08P031033	6.86787366867065	https://www.genecards.org/cgi-bin/carddisp.pl?gene=WRN
NEDD4L	NEDD4 Like E3 Ubiquitin Protein Ligase	Protein Coding	Q96PU5	57	GC18P058044	6.86677360534668	https://www.genecards.org/cgi-bin/carddisp.pl?gene=NEDD4L
ATP7A	ATPase Copper Transporting Alpha	Protein Coding	Q04656	59	GC0XP078277	6.86580419540405	https://www.genecards.org/cgi-bin/carddisp.pl?gene=ATP7A
ABCG8	ATP Binding Cassette Subfamily G Member 8	Protein Coding	Q9H221	55	GC02P045632	6.8624472618103	https://www.genecards.org/cgi-bin/carddisp.pl?gene=ABCG8
TXN	Thioredoxin	Protein Coding	P10599	59	GC09M110243	6.85201168060303	https://www.genecards.org/cgi-bin/carddisp.pl?gene=TXN
MIR22	MicroRNA 22	RNA Gene		30	GC17M001713	6.84976577758789	https://www.genecards.org/cgi-bin/carddisp.pl?gene=MIR22
VPS33A	VPS33A Core Subunit Of CORVET And HOPS Complexes	Protein Coding	Q96AX1	52	GC12M122229	6.84922981262207	https://www.genecards.org/cgi-bin/carddisp.pl?gene=VPS33A
B3GALT6	Beta-1,3-Galactosyltransferase 6	Protein Coding	Q96L58	52	GC01P001232	6.84898710250854	https://www.genecards.org/cgi-bin/carddisp.pl?gene=B3GALT6
NFATC2	Nuclear Factor Of Activated T Cells 2	Protein Coding	Q13469	58	GC20M051386	6.84657955169678	https://www.genecards.org/cgi-bin/carddisp.pl?gene=NFATC2
EIF2B2	Eukaryotic Translation Initiation Factor 2B Subunit Beta	Protein Coding	P49770	57	GC14P075002	6.84232997894287	https://www.genecards.org/cgi-bin/carddisp.pl?gene=EIF2B2
NHLRC1	NHL Repeat Containing E3 Ubiquitin Protein Ligase 1	Protein Coding	Q6VVB1	52	GC06M018120	6.84113883972168	https://www.genecards.org/cgi-bin/carddisp.pl?gene=NHLRC1
MBNL1	Muscleblind Like Splicing Regulator 1	Protein Coding	Q9NR56	51	GC03P152243	6.83770275115967	https://www.genecards.org/cgi-bin/carddisp.pl?gene=MBNL1
DDX3X	DEAD-Box Helicase 3 X-Linked	Protein Coding	O00571	62	GC0XP041333	6.8364782333374	https://www.genecards.org/cgi-bin/carddisp.pl?gene=DDX3X
DCN	Decorin	Protein Coding	P07585	60	GC12M091140	6.83507966995239	https://www.genecards.org/cgi-bin/carddisp.pl?gene=DCN
MCTP2	Multiple C2 And Transmembrane Domain Containing 2	Protein Coding	Q6DN12	52	GC15P207862	6.83436822891235	https://www.genecards.org/cgi-bin/carddisp.pl?gene=MCTP2
PRKCD	Protein Kinase C Delta	Protein Coding	Q05655	65	GC03P053156	6.82075691223145	https://www.genecards.org/cgi-bin/carddisp.pl?gene=PRKCD
CHKA	Choline Kinase Alpha	Protein Coding	P35790	57	GC11M068052	6.81966304779053	https://www.genecards.org/cgi-bin/carddisp.pl?gene=CHKA
FANCD2	FA Complementation Group D2	Protein Coding	Q9BXW9	59	GC03P010026	6.81577634811401	https://www.genecards.org/cgi-bin/carddisp.pl?gene=FANCD2
GARS1	Glycyl-TRNA Synthetase 1	Protein Coding	P41250	57	GC07P030580	6.81223011016846	https://www.genecards.org/cgi-bin/carddisp.pl?gene=GARS1
GRB2	Growth Factor Receptor Bound Protein 2	Protein Coding	P62993	60	GC17M075318	6.81045913696289	https://www.genecards.org/cgi-bin/carddisp.pl?gene=GRB2
EPM2A	EPM2A Glucan Phosphatase, Laforin	Protein Coding	B3EWF7	55	GC06M145382	6.80961990356445	https://www.genecards.org/cgi-bin/carddisp.pl?gene=EPM2A
PEX14	Peroxisomal Biogenesis Factor 14	Protein Coding	O75381	56	GC01P010472	6.80721855163574	https://www.genecards.org/cgi-bin/carddisp.pl?gene=PEX14
MIR486-1	MicroRNA 486-1	RNA Gene		28	GC08M041660	6.80468273162842	https://www.genecards.org/cgi-bin/carddisp.pl?gene=MIR486-1
BDNF	Brain Derived Neurotrophic Factor	Protein Coding	P23560	62	GC11M027654	6.80026531219482	https://www.genecards.org/cgi-bin/carddisp.pl?gene=BDNF
ADAM17	ADAM Metallopeptidase Domain 17	Protein Coding	P78536	63	GC02M009488	6.79792404174805	https://www.genecards.org/cgi-bin/carddisp.pl?gene=ADAM17
VARS2	Valyl-TRNA Synthetase 2, Mitochondrial	Protein Coding	Q5ST30	56	GC06P190693	6.79650688171387	https://www.genecards.org/cgi-bin/carddisp.pl?gene=VARS2
HLA-B	Major Histocompatibility Complex, Class I, B	Protein Coding	P01889	59	GC06M111465	6.79647874832153	https://www.genecards.org/cgi-bin/carddisp.pl?gene=HLA-B
HAMP	Hepcidin Antimicrobial Peptide	Protein Coding	P81172	56	GC19P161950	6.7912483215332	https://www.genecards.org/cgi-bin/carddisp.pl?gene=HAMP
IKBKB	Inhibitor Of Nuclear Factor Kappa B Kinase Subunit Beta	Protein Coding	O14920	66	GC08P042271	6.79107189178467	https://www.genecards.org/cgi-bin/carddisp.pl?gene=IKBKB
LMNB1	Lamin B1	Protein Coding	P20700	59	GC05P126776	6.7878532409668	https://www.genecards.org/cgi-bin/carddisp.pl?gene=LMNB1
IL1RN	Interleukin 1 Receptor Antagonist	Protein Coding	P18510	62	GC02P157308	6.78631687164307	https://www.genecards.org/cgi-bin/carddisp.pl?gene=IL1RN
IHH	Indian Hedgehog Signaling Molecule	Protein Coding	Q14623	59	GC02M219054	6.78264808654785	https://www.genecards.org/cgi-bin/carddisp.pl?gene=IHH
CACNB1	Calcium Voltage-Gated Channel Auxiliary Subunit Beta 1	Protein Coding	Q02641	55	GC17M039173	6.78080034255981	https://www.genecards.org/cgi-bin/carddisp.pl?gene=CACNB1
CCR5	C-C Motif Chemokine Receptor 5	Protein Coding	P51681	59	GC03P066709	6.7802848815918	https://www.genecards.org/cgi-bin/carddisp.pl?gene=CCR5
LPIN1	Lipin 1	Protein Coding	Q14693	59	GC02P011677	6.77938079833984	https://www.genecards.org/cgi-bin/carddisp.pl?gene=LPIN1
GFM1	G Elongation Factor Mitochondrial 1	Protein Coding	Q96RP9	56	GC03P158644	6.77810668945313	https://www.genecards.org/cgi-bin/carddisp.pl?gene=GFM1
PIGL	Phosphatidylinositol Glycan Anchor Biosynthesis Class L	Protein Coding	Q9Y2B2	51	GC17P016217	6.77610731124878	https://www.genecards.org/cgi-bin/carddisp.pl?gene=PIGL
CETP	Cholesteryl Ester Transfer Protein	Protein Coding	P11597	59	GC16P056961	6.77286672592163	https://www.genecards.org/cgi-bin/carddisp.pl?gene=CETP
NFATC3	Nuclear Factor Of Activated T Cells 3	Protein Coding	Q12968	55	GC16P068084	6.77039909362793	https://www.genecards.org/cgi-bin/carddisp.pl?gene=NFATC3
DLD	Dihydrolipoamide Dehydrogenase	Protein Coding	P09622	62	GC07P113509	6.76903343200684	https://www.genecards.org/cgi-bin/carddisp.pl?gene=DLD
TFAP2A	Transcription Factor AP-2 Alpha	Protein Coding	P05549	60	GC06M010393	6.76815319061279	https://www.genecards.org/cgi-bin/carddisp.pl?gene=TFAP2A
PRKAA2	Protein Kinase AMP-Activated Catalytic Subunit Alpha 2	Protein Coding	P54646	62	GC01P056645	6.76101970672607	https://www.genecards.org/cgi-bin/carddisp.pl?gene=PRKAA2
GET3	Guided Entry Of Tail-Anchored Proteins Factor 3, ATPase	Protein Coding	O43681	53	GC19P012737	6.75403308868408	https://www.genecards.org/cgi-bin/carddisp.pl?gene=GET3
EDNRB	Endothelin Receptor Type B	Protein Coding	P24530	63	GC13M077895	6.75038242340088	https://www.genecards.org/cgi-bin/carddisp.pl?gene=EDNRB
SNORD15A	Small Nucleolar RNA, C/D Box 15A	RNA Gene		24	GC11P075400	6.75026416778564	https://www.genecards.org/cgi-bin/carddisp.pl?gene=SNORD15A
TKT	Transketolase	Protein Coding	P29401	58	GC03M053224	6.74096298217773	https://www.genecards.org/cgi-bin/carddisp.pl?gene=TKT
ATP6V1B2	ATPase H+ Transporting V1 Subunit B2	Protein Coding	P21281	60	GC08P020197	6.72408962249756	https://www.genecards.org/cgi-bin/carddisp.pl?gene=ATP6V1B2
FANCA	FA Complementation Group A	Protein Coding	O15360	62	GC16M090325	6.72367095947266	https://www.genecards.org/cgi-bin/carddisp.pl?gene=FANCA
XIRP1	Xin Actin Binding Repeat Containing 1	Protein Coding	Q702N8	47	GC03M039200	6.72109079360962	https://www.genecards.org/cgi-bin/carddisp.pl?gene=XIRP1
LOC129935184	ATAC-STARR-Seq Lymphoblastoid Active Region 16809	Functional Element		8	GC02P178532	6.72003936767578	https://www.genecards.org/cgi-bin/carddisp.pl?gene=LOC129935184
SIX5	SIX Homeobox 5	Protein Coding	Q8N196	50	GC19M045764	6.71787738800049	https://www.genecards.org/cgi-bin/carddisp.pl?gene=SIX5
TCTN3	Tectonic Family Member 3	Protein Coding	Q6NUS6	52	GC10M095663	6.71597194671631	https://www.genecards.org/cgi-bin/carddisp.pl?gene=TCTN3
YWHAZ	Tyrosine 3-Monooxygenase/Tryptophan 5-Monooxygenase Activation Protein Zeta	Protein Coding	P63104	61	GC08M100991	6.71502828598022	https://www.genecards.org/cgi-bin/carddisp.pl?gene=YWHAZ
PIK3CD	Phosphatidylinositol-4,5-Bisphosphate 3-Kinase Catalytic Subunit Delta	Protein Coding	O00329	66	GC01P083234	6.70839786529541	https://www.genecards.org/cgi-bin/carddisp.pl?gene=PIK3CD
FGF10	Fibroblast Growth Factor 10	Protein Coding	O15520	60	GC05M045322	6.70482301712036	https://www.genecards.org/cgi-bin/carddisp.pl?gene=FGF10
TARID	TCF21 Antisense RNA Inducing Promoter Demethylation	RNA Gene		24	GC06M133502	6.70440673828125	https://www.genecards.org/cgi-bin/carddisp.pl?gene=TARID
HIRA	Histone Cell Cycle Regulator	Protein Coding	P54198	55	GC22M019330	6.69745922088623	https://www.genecards.org/cgi-bin/carddisp.pl?gene=HIRA
RHOD	Ras Homolog Family Member D	Protein Coding	O00212	49	GC11P115177	6.69272756576538	https://www.genecards.org/cgi-bin/carddisp.pl?gene=RHOD
FGD1	FYVE, RhoGEF And PH Domain Containing 1	Protein Coding	P98174	54	GC0XM054546	6.6827	https://www.genecards.org/cgi-bin/carddisp.pl?gene=FGD1
EVC	EvC Ciliary Complex Subunit 1	Protein Coding	P57679	49	GC04P031807	6.68201160430908	https://www.genecards.org/cgi-bin/carddisp.pl?gene=EVC
RPGRIP1L	RPGRIP1 Like	Protein Coding	Q68CZ1	53	GC16M053844	6.67103385925293	https://www.genecards.org/cgi-bin/carddisp.pl?gene=RPGRIP1L
KLF4	KLF Transcription Factor 4	Protein Coding	O43474	60	GC09M107484	6.66885328292847	https://www.genecards.org/cgi-bin/carddisp.pl?gene=KLF4
MIR34A	MicroRNA 34a	RNA Gene		30	GC01M009151	6.66236114501953	https://www.genecards.org/cgi-bin/carddisp.pl?gene=MIR34A
TIA1	TIA1 Cytotoxic Granule Associated RNA Binding Protein	Protein Coding	P31483	54	GC02M070209	6.65905475616455	https://www.genecards.org/cgi-bin/carddisp.pl?gene=TIA1
ESCO2	Establishment Of Sister Chromatid Cohesion N-Acetyltransferase 2	Protein Coding	Q56NI9	51	GC08P027771	6.65867948532104	https://www.genecards.org/cgi-bin/carddisp.pl?gene=ESCO2
AGXT	Alanine--Glyoxylate Aminotransferase	Protein Coding	P21549	58	GC02P240868	6.65715169906616	https://www.genecards.org/cgi-bin/carddisp.pl?gene=AGXT
BAZ1B	Bromodomain Adjacent To Zinc Finger Domain 1B	Protein Coding	Q9UIG0	53	GC07M073440	6.64858865737915	https://www.genecards.org/cgi-bin/carddisp.pl?gene=BAZ1B
ASS1	Argininosuccinate Synthase 1	Protein Coding	P00966	62	GC09P130444	6.64735317230225	https://www.genecards.org/cgi-bin/carddisp.pl?gene=ASS1
LOC126806428	BRD4-Independent Group 4 Enhancer GRCh37_chr2:179588362-179589561	Functional Element		8	GC02P178724	6.64556121826172	https://www.genecards.org/cgi-bin/carddisp.pl?gene=LOC126806428
MT-TM	Mitochondrially Encoded TRNA-Met (AUA/G)	RNA Gene		20	GCMTP004404	6.64233875274658	https://www.genecards.org/cgi-bin/carddisp.pl?gene=MT-TM
MAPT	Microtubule Associated Protein Tau	Protein Coding	P10636	62	GC17P045894	6.63936376571655	https://www.genecards.org/cgi-bin/carddisp.pl?gene=MAPT
RMRP	RNA Component Of Mitochondrial RNA Processing Endoribonuclease	RNA Gene		31	GC09M036200	6.63798141479492	https://www.genecards.org/cgi-bin/carddisp.pl?gene=RMRP
ANGPT1	Angiopoietin 1	Protein Coding	Q15389	60	GC08M107246	6.62265157699585	https://www.genecards.org/cgi-bin/carddisp.pl?gene=ANGPT1
PIGT	Phosphatidylinositol Glycan Anchor Biosynthesis Class T	Protein Coding	Q969N2	52	GC20P045416	6.62123250961304	https://www.genecards.org/cgi-bin/carddisp.pl?gene=PIGT
MYO6	Myosin VI	Protein Coding	Q9UM54	56	GC06P075749	6.6143274307251	https://www.genecards.org/cgi-bin/carddisp.pl?gene=MYO6
MTX2	Metaxin 2	Protein Coding	O75431	53	GC02P176269	6.61392974853516	https://www.genecards.org/cgi-bin/carddisp.pl?gene=MTX2
MIR126	MicroRNA 126	RNA Gene		30	GC09P136670	6.61228275299072	https://www.genecards.org/cgi-bin/carddisp.pl?gene=MIR126
LIMK1	LIM Domain Kinase 1	Protein Coding	P53667	62	GC07P074082	6.61114120483398	https://www.genecards.org/cgi-bin/carddisp.pl?gene=LIMK1
MLYCD	Malonyl-CoA Decarboxylase	Protein Coding	O95822	55	GC16P083899	6.60691547393799	https://www.genecards.org/cgi-bin/carddisp.pl?gene=MLYCD
UPF1	UPF1 RNA Helicase And ATPase	Protein Coding	Q92900	55	GC19P018831	6.60505247116089	https://www.genecards.org/cgi-bin/carddisp.pl?gene=UPF1
RPL3L	Ribosomal Protein L3 Like	Protein Coding	Q92901	48	GC16M001943	6.60047674179077	https://www.genecards.org/cgi-bin/carddisp.pl?gene=RPL3L
ANK1	Ankyrin 1	Protein Coding	P16157	57	GC08M041653	6.59915399551392	https://www.genecards.org/cgi-bin/carddisp.pl?gene=ANK1
MYH3	Myosin Heavy Chain 3	Protein Coding	P11055	57	GC17M010628	6.58246421813965	https://www.genecards.org/cgi-bin/carddisp.pl?gene=MYH3
MIR19A	MicroRNA 19a	RNA Gene		28	GC13P091762	6.57834339141846	https://www.genecards.org/cgi-bin/carddisp.pl?gene=MIR19A
HBEGF	Heparin Binding EGF Like Growth Factor	Protein Coding	Q99075	57	GC05M140332	6.57666206359863	https://www.genecards.org/cgi-bin/carddisp.pl?gene=HBEGF
CELF1	CUGBP Elav-Like Family Member 1	Protein Coding	Q92879	53	GC11M142659	6.57469940185547	https://www.genecards.org/cgi-bin/carddisp.pl?gene=CELF1
GTF2I	General Transcription Factor IIi	Protein Coding	P78347	53	GC07P097850	6.57362222671509	https://www.genecards.org/cgi-bin/carddisp.pl?gene=GTF2I
KIF7	Kinesin Family Member 7	Protein Coding	Q2M1P5	50	GC15M089608	6.55850458145142	https://www.genecards.org/cgi-bin/carddisp.pl?gene=KIF7
LIPC	Lipase C, Hepatic Type	Protein Coding	P11150	59	GC15P058410	6.55713701248169	https://www.genecards.org/cgi-bin/carddisp.pl?gene=LIPC
CYP21A2	Cytochrome P450 Family 21 Subfamily A Member 2	Protein Coding	P08686	55	GC06P190730	6.55332136154175	https://www.genecards.org/cgi-bin/carddisp.pl?gene=CYP21A2
SOX10	SRY-Box Transcription Factor 10	Protein Coding	P56693	59	GC22M090075	6.55058288574219	https://www.genecards.org/cgi-bin/carddisp.pl?gene=SOX10
PON2	Paraoxonase 2	Protein Coding	Q15165	57	GC07M095404	6.54994678497314	https://www.genecards.org/cgi-bin/carddisp.pl?gene=PON2
CHRM3	Cholinergic Receptor Muscarinic 3	Protein Coding	P20309	61	GC01P239386	6.54632520675659	https://www.genecards.org/cgi-bin/carddisp.pl?gene=CHRM3
XRCC2	X-Ray Repair Cross Complementing 2	Protein Coding	O43543	52	GC07M152644	6.54501533508301	https://www.genecards.org/cgi-bin/carddisp.pl?gene=XRCC2
PAPPA	Pappalysin 1	Protein Coding	Q13219	56	GC09P155501	6.54139280319214	https://www.genecards.org/cgi-bin/carddisp.pl?gene=PAPPA
F9	Coagulation Factor IX	Protein Coding	P00740	60	GC0XP139530	6.54052114486694	https://www.genecards.org/cgi-bin/carddisp.pl?gene=F9
NDUFV1	NADH:Ubiquinone Oxidoreductase Core Subunit V1	Protein Coding	P49821	57	GC11P115209	6.5401439666748	https://www.genecards.org/cgi-bin/carddisp.pl?gene=NDUFV1
DNAJC6	DnaJ Heat Shock Protein Family (Hsp40) Member C6	Protein Coding	O75061	56	GC01P065248	6.53891468048096	https://www.genecards.org/cgi-bin/carddisp.pl?gene=DNAJC6
CHRNA1	Cholinergic Receptor Nicotinic Alpha 1 Subunit	Protein Coding	P02708	59	GC02M174747	6.53804016113281	https://www.genecards.org/cgi-bin/carddisp.pl?gene=CHRNA1
MUSK	Muscle Associated Receptor Tyrosine Kinase	Protein Coding	O15146	60	GC09P110668	6.53310966491699	https://www.genecards.org/cgi-bin/carddisp.pl?gene=MUSK
HTT	Huntingtin	Protein Coding	P42858	57	GC04P003041	6.52994728088379	https://www.genecards.org/cgi-bin/carddisp.pl?gene=HTT
SOX6	SRY-Box Transcription Factor 6	Protein Coding	P35712	56	GC11M015967	6.52704906463623	https://www.genecards.org/cgi-bin/carddisp.pl?gene=SOX6
CDKN3	Cyclin Dependent Kinase Inhibitor 3	Protein Coding	Q16667	54	GC14P061896	6.51695442199707	https://www.genecards.org/cgi-bin/carddisp.pl?gene=CDKN3
LOC111718493	Skeletal Muscle Cis-Regulatory Module Overlapping ALPK3	Functional Element		6	GC15P202580	6.50986671447754	https://www.genecards.org/cgi-bin/carddisp.pl?gene=LOC111718493
MAX	MYC Associated Factor X	Protein Coding	P61244	59	GC14M065451	6.50224542617798	https://www.genecards.org/cgi-bin/carddisp.pl?gene=MAX
LIPE	Lipase E, Hormone Sensitive Type	Protein Coding	Q05469	61	GC19M042401	6.50158262252808	https://www.genecards.org/cgi-bin/carddisp.pl?gene=LIPE
ATF2	Activating Transcription Factor 2	Protein Coding	P15336	59	GC02M175072	6.50057125091553	https://www.genecards.org/cgi-bin/carddisp.pl?gene=ATF2
PKD2	Polycystin 2, Transient Receptor Potential Cation Channel	Protein Coding	Q13563	60	GC04P088007	6.49254131317139	https://www.genecards.org/cgi-bin/carddisp.pl?gene=PKD2
VPS33B	VPS33B Late Endosome And Lysosome Associated	Protein Coding	Q9H267	53	GC15M090998	6.49155139923096	https://www.genecards.org/cgi-bin/carddisp.pl?gene=VPS33B
UQCRC2	Ubiquinol-Cytochrome C Reductase Core Protein 2	Protein Coding	P22695	58	GC16P128574	6.4913272857666	https://www.genecards.org/cgi-bin/carddisp.pl?gene=UQCRC2
COQ2	Coenzyme Q2, Polyprenyltransferase	Protein Coding	Q96H96	53	GC04M083261	6.48904466629028	https://www.genecards.org/cgi-bin/carddisp.pl?gene=COQ2
MT-ND4L	Mitochondrially Encoded NADH:Ubiquinone Oxidoreductase Core Subunit 4L	Protein Coding	P03901	39	GCMTP010472	6.48649215698242	https://www.genecards.org/cgi-bin/carddisp.pl?gene=MT-ND4L
XYLT1	Xylosyltransferase 1	Protein Coding	Q86Y38	57	GC16M017101	6.48334836959839	https://www.genecards.org/cgi-bin/carddisp.pl?gene=XYLT1
ADRA2A	Adrenoceptor Alpha 2A	Protein Coding	P08913	60	GC10P111077	6.48056983947754	https://www.genecards.org/cgi-bin/carddisp.pl?gene=ADRA2A
APOC2	Apolipoprotein C2	Protein Coding	P02655	57	GC19P162265	6.48006820678711	https://www.genecards.org/cgi-bin/carddisp.pl?gene=APOC2
RNASEH1	Ribonuclease H1	Protein Coding	O60930	55	GC02M004925	6.47957468032837	https://www.genecards.org/cgi-bin/carddisp.pl?gene=RNASEH1
SERPINC1	Serpin Family C Member 1	Protein Coding	P01008	62	GC01M175210	6.47758197784424	https://www.genecards.org/cgi-bin/carddisp.pl?gene=SERPINC1
RAPGEF3	Rap Guanine Nucleotide Exchange Factor 3	Protein Coding	O95398	57	GC12M047736	6.47678279876709	https://www.genecards.org/cgi-bin/carddisp.pl?gene=RAPGEF3
LIG3	DNA Ligase 3	Protein Coding	P49916	58	GC17P034980	6.47272443771362	https://www.genecards.org/cgi-bin/carddisp.pl?gene=LIG3
DSP-AS1	DSP Antisense RNA 1	RNA Gene		19	GC06M007551	6.46276235580444	https://www.genecards.org/cgi-bin/carddisp.pl?gene=DSP-AS1
NDUFA11	NADH:Ubiquinone Oxidoreductase Subunit A11	Protein Coding	Q86Y39	50	GC19M005891	6.46149826049805	https://www.genecards.org/cgi-bin/carddisp.pl?gene=NDUFA11
NPHS1	NPHS1 Adhesion Molecule, Nephrin	Protein Coding	O60500	60	GC19M035825	6.45426368713379	https://www.genecards.org/cgi-bin/carddisp.pl?gene=NPHS1
IPO8	Importin 8	Protein Coding	O15397	53	GC12M030628	6.45359563827515	https://www.genecards.org/cgi-bin/carddisp.pl?gene=IPO8
HLA-DRB1	Major Histocompatibility Complex, Class II, DR Beta 1	Protein Coding	P01911	59	GC06M111587	6.45144891738892	https://www.genecards.org/cgi-bin/carddisp.pl?gene=HLA-DRB1
SETBP1	SET Binding Protein 1	Protein Coding	Q9Y6X0	53	GC18P044680	6.44760799407959	https://www.genecards.org/cgi-bin/carddisp.pl?gene=SETBP1
CACNB4	Calcium Voltage-Gated Channel Auxiliary Subunit Beta 4	Protein Coding	O00305	57	GC02M151832	6.44658184051514	https://www.genecards.org/cgi-bin/carddisp.pl?gene=CACNB4
CD34	CD34 Molecule	Protein Coding	P28906	58	GC01M207880	6.44544315338135	https://www.genecards.org/cgi-bin/carddisp.pl?gene=CD34
ITGA9	Integrin Subunit Alpha 9	Protein Coding	Q13797	56	GC03P037468	6.4439525604248	https://www.genecards.org/cgi-bin/carddisp.pl?gene=ITGA9
NDUFA1	NADH:Ubiquinone Oxidoreductase Subunit A1	Protein Coding	O15239	55	GC0XP119871	6.44183444976807	https://www.genecards.org/cgi-bin/carddisp.pl?gene=NDUFA1
IL1R1	Interleukin 1 Receptor Type 1	Protein Coding	P14778	60	GC02P102136	6.43476963043213	https://www.genecards.org/cgi-bin/carddisp.pl?gene=IL1R1
BAX	BCL2 Associated X, Apoptosis Regulator	Protein Coding	Q07812	63	GC19P048954	6.43040943145752	https://www.genecards.org/cgi-bin/carddisp.pl?gene=BAX
CHUK	Component Of Inhibitor Of Nuclear Factor Kappa B Kinase Complex	Protein Coding	O15111	63	GC10M100646	6.42040777206421	https://www.genecards.org/cgi-bin/carddisp.pl?gene=CHUK
NDUFAF5	NADH:Ubiquinone Oxidoreductase Complex Assembly Factor 5	Protein Coding	Q5TEU4	48	GC20P014082	6.41714096069336	https://www.genecards.org/cgi-bin/carddisp.pl?gene=NDUFAF5
NDUFS1	NADH:Ubiquinone Oxidoreductase Core Subunit S1	Protein Coding	P28331	57	GC02M206114	6.41592502593994	https://www.genecards.org/cgi-bin/carddisp.pl?gene=NDUFS1
RYR3	Ryanodine Receptor 3	Protein Coding	Q15413	54	GC15P033310	6.41421508789063	https://www.genecards.org/cgi-bin/carddisp.pl?gene=RYR3
RBPJ	Recombination Signal Binding Protein For Immunoglobulin Kappa J Region	Protein Coding	Q06330	59	GC04P026105	6.41180229187012	https://www.genecards.org/cgi-bin/carddisp.pl?gene=RBPJ
ERCC6	ERCC Excision Repair 6, Chromatin Remodeling Factor	Protein Coding	Q03468	59	GC10M049692	6.41077327728271	https://www.genecards.org/cgi-bin/carddisp.pl?gene=ERCC6
CUL4B	Cullin 4B	Protein Coding	Q13620	55	GC0XM120572	6.41016149520874	https://www.genecards.org/cgi-bin/carddisp.pl?gene=CUL4B
MIR204	MicroRNA 204	RNA Gene		30	GC09M070809	6.39778470993042	https://www.genecards.org/cgi-bin/carddisp.pl?gene=MIR204
TNC	Tenascin C	Protein Coding	P24821	62	GC09M115019	6.39219045639038	https://www.genecards.org/cgi-bin/carddisp.pl?gene=TNC
FGA	Fibrinogen Alpha Chain	Protein Coding	P02671	62	GC04M154583	6.39121961593628	https://www.genecards.org/cgi-bin/carddisp.pl?gene=FGA
MAP2K5	Mitogen-Activated Protein Kinase Kinase 5	Protein Coding	Q13163	57	GC15P202136	6.38934278488159	https://www.genecards.org/cgi-bin/carddisp.pl?gene=MAP2K5
RMND1	Required For Meiotic Nuclear Division 1 Homolog	Protein Coding	Q9NWS8	49	GC06M151404	6.38479137420654	https://www.genecards.org/cgi-bin/carddisp.pl?gene=RMND1
INVS	Inversin	Protein Coding	Q9Y283	56	GC09P100099	6.38157749176025	https://www.genecards.org/cgi-bin/carddisp.pl?gene=INVS
TRMT10C	TRNA Methyltransferase 10C, Mitochondrial RNase P Subunit	Protein Coding	Q7L0Y3	49	GC03P101561	6.37818193435669	https://www.genecards.org/cgi-bin/carddisp.pl?gene=TRMT10C
GPC4	Glypican 4	Protein Coding	O75487	56	GC0XM133300	6.37323760986328	https://www.genecards.org/cgi-bin/carddisp.pl?gene=GPC4
NDUFS7	NADH:Ubiquinone Oxidoreductase Core Subunit S7	Protein Coding	O75251	58	GC19P160972	6.36897	https://www.genecards.org/cgi-bin/carddisp.pl?gene=NDUFS7
MIR222	MicroRNA 222	RNA Gene		28	GC0XM045747	6.36411952972412	https://www.genecards.org/cgi-bin/carddisp.pl?gene=MIR222
ABHD5	Abhydrolase Domain Containing 5, Lysophosphatidic Acid Acyltransferase	Protein Coding	Q8WTS1	57	GC03P066574	6.35672044754028	https://www.genecards.org/cgi-bin/carddisp.pl?gene=ABHD5
HULC	Hepatocellular Carcinoma Up-Regulated Long Non-Coding RNA	RNA Gene		28	GC06P013430	6.35653829574585	https://www.genecards.org/cgi-bin/carddisp.pl?gene=HULC
ACADS	Acyl-CoA Dehydrogenase Short Chain	Protein Coding	P16219	59	GC12P140345	6.35510015487671	https://www.genecards.org/cgi-bin/carddisp.pl?gene=ACADS
IFIH1	Interferon Induced With Helicase C Domain 1	Protein Coding	Q9BYX4	60	GC02M162267	6.3522515296936	https://www.genecards.org/cgi-bin/carddisp.pl?gene=IFIH1
TMEM67	Transmembrane Protein 67	Protein Coding	Q5HYA8	52	GC08P093754	6.35081958770752	https://www.genecards.org/cgi-bin/carddisp.pl?gene=TMEM67
HTR2B	5-Hydroxytryptamine Receptor 2B	Protein Coding	P41595	55	GC02M231108	6.34834718704224	https://www.genecards.org/cgi-bin/carddisp.pl?gene=HTR2B
MPV17	Mitochondrial Inner Membrane Protein MPV17	Protein Coding	P39210	53	GC02M027309	6.34329795837402	https://www.genecards.org/cgi-bin/carddisp.pl?gene=MPV17
HTR2A	5-Hydroxytryptamine Receptor 2A	Protein Coding	P28223	60	GC13M046831	6.34116363525391	https://www.genecards.org/cgi-bin/carddisp.pl?gene=HTR2A
DSE	Dermatan Sulfate Epimerase	Protein Coding	Q9UL01	52	GC06P191700	6.34040689468384	https://www.genecards.org/cgi-bin/carddisp.pl?gene=DSE
LBR	Lamin B Receptor	Protein Coding	Q14739	59	GC01M225401	6.33784103393555	https://www.genecards.org/cgi-bin/carddisp.pl?gene=LBR
ABCB1	ATP Binding Cassette Subfamily B Member 1	Protein Coding	P08183	64	GC07M087504	6.3369026184082	https://www.genecards.org/cgi-bin/carddisp.pl?gene=ABCB1
CTSL	Cathepsin L	Protein Coding	P07711	60	GC09P087728	6.32981777191162	https://www.genecards.org/cgi-bin/carddisp.pl?gene=CTSL
DNAJC30	DnaJ Heat Shock Protein Family (Hsp40) Member C30	Protein Coding	Q96LL9	46	GC07M073680	6.32237339019775	https://www.genecards.org/cgi-bin/carddisp.pl?gene=DNAJC30
ACVR1	Activin A Receptor Type 1	Protein Coding	Q04771	64	GC02M157736	6.31970691680908	https://www.genecards.org/cgi-bin/carddisp.pl?gene=ACVR1
MAPK9	Mitogen-Activated Protein Kinase 9	Protein Coding	P45984	62	GC05M183695	6.31683826446533	https://www.genecards.org/cgi-bin/carddisp.pl?gene=MAPK9
NDUFV2	NADH:Ubiquinone Oxidoreductase Core Subunit V2	Protein Coding	P19404	56	GC18P009118	6.31611824035645	https://www.genecards.org/cgi-bin/carddisp.pl?gene=NDUFV2
MT-TR	Mitochondrially Encoded TRNA-Arg (CGN)	RNA Gene		20	GCMTP010407	6.30954360961914	https://www.genecards.org/cgi-bin/carddisp.pl?gene=MT-TR
LRRC56	Leucine Rich Repeat Containing 56	Protein Coding	Q8IYG6	47	GC11P022604	6.30726146697998	https://www.genecards.org/cgi-bin/carddisp.pl?gene=LRRC56
COX5A	Cytochrome C Oxidase Subunit 5A	Protein Coding	P20674	57	GC15M074919	6.30331993103027	https://www.genecards.org/cgi-bin/carddisp.pl?gene=COX5A
G6PC3	Glucose-6-Phosphatase Catalytic Subunit 3	Protein Coding	Q9BUM1	53	GC17P044070	6.30152416229248	https://www.genecards.org/cgi-bin/carddisp.pl?gene=G6PC3
ZBTB7A	Zinc Finger And BTB Domain Containing 7A	Protein Coding	O95365	51	GC19M111652	6.29735565185547	https://www.genecards.org/cgi-bin/carddisp.pl?gene=ZBTB7A
MIR23A	MicroRNA 23a	RNA Gene		30	GC19M112018	6.29728651046753	https://www.genecards.org/cgi-bin/carddisp.pl?gene=MIR23A
ASPA	Aspartoacylase	Protein Coding	P45381	56	GC17P003472	6.29532718658447	https://www.genecards.org/cgi-bin/carddisp.pl?gene=ASPA
GNG3	G Protein Subunit Gamma 3	Protein Coding	P63215	48	GC11P114837	6.29394435882568	https://www.genecards.org/cgi-bin/carddisp.pl?gene=GNG3
HYAL1	Hyaluronidase 1	Protein Coding	Q12794	59	GC03M050299	6.28951597213745	https://www.genecards.org/cgi-bin/carddisp.pl?gene=HYAL1
PKD1	Polycystin 1, Transient Receptor Potential Channel Interacting	Protein Coding	P98161	58	GC16M052152	6.28484058380127	https://www.genecards.org/cgi-bin/carddisp.pl?gene=PKD1
ITPA	Inosine Triphosphatase	Protein Coding	Q9BY32	59	GC20P011657	6.27727365493774	https://www.genecards.org/cgi-bin/carddisp.pl?gene=ITPA
CEP120	Centrosomal Protein 120	Protein Coding	Q8N960	51	GC05M123344	6.27664232254028	https://www.genecards.org/cgi-bin/carddisp.pl?gene=CEP120
HMGCL	3-Hydroxy-3-Methylglutaryl-CoA Lyase	Protein Coding	P35914	58	GC01M023801	6.2694616317749	https://www.genecards.org/cgi-bin/carddisp.pl?gene=HMGCL
COQ8A	Coenzyme Q8A	Protein Coding	Q8NI60	55	GC01P226982	6.26646518707275	https://www.genecards.org/cgi-bin/carddisp.pl?gene=COQ8A
FANCE	FA Complementation Group E	Protein Coding	Q9HB96	53	GC06P190819	6.26468753814697	https://www.genecards.org/cgi-bin/carddisp.pl?gene=FANCE
FANCB	FA Complementation Group B	Protein Coding	Q8NB91	52	GC0XM016688	6.26177501678467	https://www.genecards.org/cgi-bin/carddisp.pl?gene=FANCB
TFEB	Transcription Factor EB	Protein Coding	P19484	55	GC06M111771	6.2523775100708	https://www.genecards.org/cgi-bin/carddisp.pl?gene=TFEB
CALR	Calreticulin	Protein Coding	P27797	64	GC19P012938	6.24976444244385	https://www.genecards.org/cgi-bin/carddisp.pl?gene=CALR
VAC14	VAC14 Component Of PIKFYVE Complex	Protein Coding	Q08AM6	55	GC16M076172	6.24834108352661	https://www.genecards.org/cgi-bin/carddisp.pl?gene=VAC14
PPT1	Palmitoyl-Protein Thioesterase 1	Protein Coding	P50897	59	GC01M040289	6.24799776077271	https://www.genecards.org/cgi-bin/carddisp.pl?gene=PPT1
COG1	Component Of Oligomeric Golgi Complex 1	Protein Coding	Q8WTW3	50	GC17P073193	6.24789714813232	https://www.genecards.org/cgi-bin/carddisp.pl?gene=COG1
HRC	Histidine Rich Calcium Binding Protein	Protein Coding	P23327	48	GC19M049151	6.24422216415405	https://www.genecards.org/cgi-bin/carddisp.pl?gene=HRC
HSPA9	Heat Shock Protein Family A (Hsp70) Member 9	Protein Coding	P38646	61	GC05M138554	6.24137163162231	https://www.genecards.org/cgi-bin/carddisp.pl?gene=HSPA9
YWHAQ	Tyrosine 3-Monooxygenase/Tryptophan 5-Monooxygenase Activation Protein Theta	Protein Coding	P27348	60	GC02M009583	6.23548412322998	https://www.genecards.org/cgi-bin/carddisp.pl?gene=YWHAQ
TUBB3	Tubulin Beta 3 Class III	Protein Coding	Q13509	63	GC16P130848	6.23415040969849	https://www.genecards.org/cgi-bin/carddisp.pl?gene=TUBB3
COG7	Component Of Oligomeric Golgi Complex 7	Protein Coding	P83436	50	GC16M023388	6.22808313369751	https://www.genecards.org/cgi-bin/carddisp.pl?gene=COG7
GATA1	GATA Binding Protein 1	Protein Coding	P15976	59	GC0XP048786	6.22591161727905	https://www.genecards.org/cgi-bin/carddisp.pl?gene=GATA1
PWAR1	Prader Willi/Angelman Region RNA 1	RNA Gene		22	GC15P025135	6.22382545471191	https://www.genecards.org/cgi-bin/carddisp.pl?gene=PWAR1
CD40LG	CD40 Ligand	Protein Coding	P29965	62	GC0XP136649	6.2192325592041	https://www.genecards.org/cgi-bin/carddisp.pl?gene=CD40LG
ANKRD2	Ankyrin Repeat Domain 2	Protein Coding	Q9GZV1	49	GC10P097572	6.2184534072876	https://www.genecards.org/cgi-bin/carddisp.pl?gene=ANKRD2
MMACHC	Metabolism Of Cobalamin Associated C	Protein Coding	Q9Y4U1	55	GC01P045500	6.21394157409668	https://www.genecards.org/cgi-bin/carddisp.pl?gene=MMACHC
HSPA4	Heat Shock Protein Family A (Hsp70) Member 4	Protein Coding	P34932	56	GC05P133148	6.21246433258057	https://www.genecards.org/cgi-bin/carddisp.pl?gene=HSPA4
BUD23	BUD23 RRNA Methyltransferase And Ribosome Maturation Factor	Protein Coding	O43709	47	GC07P097805	6.21135	https://www.genecards.org/cgi-bin/carddisp.pl?gene=BUD23
TNFSF11	TNF Superfamily Member 11	Protein Coding	O14788	62	GC13P042562	6.21114349365234	https://www.genecards.org/cgi-bin/carddisp.pl?gene=TNFSF11
GJC2	Gap Junction Protein Gamma 2	Protein Coding	Q5T442	54	GC01P233817	6.21018314361572	https://www.genecards.org/cgi-bin/carddisp.pl?gene=GJC2
RPL10	Ribosomal Protein L10	Protein Coding	P27635	57	GC0XP154389	6.20750045776367	https://www.genecards.org/cgi-bin/carddisp.pl?gene=RPL10
SRY	Sex Determining Region Y	Protein Coding	Q05066	50	GC0YM002698	6.20714998245239	https://www.genecards.org/cgi-bin/carddisp.pl?gene=SRY
LOC126805765	BRD4-Independent Group 4 Enhancer GRCh37_chr1:78383688-78384887	Functional Element		6	GC01P086681	6.20494604110718	https://www.genecards.org/cgi-bin/carddisp.pl?gene=LOC126805765
SLC25A1	Solute Carrier Family 25 Member 1	Protein Coding	P53007	58	GC22M087890	6.20450782775879	https://www.genecards.org/cgi-bin/carddisp.pl?gene=SLC25A1
CALCA	Calcitonin Related Polypeptide Alpha	Protein Coding	P06881	56	GC11M014966	6.20386791229248	https://www.genecards.org/cgi-bin/carddisp.pl?gene=CALCA
SEC23B	SEC23 Homolog B, COPII Coat Complex Component	Protein Coding	Q15437	53	GC20P018507	6.19778251647949	https://www.genecards.org/cgi-bin/carddisp.pl?gene=SEC23B
IFT122	Intraflagellar Transport 122	Protein Coding	Q9HBG6	52	GC03P144185	6.19766426086426	https://www.genecards.org/cgi-bin/carddisp.pl?gene=IFT122
RELN	Reelin	Protein Coding	P78509	56	GC07M103471	6.19573879241943	https://www.genecards.org/cgi-bin/carddisp.pl?gene=RELN
FKBP6	FKBP Prolyl Isomerase Family Member 6 (Inactive)	Protein Coding	O75344	50	GC07P073328	6.18711853027344	https://www.genecards.org/cgi-bin/carddisp.pl?gene=FKBP6
DYNC2H1	Dynein Cytoplasmic 2 Heavy Chain 1	Protein Coding	Q8NCM8	52	GC11P103109	6.18562746047974	https://www.genecards.org/cgi-bin/carddisp.pl?gene=DYNC2H1
TMEM216	Transmembrane Protein 216	Protein Coding	Q9P0N5	46	GC11P114724	6.18089437484741	https://www.genecards.org/cgi-bin/carddisp.pl?gene=TMEM216
CRKL	CRK Like Proto-Oncogene, Adaptor Protein	Protein Coding	P46109	59	GC22P020917	6.17903423309326	https://www.genecards.org/cgi-bin/carddisp.pl?gene=CRKL
PLCD1	Phospholipase C Delta 1	Protein Coding	P51178	60	GC03M038008	6.17867994308472	https://www.genecards.org/cgi-bin/carddisp.pl?gene=PLCD1
TRPC6	Transient Receptor Potential Cation Channel Subfamily C Member 6	Protein Coding	Q9Y210	62	GC11M101451	6.16970634460449	https://www.genecards.org/cgi-bin/carddisp.pl?gene=TRPC6
MTR	5-Methyltetrahydrofolate-Homocysteine Methyltransferase	Protein Coding	Q99707	60	GC01P236795	6.16511821746826	https://www.genecards.org/cgi-bin/carddisp.pl?gene=MTR
COL11A1	Collagen Type XI Alpha 1 Chain	Protein Coding	P12107	55	GC01M102876	6.16479778289795	https://www.genecards.org/cgi-bin/carddisp.pl?gene=COL11A1
SGO1	Shugoshin 1	Protein Coding	Q5FBB7	53	GC03M029367	6.16211271286011	https://www.genecards.org/cgi-bin/carddisp.pl?gene=SGO1
MANBA	Mannosidase Beta	Protein Coding	O00462	55	GC04M102631	6.1537914276123	https://www.genecards.org/cgi-bin/carddisp.pl?gene=MANBA
ABCD4	ATP Binding Cassette Subfamily D Member 4	Protein Coding	O14678	54	GC14M074285	6.15250253677368	https://www.genecards.org/cgi-bin/carddisp.pl?gene=ABCD4
NPR3	Natriuretic Peptide Receptor 3	Protein Coding	P17342	57	GC05P032689	6.15008878707886	https://www.genecards.org/cgi-bin/carddisp.pl?gene=NPR3
HSPA8	Heat Shock Protein Family A (Hsp70) Member 8	Protein Coding	P11142	62	GC11M123057	6.14442777633667	https://www.genecards.org/cgi-bin/carddisp.pl?gene=HSPA8
PDP1	Pyruvate Dehydrogenase Phosphatase Catalytic Subunit 1	Protein Coding	Q9P0J1	60	GC08P093857	6.14191913604736	https://www.genecards.org/cgi-bin/carddisp.pl?gene=PDP1
KAT2B	Lysine Acetyltransferase 2B	Protein Coding	Q92831	62	GC03P028992	6.13408517837524	https://www.genecards.org/cgi-bin/carddisp.pl?gene=KAT2B
MIR451A	MicroRNA 451a	RNA Gene		25	GC17M028861	6.13000392913818	https://www.genecards.org/cgi-bin/carddisp.pl?gene=MIR451A
PVT1	Pvt1 Oncogene	RNA Gene		33	GC08P128471	6.12966060638428	https://www.genecards.org/cgi-bin/carddisp.pl?gene=PVT1
ZNF469	Zinc Finger Protein 469	Protein Coding	Q96JG9	42	GC16P130659	6.12775850296021	https://www.genecards.org/cgi-bin/carddisp.pl?gene=ZNF469
LTBP1	Latent Transforming Growth Factor Beta Binding Protein 1	Protein Coding	Q14766	57	GC02P032946	6.12662792205811	https://www.genecards.org/cgi-bin/carddisp.pl?gene=LTBP1
LOC112577517	NANOG-H3K27ac-H3K4me1 HESC Enhancer GRCh37_chr1:179851325-179851862	Functional Element		8	GC01P181679	6.12474727630615	https://www.genecards.org/cgi-bin/carddisp.pl?gene=LOC112577517
FOXP2	Forkhead Box P2	Protein Coding	O15409	56	GC07P114086	6.12378311157227	https://www.genecards.org/cgi-bin/carddisp.pl?gene=FOXP2
GP1BB	Glycoprotein Ib Platelet Subunit Beta	Protein Coding	P13224	55	GC22P096763	6.12010288238525	https://www.genecards.org/cgi-bin/carddisp.pl?gene=GP1BB
LOC126806422	BRD4-Independent Group 4 Enhancer GRCh37_chr2:179440205-179441404	Functional Element		8	GC02P178575	6.11958360671997	https://www.genecards.org/cgi-bin/carddisp.pl?gene=LOC126806422
GTF2IRD1	GTF2I Repeat Domain Containing 1	Protein Coding	Q9UHL9	53	GC07P097836	6.11669826507568	https://www.genecards.org/cgi-bin/carddisp.pl?gene=GTF2IRD1
COL4A2	Collagen Type IV Alpha 2 Chain	Protein Coding	P08572	59	GC13P110305	6.10691833496094	https://www.genecards.org/cgi-bin/carddisp.pl?gene=COL4A2
CLCN2	Chloride Voltage-Gated Channel 2	Protein Coding	P51788	57	GC03M184346	6.10444641113281	https://www.genecards.org/cgi-bin/carddisp.pl?gene=CLCN2
CC2D2A	Coiled-Coil And C2 Domain Containing 2A	Protein Coding	Q9P2K1	52	GC04P032170	6.10119152069092	https://www.genecards.org/cgi-bin/carddisp.pl?gene=CC2D2A
CAMK1	Calcium/Calmodulin Dependent Protein Kinase I	Protein Coding	Q14012	55	GC03M009774	6.09891939163208	https://www.genecards.org/cgi-bin/carddisp.pl?gene=CAMK1
POPDC2	Popeye Domain CAMP Effector 2	Protein Coding	Q9HBU9	47	GC03M119636	6.09744834899902	https://www.genecards.org/cgi-bin/carddisp.pl?gene=POPDC2
FAH	Fumarylacetoacetate Hydrolase	Protein Coding	P16930	59	GC15P080152	6.09702491760254	https://www.genecards.org/cgi-bin/carddisp.pl?gene=FAH
FOXE3	Forkhead Box E3	Protein Coding	Q13461	48	GC01P047416	6.09300136566162	https://www.genecards.org/cgi-bin/carddisp.pl?gene=FOXE3
HNRNPH1	Heterogeneous Nuclear Ribonucleoprotein H1	Protein Coding	P31943	55	GC05M179614	6.08579349517822	https://www.genecards.org/cgi-bin/carddisp.pl?gene=HNRNPH1
RBM10	RNA Binding Motif Protein 10	Protein Coding	P0DW28	52	GC0XP061572	6.08558940887451	https://www.genecards.org/cgi-bin/carddisp.pl?gene=RBM10
GRK5	G Protein-Coupled Receptor Kinase 5	Protein Coding	P34947	57	GC10P119207	6.08544158935547	https://www.genecards.org/cgi-bin/carddisp.pl?gene=GRK5
ELANE	Elastase, Neutrophil Expressed	Protein Coding	P08246	63	GC19P160928	6.08409261703491	https://www.genecards.org/cgi-bin/carddisp.pl?gene=ELANE
SOX4	SRY-Box Transcription Factor 4	Protein Coding	Q06945	56	GC06P021593	6.0815806388855	https://www.genecards.org/cgi-bin/carddisp.pl?gene=SOX4
MIR223	MicroRNA 223	RNA Gene		30	GC0XP066018	6.07940864562988	https://www.genecards.org/cgi-bin/carddisp.pl?gene=MIR223
TRPV4	Transient Receptor Potential Cation Channel Subfamily V Member 4	Protein Coding	Q9HBA0	61	GC12M109783	6.07274770736694	https://www.genecards.org/cgi-bin/carddisp.pl?gene=TRPV4
RGS2	Regulator Of G Protein Signaling 2	Protein Coding	P41220	54	GC01P192809	6.06790256500244	https://www.genecards.org/cgi-bin/carddisp.pl?gene=RGS2
MAGEL2	MAGE Family Member L2	Protein Coding	Q9UJ55	49	GC15M023643	6.06619834899902	https://www.genecards.org/cgi-bin/carddisp.pl?gene=MAGEL2
KIF1C	Kinesin Family Member 1C	Protein Coding	O43896	53	GC17P164025	6.06610774993896	https://www.genecards.org/cgi-bin/carddisp.pl?gene=KIF1C
ATF6	Activating Transcription Factor 6	Protein Coding	P18850	61	GC01P161766	6.0602879524231	https://www.genecards.org/cgi-bin/carddisp.pl?gene=ATF6
AIFM1	Apoptosis Inducing Factor Mitochondria Associated 1	Protein Coding	O95831	63	GC0XM130129	6.05783033370972	https://www.genecards.org/cgi-bin/carddisp.pl?gene=AIFM1
PLCB1	Phospholipase C Beta 1	Protein Coding	Q9NQ66	61	GC20P008077	6.05757999420166	https://www.genecards.org/cgi-bin/carddisp.pl?gene=PLCB1
NCAPH2	Non-SMC Condensin II Complex Subunit H2	Protein Coding	Q6IBW4	50	GC22P050508	6.05154323577881	https://www.genecards.org/cgi-bin/carddisp.pl?gene=NCAPH2
MPDU1	Mannose-P-Dolichol Utilization Defect 1	Protein Coding	O75352	53	GC17P007583	6.05021667480469	https://www.genecards.org/cgi-bin/carddisp.pl?gene=MPDU1
UTS2	Urotensin 2	Protein Coding	O95399	51	GC01M007843	6.04624891281128	https://www.genecards.org/cgi-bin/carddisp.pl?gene=UTS2
ARL6	ARF Like GTPase 6	Protein Coding	Q9H0F7	52	GC03P097764	6.04311800003052	https://www.genecards.org/cgi-bin/carddisp.pl?gene=ARL6
GLRX5	Glutaredoxin 5	Protein Coding	Q86SX6	52	GC14P095533	6.04293966293335	https://www.genecards.org/cgi-bin/carddisp.pl?gene=GLRX5
ANK3	Ankyrin 3	Protein Coding	Q12955	56	GC10M060026	6.04258441925049	https://www.genecards.org/cgi-bin/carddisp.pl?gene=ANK3
GPR101	G Protein-Coupled Receptor 101	Protein Coding	Q96P66	49	GC0XM137030	6.03519725799561	https://www.genecards.org/cgi-bin/carddisp.pl?gene=GPR101
TAC1	Tachykinin Precursor 1	Protein Coding	P20366	54	GC07P112152	6.03468608856201	https://www.genecards.org/cgi-bin/carddisp.pl?gene=TAC1
SMARCE1	SWI/SNF Related BAF Chromatin Remodeling Complex Subunit E1	Protein Coding	Q969G3	57	GC17M040624	6.03250789642334	https://www.genecards.org/cgi-bin/carddisp.pl?gene=SMARCE1
PXDNL	Peroxidasin Like	Protein Coding	A1KZ92	45	GC08M051319	6.02998781204224	https://www.genecards.org/cgi-bin/carddisp.pl?gene=PXDNL
RAPSN	Receptor Associated Protein Of The Synapse	Protein Coding	Q13702	53	GC11M142658	6.02887678146362	https://www.genecards.org/cgi-bin/carddisp.pl?gene=RAPSN
HNF1B	HNF1 Homeobox B	Protein Coding	P35680	55	GC17M037686	6.02726650238037	https://www.genecards.org/cgi-bin/carddisp.pl?gene=HNF1B
TAB1	TGF-Beta Activated Kinase 1 (MAP3K7) Binding Protein 1	Protein Coding	Q15750	55	GC22P097418	6.02583265304565	https://www.genecards.org/cgi-bin/carddisp.pl?gene=TAB1
FMR1	Fragile X Messenger Ribonucleoprotein 1	Protein Coding	Q06787	57	GC0XP148000	6.02224588394165	https://www.genecards.org/cgi-bin/carddisp.pl?gene=FMR1
PRKAR2B	Protein Kinase CAMP-Dependent Type II Regulatory Subunit Beta	Protein Coding	P31323	55	GC07P107044	6.01943588256836	https://www.genecards.org/cgi-bin/carddisp.pl?gene=PRKAR2B
SKIC3	SKI3 Subunit Of Superkiller Complex	Protein Coding	Q6PGP7	50	GC05M095461	6.01763343811035	https://www.genecards.org/cgi-bin/carddisp.pl?gene=SKIC3
HIBCH	3-Hydroxyisobutyryl-CoA Hydrolase	Protein Coding	Q6NVY1	55	GC02M190189	6.01594114303589	https://www.genecards.org/cgi-bin/carddisp.pl?gene=HIBCH
SUCLG1	Succinate-CoA Ligase GDP/ADP-Forming Subunit Alpha	Protein Coding	P53597	57	GC02M084423	6.0100154876709	https://www.genecards.org/cgi-bin/carddisp.pl?gene=SUCLG1
BBS2	Bardet-Biedl Syndrome 2	Protein Coding	Q9BXC9	53	GC16M056467	6.00887632369995	https://www.genecards.org/cgi-bin/carddisp.pl?gene=BBS2
MYOC	Myocilin	Protein Coding	Q99972	53	GC01M171604	6.00628900527954	https://www.genecards.org/cgi-bin/carddisp.pl?gene=MYOC
BBS10	Bardet-Biedl Syndrome 10	Protein Coding	Q8TAM1	52	GC12M076344	6.00472593307495	https://www.genecards.org/cgi-bin/carddisp.pl?gene=BBS10
RPGR	Retinitis Pigmentosa GTPase Regulator	Protein Coding	Q92834	53	GC0XM038269	6.00033187866211	https://www.genecards.org/cgi-bin/carddisp.pl?gene=RPGR
ARAF	A-Raf Proto-Oncogene, Serine/Threonine Kinase	Protein Coding	P10398	60	GC0XP061587	5.99829435348511	https://www.genecards.org/cgi-bin/carddisp.pl?gene=ARAF
SLC1A3	Solute Carrier Family 1 Member 3	Protein Coding	P43003	62	GC05P036749	5.99791765213013	https://www.genecards.org/cgi-bin/carddisp.pl?gene=SLC1A3
BDKRB2	Bradykinin Receptor B2	Protein Coding	P30411	57	GC14P096729	5.99783992767334	https://www.genecards.org/cgi-bin/carddisp.pl?gene=BDKRB2
STAMBP	STAM Binding Protein	Protein Coding	O95630	57	GC02P073828	5.99662208557129	https://www.genecards.org/cgi-bin/carddisp.pl?gene=STAMBP
ITGAL	Integrin Subunit Alpha L	Protein Coding	P20701	60	GC16P030472	5.98862504959106	https://www.genecards.org/cgi-bin/carddisp.pl?gene=ITGAL
CYBB	Cytochrome B-245 Beta Chain	Protein Coding	P04839	61	GC0XP037780	5.98543071746826	https://www.genecards.org/cgi-bin/carddisp.pl?gene=CYBB
FASTKD2	FAST Kinase Domains 2	Protein Coding	Q9NYY8	50	GC02P206770	5.98492527008057	https://www.genecards.org/cgi-bin/carddisp.pl?gene=FASTKD2
MYOZ1	Myozenin 1	Protein Coding	Q9NP98	49	GC10M073631	5.9824800491333	https://www.genecards.org/cgi-bin/carddisp.pl?gene=MYOZ1
AHNAK	AHNAK Nucleoprotein	Protein Coding	Q09666	49	GC11M142847	5.98195934295654	https://www.genecards.org/cgi-bin/carddisp.pl?gene=AHNAK
TMEM237	Transmembrane Protein 237	Protein Coding	Q96Q45	48	GC02M201620	5.98177528381348	https://www.genecards.org/cgi-bin/carddisp.pl?gene=TMEM237
ADRB3	Adrenoceptor Beta 3	Protein Coding	P13945	56	GC08M037962	5.98128700256348	https://www.genecards.org/cgi-bin/carddisp.pl?gene=ADRB3
ADAMTS9-AS1	ADAMTS9 Antisense RNA 1	RNA Gene		24	GC03P067263	5.97685050964355	https://www.genecards.org/cgi-bin/carddisp.pl?gene=ADAMTS9-AS1
CASK	Calcium/Calmodulin Dependent Serine Protein Kinase	Protein Coding	O14936	62	GC0XM041514	5.97527122497559	https://www.genecards.org/cgi-bin/carddisp.pl?gene=CASK
HBA1	Hemoglobin Subunit Alpha 1	Protein Coding	P69905	56	GC16P127980	5.97468042373657	https://www.genecards.org/cgi-bin/carddisp.pl?gene=HBA1
SLC52A2	Solute Carrier Family 52 Member 2	Protein Coding	Q9HAB3	50	GC08P144333	5.97348594665527	https://www.genecards.org/cgi-bin/carddisp.pl?gene=SLC52A2
WNT7B	Wnt Family Member 7B	Protein Coding	P56706	56	GC22M045920	5.97310066223145	https://www.genecards.org/cgi-bin/carddisp.pl?gene=WNT7B
EPOR	Erythropoietin Receptor	Protein Coding	P19235	61	GC19M011377	5.96418237686157	https://www.genecards.org/cgi-bin/carddisp.pl?gene=EPOR
PTH	Parathyroid Hormone	Protein Coding	P01270	58	GC11M013492	5.96316146850586	https://www.genecards.org/cgi-bin/carddisp.pl?gene=PTH
GLI1	GLI Family Zinc Finger 1	Protein Coding	P08151	60	GC12P081689	5.95690774917603	https://www.genecards.org/cgi-bin/carddisp.pl?gene=GLI1
IRX5	Iroquois Homeobox 5	Protein Coding	P78411	52	GC16P054930	5.95558595657349	https://www.genecards.org/cgi-bin/carddisp.pl?gene=IRX5
FENDRR	FOXF1 Adjacent Non-Coding Developmental Regulatory RNA	RNA Gene		27	GC16M086511	5.9549822807312	https://www.genecards.org/cgi-bin/carddisp.pl?gene=FENDRR
ALG6	ALG6 Alpha-1,3-Glucosyltransferase	Protein Coding	Q9Y672	53	GC01P063367	5.95359897613525	https://www.genecards.org/cgi-bin/carddisp.pl?gene=ALG6
NDUFS3	NADH:Ubiquinone Oxidoreductase Core Subunit S3	Protein Coding	O75489	58	GC11P049507	5.95354557037354	https://www.genecards.org/cgi-bin/carddisp.pl?gene=NDUFS3
ATP6V1A	ATPase H+ Transporting V1 Subunit A	Protein Coding	P38606	58	GC03P113904	5.95079565048218	https://www.genecards.org/cgi-bin/carddisp.pl?gene=ATP6V1A
GLRA1	Glycine Receptor Alpha 1	Protein Coding	P23415	60	GC05M151822	5.94898653030396	https://www.genecards.org/cgi-bin/carddisp.pl?gene=GLRA1
DKK1	Dickkopf Wnt Signaling Pathway Inhibitor 1	Protein Coding	O94907	56	GC10P052314	5.94862365722656	https://www.genecards.org/cgi-bin/carddisp.pl?gene=DKK1
PPP2CA	Protein Phosphatase 2 Catalytic Subunit Alpha	Protein Coding	P67775	63	GC05M134194	5.94507884979248	https://www.genecards.org/cgi-bin/carddisp.pl?gene=PPP2CA
CD8A	CD8 Subunit Alpha	Protein Coding	P01732	60	GC02M086784	5.93664646148682	https://www.genecards.org/cgi-bin/carddisp.pl?gene=CD8A
LOC129992585	ATAC-STARR-Seq Lymphoblastoid Silent Region 15421	Functional Element		10	GC04P052038	5.93384170532227	https://www.genecards.org/cgi-bin/carddisp.pl?gene=LOC129992585
RGS6	Regulator Of G Protein Signaling 6	Protein Coding	P49758	53	GC14P071867	5.93298006057739	https://www.genecards.org/cgi-bin/carddisp.pl?gene=RGS6
PLXNA2	Plexin A2	Protein Coding	O75051	55	GC01M208023	5.92534494400024	https://www.genecards.org/cgi-bin/carddisp.pl?gene=PLXNA2
MIR423	MicroRNA 423	RNA Gene		26	GC17P030117	5.92347383499146	https://www.genecards.org/cgi-bin/carddisp.pl?gene=MIR423
MIR1-2	MicroRNA 1-2	RNA Gene		23	GC18M039185	5.9214334487915	https://www.genecards.org/cgi-bin/carddisp.pl?gene=MIR1-2
F7	Coagulation Factor VII	Protein Coding	P08709	61	GC13P113105	5.92079210281372	https://www.genecards.org/cgi-bin/carddisp.pl?gene=F7
GLRX3	Glutaredoxin 3	Protein Coding	O76003	51	GC10P130136	5.91576099395752	https://www.genecards.org/cgi-bin/carddisp.pl?gene=GLRX3
EIF2B1	Eukaryotic Translation Initiation Factor 2B Subunit Alpha	Protein Coding	Q14232	56	GC12M123620	5.91350364685059	https://www.genecards.org/cgi-bin/carddisp.pl?gene=EIF2B1
DGCR8	DGCR8 Microprocessor Complex Subunit	Protein Coding	Q8WYQ5	55	GC22P020080	5.91063022613525	https://www.genecards.org/cgi-bin/carddisp.pl?gene=DGCR8
CLN8	CLN8 Transmembrane ER And ERGIC Protein	Protein Coding	Q9UBY8	52	GC08P001755	5.91029930114746	https://www.genecards.org/cgi-bin/carddisp.pl?gene=CLN8
ANKH	ANKH Inorganic Pyrophosphate Transport Regulator	Protein Coding	Q9HCJ1	50	GC05M014866	5.9042797088623	https://www.genecards.org/cgi-bin/carddisp.pl?gene=ANKH
CABIN1	Calcineurin Binding Protein 1	Protein Coding	Q9Y6J0	54	GC22P024011	5.90192699432373	https://www.genecards.org/cgi-bin/carddisp.pl?gene=CABIN1
NDUFAF3	NADH:Ubiquinone Oxidoreductase Complex Assembly Factor 3	Protein Coding	Q9BU61	52	GC03P049020	5.89655780792236	https://www.genecards.org/cgi-bin/carddisp.pl?gene=NDUFAF3
TBX18	T-Box Transcription Factor 18	Protein Coding	O95935	53	GC06M084687	5.89238548278809	https://www.genecards.org/cgi-bin/carddisp.pl?gene=TBX18
SNX14	Sorting Nexin 14	Protein Coding	Q9Y5W7	49	GC06M112310	5.89012908935547	https://www.genecards.org/cgi-bin/carddisp.pl?gene=SNX14
SCN11A	Sodium Voltage-Gated Channel Alpha Subunit 11	Protein Coding	Q9UI33	56	GC03M038891	5.88969230651855	https://www.genecards.org/cgi-bin/carddisp.pl?gene=SCN11A
PLCG1	Phospholipase C Gamma 1	Protein Coding	P19174	63	GC20P041136	5.8874979019165	https://www.genecards.org/cgi-bin/carddisp.pl?gene=PLCG1
AFF4	ALF Transcription Elongation Factor 4	Protein Coding	Q9UHB7	52	GC05M132875	5.88658714294434	https://www.genecards.org/cgi-bin/carddisp.pl?gene=AFF4
FGF4	Fibroblast Growth Factor 4	Protein Coding	P08620	57	GC11M143145	5.88375902175903	https://www.genecards.org/cgi-bin/carddisp.pl?gene=FGF4
COQ6	Coenzyme Q6, Monooxygenase	Protein Coding	Q9Y2Z9	56	GC14P073949	5.88319730758667	https://www.genecards.org/cgi-bin/carddisp.pl?gene=COQ6
VMA21	Vacuolar ATPase Assembly Factor VMA21	Protein Coding	Q3ZAQ7	47	GC0XP151396	5.88277149200439	https://www.genecards.org/cgi-bin/carddisp.pl?gene=VMA21
ASL	Argininosuccinate Lyase	Protein Coding	P04424	57	GC07P066075	5.88198471069336	https://www.genecards.org/cgi-bin/carddisp.pl?gene=ASL
ATP13A2	ATPase Cation Transporting 13A2	Protein Coding	Q9NQ11	56	GC01M016985	5.88129615783691	https://www.genecards.org/cgi-bin/carddisp.pl?gene=ATP13A2
SKIC2	SKI2 Subunit Of Superkiller Complex	Protein Coding	Q15477	53	GC06P199266	5.87967967987061	https://www.genecards.org/cgi-bin/carddisp.pl?gene=SKIC2
IL5	Interleukin 5	Protein Coding	P05113	59	GC05M132541	5.87942790985107	https://www.genecards.org/cgi-bin/carddisp.pl?gene=IL5
RNASEH2B	Ribonuclease H2 Subunit B	Protein Coding	Q5TBB1	48	GC13P050909	5.87873077392578	https://www.genecards.org/cgi-bin/carddisp.pl?gene=RNASEH2B
AHI1	Abelson Helper Integration Site 1	Protein Coding	Q8N157	53	GC06M135283	5.8738694190979	https://www.genecards.org/cgi-bin/carddisp.pl?gene=AHI1
MFSD8	Major Facilitator Superfamily Domain Containing 8	Protein Coding	Q8NHS3	48	GC04M127917	5.8677978515625	https://www.genecards.org/cgi-bin/carddisp.pl?gene=MFSD8
AMER1	APC Membrane Recruitment Protein 1	Protein Coding	Q5JTC6	49	GC0XM064185	5.86518859863281	https://www.genecards.org/cgi-bin/carddisp.pl?gene=AMER1
UBE3A	Ubiquitin Protein Ligase E3A	Protein Coding	Q05086	60	GC15M025333	5.86332988739014	https://www.genecards.org/cgi-bin/carddisp.pl?gene=UBE3A
RIF1	Replication Timing Regulatory Factor 1	Protein Coding	Q5UIP0	50	GC02P151409	5.86313629150391	https://www.genecards.org/cgi-bin/carddisp.pl?gene=RIF1
RAD51	RAD51 Recombinase	Protein Coding	Q06609	65	GC15P040694	5.86295366287231	https://www.genecards.org/cgi-bin/carddisp.pl?gene=RAD51
TNNI2	Troponin I2, Fast Skeletal Type	Protein Coding	P48788	56	GC11P022739	5.85681629180908	https://www.genecards.org/cgi-bin/carddisp.pl?gene=TNNI2
FAS	Fas Cell Surface Death Receptor	Protein Coding	P25445	63	GC10P128620	5.85386562347412	https://www.genecards.org/cgi-bin/carddisp.pl?gene=FAS
SEMA3A	Semaphorin 3A	Protein Coding	Q14563	58	GC07M083955	5.8537392616272	https://www.genecards.org/cgi-bin/carddisp.pl?gene=SEMA3A
DLL4	Delta Like Canonical Notch Ligand 4	Protein Coding	Q9NR61	60	GC15P040929	5.8514838218689	https://www.genecards.org/cgi-bin/carddisp.pl?gene=DLL4
POU5F1	POU Class 5 Homeobox 1	Protein Coding	Q01860	60	GC06M111459	5.84877395629883	https://www.genecards.org/cgi-bin/carddisp.pl?gene=POU5F1
SPTBN1	Spectrin Beta, Non-Erythrocytic 1	Protein Coding	Q01082	57	GC02P054456	5.84621572494507	https://www.genecards.org/cgi-bin/carddisp.pl?gene=SPTBN1
ISCU	Iron-Sulfur Cluster Assembly Enzyme	Protein Coding	Q9H1K1	57	GC12P108561	5.84020185470581	https://www.genecards.org/cgi-bin/carddisp.pl?gene=ISCU
MIR494	MicroRNA 494	RNA Gene		26	GC14P122521	5.84017848968506	https://www.genecards.org/cgi-bin/carddisp.pl?gene=MIR494
CYP27A1	Cytochrome P450 Family 27 Subfamily A Member 1	Protein Coding	Q02318	59	GC02P218781	5.83999395370483	https://www.genecards.org/cgi-bin/carddisp.pl?gene=CYP27A1
CYP2J2	Cytochrome P450 Family 2 Subfamily J Member 2	Protein Coding	P51589	53	GC01M059893	5.83970260620117	https://www.genecards.org/cgi-bin/carddisp.pl?gene=CYP2J2
NDUFS8	NADH:Ubiquinone Oxidoreductase Core Subunit S8	Protein Coding	O00217	56	GC11P068030	5.83804321289063	https://www.genecards.org/cgi-bin/carddisp.pl?gene=NDUFS8
ATP7B	ATPase Copper Transporting Beta	Protein Coding	P35670	61	GC13M051930	5.8316593170166	https://www.genecards.org/cgi-bin/carddisp.pl?gene=ATP7B
PDSS2	Decaprenyl Diphosphate Synthase Subunit 2	Protein Coding	Q86YH6	53	GC06M107152	5.83071422576904	https://www.genecards.org/cgi-bin/carddisp.pl?gene=PDSS2
PTK2B	Protein Tyrosine Kinase 2 Beta	Protein Coding	Q14289	62	GC08P027311	5.82358074188232	https://www.genecards.org/cgi-bin/carddisp.pl?gene=PTK2B
EDN3	Endothelin 3	Protein Coding	P14138	59	GC20P059300	5.82072687149048	https://www.genecards.org/cgi-bin/carddisp.pl?gene=EDN3
UQCRFS1	Ubiquinol-Cytochrome C Reductase, Rieske Iron-Sulfur Polypeptide 1	Protein Coding	P47985	59	GC19M029205	5.82002401351929	https://www.genecards.org/cgi-bin/carddisp.pl?gene=UQCRFS1
OBSL1	Obscurin Like Cytoskeletal Adaptor 1	Protein Coding	O75147	49	GC02M219655	5.81424474716187	https://www.genecards.org/cgi-bin/carddisp.pl?gene=OBSL1
MRPL44	Mitochondrial Ribosomal Protein L44	Protein Coding	Q9H9J2	52	GC02P223957	5.81086015701294	https://www.genecards.org/cgi-bin/carddisp.pl?gene=MRPL44
CDK13	Cyclin Dependent Kinase 13	Protein Coding	Q14004	55	GC07P039950	5.81068134307861	https://www.genecards.org/cgi-bin/carddisp.pl?gene=CDK13
CAPNS1	Calpain Small Subunit 1	Protein Coding	P04632	55	GC19P161977	5.80392503738403	https://www.genecards.org/cgi-bin/carddisp.pl?gene=CAPNS1
TRA-TGC7-1	TRNA-Ala (Anticodon TGC) 7-1	RNA Gene		14	GC06M111328	5.80003833770752	https://www.genecards.org/cgi-bin/carddisp.pl?gene=TRA-TGC7-1
C3	Complement C3	Protein Coding	P01024	62	GC19M006677	5.79875	https://www.genecards.org/cgi-bin/carddisp.pl?gene=C3
MBOAT2	Membrane Bound Glycerophospholipid O-Acyltransferase 2	Protein Coding	Q6ZWT7	45	GC02M008853	5.79392194747925	https://www.genecards.org/cgi-bin/carddisp.pl?gene=MBOAT2
NDUFB9	NADH:Ubiquinone Oxidoreductase Subunit B9	Protein Coding	Q9Y6M9	56	GC08P124539	5.7937068939209	https://www.genecards.org/cgi-bin/carddisp.pl?gene=NDUFB9
SBDS	SBDS Ribosome Maturation Factor	Protein Coding	Q9Y3A5	55	GC07M066987	5.79030132293701	https://www.genecards.org/cgi-bin/carddisp.pl?gene=SBDS
PRODH	Proline Dehydrogenase 1	Protein Coding	O43272	57	GC22M018912	5.7885570526123	https://www.genecards.org/cgi-bin/carddisp.pl?gene=PRODH
SLC25A12	Solute Carrier Family 25 Member 12	Protein Coding	O75746	59	GC02M171783	5.78781223297119	https://www.genecards.org/cgi-bin/carddisp.pl?gene=SLC25A12
KCNA3	Potassium Voltage-Gated Channel Subfamily A Member 3	Protein Coding	P22001	58	GC01M110654	5.78772354125977	https://www.genecards.org/cgi-bin/carddisp.pl?gene=KCNA3
VCAN	Versican	Protein Coding	P13611	59	GC05P083471	5.78596353530884	https://www.genecards.org/cgi-bin/carddisp.pl?gene=VCAN
MIF	Macrophage Migration Inhibitory Factor	Protein Coding	P14174	60	GC22P023894	5.78587913513184	https://www.genecards.org/cgi-bin/carddisp.pl?gene=MIF
PIGV	Phosphatidylinositol Glycan Anchor Biosynthesis Class V	Protein Coding	Q9NUD9	52	GC01P026787	5.77845907211304	https://www.genecards.org/cgi-bin/carddisp.pl?gene=PIGV
SMAD7	SMAD Family Member 7	Protein Coding	O15105	56	GC18M048919	5.77682733535767	https://www.genecards.org/cgi-bin/carddisp.pl?gene=SMAD7
DGCR2	DiGeorge Syndrome Critical Region Gene 2	Protein Coding	P98153	50	GC22M087881	5.77676486968994	https://www.genecards.org/cgi-bin/carddisp.pl?gene=DGCR2
LEMD3	LEM Domain Containing 3	Protein Coding	Q9Y2U8	52	GC12P065169	5.77556896209717	https://www.genecards.org/cgi-bin/carddisp.pl?gene=LEMD3
GM2A	Ganglioside GM2 Activator	Protein Coding	P17900	55	GC05P151212	5.7742075920105	https://www.genecards.org/cgi-bin/carddisp.pl?gene=GM2A
COQ8B	Coenzyme Q8B	Protein Coding	Q96D53	52	GC19M112517	5.77383136749268	https://www.genecards.org/cgi-bin/carddisp.pl?gene=COQ8B
NLRP3	NLR Family Pyrin Domain Containing 3	Protein Coding	Q96P20	62	GC01P247692	5.77078819274902	https://www.genecards.org/cgi-bin/carddisp.pl?gene=NLRP3
CUBN	Cubilin	Protein Coding	O60494	58	GC10M016824	5.76704216003418	https://www.genecards.org/cgi-bin/carddisp.pl?gene=CUBN
CRB2	Crumbs Cell Polarity Complex Component 2	Protein Coding	Q5IJ48	53	GC09P155632	5.76444339752197	https://www.genecards.org/cgi-bin/carddisp.pl?gene=CRB2
IGF2R	Insulin Like Growth Factor 2 Receptor	Protein Coding	P11717	59	GC06P159969	5.76368379592896	https://www.genecards.org/cgi-bin/carddisp.pl?gene=IGF2R
RNASEH2C	Ribonuclease H2 Subunit C	Protein Coding	Q8TDP1	51	GC11M065714	5.75646686553955	https://www.genecards.org/cgi-bin/carddisp.pl?gene=RNASEH2C
SALL4	Spalt Like Transcription Factor 4	Protein Coding	Q9UJQ4	56	GC20M051784	5.75527286529541	https://www.genecards.org/cgi-bin/carddisp.pl?gene=SALL4
EFNB1	Ephrin B1	Protein Coding	P98172	58	GC0XP068828	5.75470352172852	https://www.genecards.org/cgi-bin/carddisp.pl?gene=EFNB1
MOCS2	Molybdenum Cofactor Synthesis 2	Protein Coding	O96033	55	GC05M053095	5.75399971008301	https://www.genecards.org/cgi-bin/carddisp.pl?gene=MOCS2
XIRP2	Xin Actin Binding Repeat Containing 2	Protein Coding	A4UGR9	43	GC02P166888	5.75329780578613	https://www.genecards.org/cgi-bin/carddisp.pl?gene=XIRP2
NPHP4	Nephrocystin 4	Protein Coding	O75161	52	GC01M023449	5.75057506561279	https://www.genecards.org/cgi-bin/carddisp.pl?gene=NPHP4
CIZ1	CDKN1A Interacting Zinc Finger Protein 1	Protein Coding	Q9ULV3	49	GC09M132979	5.74959754943848	https://www.genecards.org/cgi-bin/carddisp.pl?gene=CIZ1
FOXP1	Forkhead Box P1	Protein Coding	Q9H334	57	GC03M070954	5.74911832809448	https://www.genecards.org/cgi-bin/carddisp.pl?gene=FOXP1
NEFL	Neurofilament Light Chain	Protein Coding	P07196	57	GC08M024950	5.74643135070801	https://www.genecards.org/cgi-bin/carddisp.pl?gene=NEFL
COX14	Cytochrome C Oxidase Assembly Factor COX14	Protein Coding	Q96I36	49	GC12P081336	5.74508142471313	https://www.genecards.org/cgi-bin/carddisp.pl?gene=COX14
HDAC6	Histone Deacetylase 6	Protein Coding	Q9UBN7	66	GC0XP048801	5.74230718612671	https://www.genecards.org/cgi-bin/carddisp.pl?gene=HDAC6
CNTN1	Contactin 1	Protein Coding	Q12860	59	GC12P040692	5.74078893661499	https://www.genecards.org/cgi-bin/carddisp.pl?gene=CNTN1
ZFPM1	Zinc Finger Protein, FOG Family Member 1	Protein Coding	Q8IX07	49	GC16P088451	5.73907566070557	https://www.genecards.org/cgi-bin/carddisp.pl?gene=ZFPM1
ARID1B	AT-Rich Interaction Domain 1B	Protein Coding	Q8NFD5	56	GC06P192582	5.7389554977417	https://www.genecards.org/cgi-bin/carddisp.pl?gene=ARID1B
FRG1	FSHD Region Gene 1	Protein Coding	Q14331	53	GC04P189940	5.73462772369385	https://www.genecards.org/cgi-bin/carddisp.pl?gene=FRG1
CYP1B1	Cytochrome P450 Family 1 Subfamily B Member 1	Protein Coding	Q16678	60	GC02M038066	5.72934770584106	https://www.genecards.org/cgi-bin/carddisp.pl?gene=CYP1B1
NDUFA12	NADH:Ubiquinone Oxidoreductase Subunit A12	Protein Coding	Q9UI09	57	GC12M094898	5.72927188873291	https://www.genecards.org/cgi-bin/carddisp.pl?gene=NDUFA12
PC	Pyruvate Carboxylase	Protein Coding	P11498	60	GC11M066848	5.72899723052979	https://www.genecards.org/cgi-bin/carddisp.pl?gene=PC
NPPA-AS1	NPPA Antisense RNA 1	RNA Gene		21	GC01P083387	5.72879219055176	https://www.genecards.org/cgi-bin/carddisp.pl?gene=NPPA-AS1
ALG8	ALG8 Alpha-1,3-Glucosyltransferase	Protein Coding	Q9BVK2	55	GC11M143360	5.72464609146118	https://www.genecards.org/cgi-bin/carddisp.pl?gene=ALG8
SLC26A4	Solute Carrier Family 26 Member 4	Protein Coding	O43511	56	GC07P107660	5.72154235839844	https://www.genecards.org/cgi-bin/carddisp.pl?gene=SLC26A4
STAT1	Signal Transducer And Activator Of Transcription 1	Protein Coding	P42224	65	GC02M190908	5.71896839141846	https://www.genecards.org/cgi-bin/carddisp.pl?gene=STAT1
TTPA	Alpha Tocopherol Transfer Protein	Protein Coding	P49638	55	GC08M063048	5.71701383590698	https://www.genecards.org/cgi-bin/carddisp.pl?gene=TTPA
PGAP2	Post-GPI Attachment To Proteins 2	Protein Coding	Q9UHJ9	46	GC11P003797	5.7138500213623	https://www.genecards.org/cgi-bin/carddisp.pl?gene=PGAP2
FTO	FTO Alpha-Ketoglutarate Dependent Dioxygenase	Protein Coding	Q9C0B1	59	GC16P129419	5.70970916748047	https://www.genecards.org/cgi-bin/carddisp.pl?gene=FTO
MSTO1	Misato Mitochondrial Distribution And Morphology Regulator 1	Protein Coding	Q9BUK6	51	GC01P180061	5.7086877822876	https://www.genecards.org/cgi-bin/carddisp.pl?gene=MSTO1
DPF2	Double PHD Fingers 2	Protein Coding	Q92785	55	GC11P115058	5.70720291137695	https://www.genecards.org/cgi-bin/carddisp.pl?gene=DPF2
TARDBP	TAR DNA Binding Protein	Protein Coding	Q13148	59	GC01P083318	5.70709037780762	https://www.genecards.org/cgi-bin/carddisp.pl?gene=TARDBP
ATP5F1E	ATP Synthase F1 Subunit Epsilon	Protein Coding	P56381	54	GC20M059026	5.70473623275757	https://www.genecards.org/cgi-bin/carddisp.pl?gene=ATP5F1E
DPYSL5	Dihydropyrimidinase Like 5	Protein Coding	Q9BPU6	53	GC02P026847	5.70236396789551	https://www.genecards.org/cgi-bin/carddisp.pl?gene=DPYSL5
RETN	Resistin	Protein Coding	Q9HD89	55	GC19P007669	5.70199394226074	https://www.genecards.org/cgi-bin/carddisp.pl?gene=RETN
MAP3K8	Mitogen-Activated Protein Kinase Kinase Kinase 8	Protein Coding	P41279	58	GC10P031378	5.70120096206665	https://www.genecards.org/cgi-bin/carddisp.pl?gene=MAP3K8
ALG1	ALG1 Chitobiosyldiphosphodolichol Beta-Mannosyltransferase	Protein Coding	Q9BT22	57	GC16P005033	5.69734	https://www.genecards.org/cgi-bin/carddisp.pl?gene=ALG1
SLC5A2	Solute Carrier Family 5 Member 2	Protein Coding	P31639	59	GC16P128994	5.69730758666992	https://www.genecards.org/cgi-bin/carddisp.pl?gene=SLC5A2
MT-TA	Mitochondrially Encoded TRNA-Ala (GCN)	RNA Gene		20	GCMTM005589	5.69470119476318	https://www.genecards.org/cgi-bin/carddisp.pl?gene=MT-TA
TRPM6	Transient Receptor Potential Cation Channel Subfamily M Member 6	Protein Coding	Q9BX84	56	GC09M074725	5.69269037246704	https://www.genecards.org/cgi-bin/carddisp.pl?gene=TRPM6
EPCAM	Epithelial Cell Adhesion Molecule	Protein Coding	P16422	61	GC02P047345	5.69253253936768	https://www.genecards.org/cgi-bin/carddisp.pl?gene=EPCAM
SPG7	SPG7 Matrix AAA Peptidase Subunit, Paraplegin	Protein Coding	Q9UQ90	56	GC16P130822	5.69025659561157	https://www.genecards.org/cgi-bin/carddisp.pl?gene=SPG7
UPF3B	UPF3B Regulator Of Nonsense Mediated MRNA Decay	Protein Coding	Q9BZI7	52	GC0XM119805	5.68750619888306	https://www.genecards.org/cgi-bin/carddisp.pl?gene=UPF3B
TRIM8	Tripartite Motif Containing 8	Protein Coding	Q9BZR9	51	GC10P128984	5.68507957458496	https://www.genecards.org/cgi-bin/carddisp.pl?gene=TRIM8
FGF13	Fibroblast Growth Factor 13	Protein Coding	Q92913	55	GC0XM138615	5.68408107757568	https://www.genecards.org/cgi-bin/carddisp.pl?gene=FGF13
CCDC22	CCC Complex Scaffolding Subunit CCDC22	Protein Coding	O60826	52	GC0XP061694	5.68256998062134	https://www.genecards.org/cgi-bin/carddisp.pl?gene=CCDC22
KCNA4	Potassium Voltage-Gated Channel Subfamily A Member 4	Protein Coding	P22459	58	GC11M030009	5.68039703369141	https://www.genecards.org/cgi-bin/carddisp.pl?gene=KCNA4
INPP5E	Inositol Polyphosphate-5-Phosphatase E	Protein Coding	Q9NRR6	52	GC09M136428	5.67896	https://www.genecards.org/cgi-bin/carddisp.pl?gene=INPP5E
MIR320A	MicroRNA 320a	RNA Gene		30	GC08M022506	5.67874526977539	https://www.genecards.org/cgi-bin/carddisp.pl?gene=MIR320A
SPRED2	Sprouty Related EVH1 Domain Containing 2	Protein Coding	Q7Z698	53	GC02M065307	5.67868423461914	https://www.genecards.org/cgi-bin/carddisp.pl?gene=SPRED2
ABCB7	ATP Binding Cassette Subfamily B Member 7	Protein Coding	O75027	57	GC0XM075053	5.67626285552979	https://www.genecards.org/cgi-bin/carddisp.pl?gene=ABCB7
VPS35L	VPS35 Endosomal Protein Sorting Factor Like	Protein Coding	Q7Z3J2	43	GC16P019555	5.67091226577759	https://www.genecards.org/cgi-bin/carddisp.pl?gene=VPS35L
DSC3	Desmocollin 3	Protein Coding	Q14574	55	GC18M039263	5.66944885253906	https://www.genecards.org/cgi-bin/carddisp.pl?gene=DSC3
CTNS	Cystinosin, Lysosomal Cystine Transporter	Protein Coding	O60931	57	GC17P003636	5.66793203353882	https://www.genecards.org/cgi-bin/carddisp.pl?gene=CTNS
THBS2	Thrombospondin 2	Protein Coding	P35442	59	GC06M169215	5.66516494750977	https://www.genecards.org/cgi-bin/carddisp.pl?gene=THBS2
BANF1	Barrier To Autointegration Nuclear Assembly Factor 1	Protein Coding	O75531	55	GC11P066002	5.66025876998901	https://www.genecards.org/cgi-bin/carddisp.pl?gene=BANF1
GLMN	Glomulin, FKBP Associated Protein	Protein Coding	Q92990	50	GC01M092246	5.65986967086792	https://www.genecards.org/cgi-bin/carddisp.pl?gene=GLMN
SOX18	SRY-Box Transcription Factor 18	Protein Coding	P35713	52	GC20M064047	5.65826606750488	https://www.genecards.org/cgi-bin/carddisp.pl?gene=SOX18
CACNA1I	Calcium Voltage-Gated Channel Subunit Alpha1 I	Protein Coding	Q9P0X4	57	GC22P039570	5.65276145935059	https://www.genecards.org/cgi-bin/carddisp.pl?gene=CACNA1I
C9orf72	C9orf72-SMCR8 Complex Subunit	Protein Coding	Q96LT7	54	GC09M030300	5.64653968811035	https://www.genecards.org/cgi-bin/carddisp.pl?gene=C9orf72
ATXN7	Ataxin 7	Protein Coding	O15265	54	GC03P067246	5.63837194442749	https://www.genecards.org/cgi-bin/carddisp.pl?gene=ATXN7
LTBP2	Latent Transforming Growth Factor Beta Binding Protein 2	Protein Coding	Q14767	56	GC14M074498	5.63720989227295	https://www.genecards.org/cgi-bin/carddisp.pl?gene=LTBP2
RPS19	Ribosomal Protein S19	Protein Coding	P39019	60	GC19P162158	5.62780952453613	https://www.genecards.org/cgi-bin/carddisp.pl?gene=RPS19
AKAP5	A-Kinase Anchoring Protein 5	Protein Coding	P24588	51	GC14P064465	5.62461471557617	https://www.genecards.org/cgi-bin/carddisp.pl?gene=AKAP5
OTC	Ornithine Transcarbamylase	Protein Coding	P00480	59	GC0XP038345	5.62198734283447	https://www.genecards.org/cgi-bin/carddisp.pl?gene=OTC
DLG1	Discs Large MAGUK Scaffold Protein 1	Protein Coding	Q12959	57	GC03M197042	5.62190008163452	https://www.genecards.org/cgi-bin/carddisp.pl?gene=DLG1
GHRL	Ghrelin And Obestatin Prepropeptide	Protein Coding	Q9UBU3	55	GC03M010285	5.62153816223145	https://www.genecards.org/cgi-bin/carddisp.pl?gene=GHRL
EYA1	EYA Transcriptional Coactivator And Phosphatase 1	Protein Coding	Q99502	57	GC08M071210	5.62024831771851	https://www.genecards.org/cgi-bin/carddisp.pl?gene=EYA1
UMOD	Uromodulin	Protein Coding	P07911	55	GC16M052793	5.62010717391968	https://www.genecards.org/cgi-bin/carddisp.pl?gene=UMOD
DNMT1	DNA Methyltransferase 1	Protein Coding	P26358	66	GC19M010133	5.61895561218262	https://www.genecards.org/cgi-bin/carddisp.pl?gene=DNMT1
LCAT	Lecithin-Cholesterol Acyltransferase	Protein Coding	P04180	59	GC16M067939	5.61861610412598	https://www.genecards.org/cgi-bin/carddisp.pl?gene=LCAT
FXYD2	FXYD Domain Containing Ion Transport Regulator 2	Protein Coding	P54710	54	GC11M117800	5.61058044433594	https://www.genecards.org/cgi-bin/carddisp.pl?gene=FXYD2
IARS2	Isoleucyl-TRNA Synthetase 2, Mitochondrial	Protein Coding	Q9NSE4	54	GC01P220094	5.60934734344482	https://www.genecards.org/cgi-bin/carddisp.pl?gene=IARS2
HNRNPU	Heterogeneous Nuclear Ribonucleoprotein U	Protein Coding	Q00839	56	GC01M245002	5.6042332649231	https://www.genecards.org/cgi-bin/carddisp.pl?gene=HNRNPU
CENPF	Centromere Protein F	Protein Coding	P49454	55	GC01P214603	5.60336208343506	https://www.genecards.org/cgi-bin/carddisp.pl?gene=CENPF
MIR378A	MicroRNA 378a	RNA Gene		30	GC05P149732	5.60142755508423	https://www.genecards.org/cgi-bin/carddisp.pl?gene=MIR378A
IL17A	Interleukin 17A	Protein Coding	Q16552	56	GC06P052186	5.59997606277466	https://www.genecards.org/cgi-bin/carddisp.pl?gene=IL17A
CYBA	Cytochrome B-245 Alpha Chain	Protein Coding	P13498	59	GC16M088643	5.59632587432861	https://www.genecards.org/cgi-bin/carddisp.pl?gene=CYBA
KCNN3	Potassium Calcium-Activated Channel Subfamily N Member 3	Protein Coding	Q9UGI6	56	GC01M154697	5.59485912322998	https://www.genecards.org/cgi-bin/carddisp.pl?gene=KCNN3
MYF5	Myogenic Factor 5	Protein Coding	P13349	54	GC12P080716	5.59476661682129	https://www.genecards.org/cgi-bin/carddisp.pl?gene=MYF5
HADH	Hydroxyacyl-CoA Dehydrogenase	Protein Coding	Q16836	59	GC04P107989	5.59249973297119	https://www.genecards.org/cgi-bin/carddisp.pl?gene=HADH
SOD2	Superoxide Dismutase 2	Protein Coding	P04179	60	GC06M159669	5.59221982955933	https://www.genecards.org/cgi-bin/carddisp.pl?gene=SOD2
LOC126859690	MED14-Independent Group 3 Enhancer GRCh37_chr6:51888848-51890047	Functional Element		8	GC06P194614	5.58578491210938	https://www.genecards.org/cgi-bin/carddisp.pl?gene=LOC126859690
TGIF1	TGFB Induced Factor Homeobox 1	Protein Coding	Q15583	57	GC18P003411	5.58092832565308	https://www.genecards.org/cgi-bin/carddisp.pl?gene=TGIF1
LOC129999273	ATAC-STARR-Seq Lymphoblastoid Silent Region 18616	Functional Element		7	GC07P169578	5.58080053329468	https://www.genecards.org/cgi-bin/carddisp.pl?gene=LOC129999273
ADCY3	Adenylate Cyclase 3	Protein Coding	O60266	60	GC02M024819	5.57882452011108	https://www.genecards.org/cgi-bin/carddisp.pl?gene=ADCY3
CCDC33	Coiled-Coil Domain Containing 33	Protein Coding	Q8N5R6	44	GC15P202214	5.57823419570923	https://www.genecards.org/cgi-bin/carddisp.pl?gene=CCDC33
PINK1	PTEN Induced Kinase 1	Protein Coding	Q9BXM7	59	GC01P083848	5.57268524169922	https://www.genecards.org/cgi-bin/carddisp.pl?gene=PINK1
HSP90AB1	Heat Shock Protein 90 Alpha Family Class B Member 1	Protein Coding	P08238	63	GC06P044246	5.56950664520264	https://www.genecards.org/cgi-bin/carddisp.pl?gene=HSP90AB1
GNAL	G Protein Subunit Alpha L	Protein Coding	P38405	56	GC18P011689	5.56815719604492	https://www.genecards.org/cgi-bin/carddisp.pl?gene=GNAL
MIR146A	MicroRNA 146a	RNA Gene		30	GC05P160485	5.56699991226196	https://www.genecards.org/cgi-bin/carddisp.pl?gene=MIR146A
ATXN1	Ataxin 1	Protein Coding	P54253	56	GC06M016299	5.56666231155396	https://www.genecards.org/cgi-bin/carddisp.pl?gene=ATXN1
ABCD1	ATP Binding Cassette Subfamily D Member 1	Protein Coding	P33897	59	GC0XP153724	5.56654453277588	https://www.genecards.org/cgi-bin/carddisp.pl?gene=ABCD1
TG	Thyroglobulin	Protein Coding	P01266	57	GC08P132866	5.56639528274536	https://www.genecards.org/cgi-bin/carddisp.pl?gene=TG
CHRNB1	Cholinergic Receptor Nicotinic Beta 1 Subunit	Protein Coding	P11230	57	GC17P164138	5.5656909942627	https://www.genecards.org/cgi-bin/carddisp.pl?gene=CHRNB1
UBTF	Upstream Binding Transcription Factor	Protein Coding	P17480	56	GC17M044205	5.56529808044434	https://www.genecards.org/cgi-bin/carddisp.pl?gene=UBTF
WFS1	Wolframin ER Transmembrane Glycoprotein	Protein Coding	O76024	58	GC04P006269	5.56484937667847	https://www.genecards.org/cgi-bin/carddisp.pl?gene=WFS1
LRP2	LDL Receptor Related Protein 2	Protein Coding	P98164	61	GC02M169127	5.56365013122559	https://www.genecards.org/cgi-bin/carddisp.pl?gene=LRP2
PKM	Pyruvate Kinase M1/2	Protein Coding	P14618	63	GC15M072199	5.56218338012695	https://www.genecards.org/cgi-bin/carddisp.pl?gene=PKM
TSEN2	TRNA Splicing Endonuclease Subunit 2	Protein Coding	Q8NCE0	53	GC03P028822	5.56107139587402	https://www.genecards.org/cgi-bin/carddisp.pl?gene=TSEN2
CCNQ	Cyclin Q	Protein Coding	Q8N1B3	44	GC0XM153588	5.5610408782959	https://www.genecards.org/cgi-bin/carddisp.pl?gene=CCNQ
MYCN	MYCN Proto-Oncogene, BHLH Transcription Factor	Protein Coding	P04198	59	GC02P016028	5.56054210662842	https://www.genecards.org/cgi-bin/carddisp.pl?gene=MYCN
ALAS2	5'-Aminolevulinate Synthase 2	Protein Coding	P22557	59	GC0XM055009	5.56013202667236	https://www.genecards.org/cgi-bin/carddisp.pl?gene=ALAS2
FABP4	Fatty Acid Binding Protein 4	Protein Coding	P15090	56	GC08M081478	5.55868625640869	https://www.genecards.org/cgi-bin/carddisp.pl?gene=FABP4
SREBF1	Sterol Regulatory Element Binding Transcription Factor 1	Protein Coding	P36956	61	GC17M017810	5.55793046951294	https://www.genecards.org/cgi-bin/carddisp.pl?gene=SREBF1
LMBRD1	LMBR1 Domain Containing 1	Protein Coding	Q9NUN5	52	GC06M112082	5.55531597137451	https://www.genecards.org/cgi-bin/carddisp.pl?gene=LMBRD1
PYROXD1	Pyridine Nucleotide-Disulphide Oxidoreductase Domain 1	Protein Coding	Q8WU10	49	GC12P021437	5.5544958114624	https://www.genecards.org/cgi-bin/carddisp.pl?gene=PYROXD1
MT-RNR2	Mitochondrially Encoded 16S RRNA	RNA Gene	Q8IVG9	30	GCMTP001674	5.55169868469238	https://www.genecards.org/cgi-bin/carddisp.pl?gene=MT-RNR2
TUBB	Tubulin Beta Class I	Protein Coding	P07437	62	GC06P190688	5.55011177062988	https://www.genecards.org/cgi-bin/carddisp.pl?gene=TUBB
FGF14	Fibroblast Growth Factor 14	Protein Coding	Q92915	56	GC13M101710	5.54459667205811	https://www.genecards.org/cgi-bin/carddisp.pl?gene=FGF14
CLIP2	CAP-Gly Domain Containing Linker Protein 2	Protein Coding	Q9UDT6	52	GC07P074289	5.54446506500244	https://www.genecards.org/cgi-bin/carddisp.pl?gene=CLIP2
KLLN	Killin, P53 Regulated DNA Replication Inhibitor	Protein Coding	B2CW77	42	GC10M088736	5.54411	https://www.genecards.org/cgi-bin/carddisp.pl?gene=KLLN
ERCC2	ERCC Excision Repair 2, TFIIH Core Complex Helicase Subunit	Protein Coding	P18074	60	GC19M045349	5.53994131088257	https://www.genecards.org/cgi-bin/carddisp.pl?gene=ERCC2
DVL3	Dishevelled Segment Polarity Protein 3	Protein Coding	Q92997	58	GC03P184155	5.53713703155518	https://www.genecards.org/cgi-bin/carddisp.pl?gene=DVL3
TMEM231	Transmembrane Protein 231	Protein Coding	Q9H6L2	49	GC16M075536	5.53676986694336	https://www.genecards.org/cgi-bin/carddisp.pl?gene=TMEM231
ATXN10	Ataxin 10	Protein Coding	Q9UBB4	55	GC22P097615	5.53599452972412	https://www.genecards.org/cgi-bin/carddisp.pl?gene=ATXN10
ALDH2	Aldehyde Dehydrogenase 2 Family Member	Protein Coding	P05091	63	GC12P111766	5.53446674346924	https://www.genecards.org/cgi-bin/carddisp.pl?gene=ALDH2
SMARCD1	SWI/SNF Related BAF Chromatin Remodeling Complex Subunit D1	Protein Coding	Q96GM5	53	GC12P050085	5.53328704833984	https://www.genecards.org/cgi-bin/carddisp.pl?gene=SMARCD1
TIMP3	TIMP Metallopeptidase Inhibitor 3	Protein Coding	P35625	56	GC22P097244	5.5318546295166	https://www.genecards.org/cgi-bin/carddisp.pl?gene=TIMP3
ATPAF2	ATP Synthase Mitochondrial F1 Complex Assembly Factor 2	Protein Coding	Q8N5M1	50	GC17M017977	5.52850341796875	https://www.genecards.org/cgi-bin/carddisp.pl?gene=ATPAF2
GCDH	Glutaryl-CoA Dehydrogenase	Protein Coding	Q92947	57	GC19P012891	5.52650833129883	https://www.genecards.org/cgi-bin/carddisp.pl?gene=GCDH
PORCN	Porcupine O-Acyltransferase	Protein Coding	Q9H237	54	GC0XP061656	5.52581596374512	https://www.genecards.org/cgi-bin/carddisp.pl?gene=PORCN
SLX4	SLX4 Structure-Specific Endonuclease Subunit	Protein Coding	Q8IY92	49	GC16M003581	5.52575635910034	https://www.genecards.org/cgi-bin/carddisp.pl?gene=SLX4
ALPL	Alkaline Phosphatase, Biomineralization Associated	Protein Coding	P05186	63	GC01P021508	5.52566623687744	https://www.genecards.org/cgi-bin/carddisp.pl?gene=ALPL
COL4A5	Collagen Type IV Alpha 5 Chain	Protein Coding	P29400	56	GC0XP108439	5.52429294586182	https://www.genecards.org/cgi-bin/carddisp.pl?gene=COL4A5
ADCY1	Adenylate Cyclase 1	Protein Coding	Q08828	60	GC07P045585	5.51574802398682	https://www.genecards.org/cgi-bin/carddisp.pl?gene=ADCY1
XBP1	X-Box Binding Protein 1	Protein Coding	P17861	59	GC22M028794	5.50771141052246	https://www.genecards.org/cgi-bin/carddisp.pl?gene=XBP1
CACNA2D2	Calcium Voltage-Gated Channel Auxiliary Subunit Alpha2delta 2	Protein Coding	Q9NY47	54	GC03M055107	5.50721263885498	https://www.genecards.org/cgi-bin/carddisp.pl?gene=CACNA2D2
EGR1	Early Growth Response 1	Protein Coding	P18146	58	GC05P138465	5.50247287750244	https://www.genecards.org/cgi-bin/carddisp.pl?gene=EGR1
ARRB2	Arrestin Beta 2	Protein Coding	P32121	57	GC17P164013	5.50238132476807	https://www.genecards.org/cgi-bin/carddisp.pl?gene=ARRB2
SHOX	SHOX Homeobox	Protein Coding	O15266	50	GC0XP000624	5.50044727325439	https://www.genecards.org/cgi-bin/carddisp.pl?gene=SHOX
MIR6857	MicroRNA 6857	RNA Gene		10	GC0XM053405	5.4991340637207	https://www.genecards.org/cgi-bin/carddisp.pl?gene=MIR6857
HEXA	Hexosaminidase Subunit Alpha	Protein Coding	P06865	59	GC15M072340	5.49450492858887	https://www.genecards.org/cgi-bin/carddisp.pl?gene=HEXA
DLK1	Delta Like Non-Canonical Notch Ligand 1	Protein Coding	P80370	59	GC14P121597	5.49208927154541	https://www.genecards.org/cgi-bin/carddisp.pl?gene=DLK1
OSM	Oncostatin M	Protein Coding	P13725	56	GC22M030262	5.49145698547363	https://www.genecards.org/cgi-bin/carddisp.pl?gene=OSM
ANXA5	Annexin A5	Protein Coding	P08758	59	GC04M121667	5.49116373062134	https://www.genecards.org/cgi-bin/carddisp.pl?gene=ANXA5
LOC130056175	ATAC-STARR-Seq Lymphoblastoid Silent Region 5968	Functional Element		9	GC14P078635	5.4893217086792	https://www.genecards.org/cgi-bin/carddisp.pl?gene=LOC130056175
SHMT2	Serine Hydroxymethyltransferase 2	Protein Coding	P34897	59	GC12P057229	5.48703002929688	https://www.genecards.org/cgi-bin/carddisp.pl?gene=SHMT2
CLXN	Calaxin	Protein Coding	Q9HAE3	46	GC08M048709	5.48366165161133	https://www.genecards.org/cgi-bin/carddisp.pl?gene=CLXN
MAN1B1	Mannosidase Alpha Class 1B Member 1	Protein Coding	Q9UKM7	59	GC09P137086	5.48066663742065	https://www.genecards.org/cgi-bin/carddisp.pl?gene=MAN1B1
HSPB6	Heat Shock Protein Family B (Small) Member 6	Protein Coding	O14558	52	GC19M112466	5.47813749313354	https://www.genecards.org/cgi-bin/carddisp.pl?gene=HSPB6
ALDH3A2	Aldehyde Dehydrogenase 3 Family Member A2	Protein Coding	P51648	59	GC17P019648	5.47766971588135	https://www.genecards.org/cgi-bin/carddisp.pl?gene=ALDH3A2
CYP3A4	Cytochrome P450 Family 3 Subfamily A Member 4	Protein Coding	P08684	62	GC07M107017	5.47428750991821	https://www.genecards.org/cgi-bin/carddisp.pl?gene=CYP3A4
DGUOK	Deoxyguanosine Kinase	Protein Coding	Q16854	56	GC02P073926	5.47305059432983	https://www.genecards.org/cgi-bin/carddisp.pl?gene=DGUOK
SMARCD3	SWI/SNF Related BAF Chromatin Remodeling Complex Subunit D3	Protein Coding	Q6STE5	52	GC07M151238	5.47262859344482	https://www.genecards.org/cgi-bin/carddisp.pl?gene=SMARCD3
ADCY6	Adenylate Cyclase 6	Protein Coding	O43306	60	GC12M048766	5.47225904464722	https://www.genecards.org/cgi-bin/carddisp.pl?gene=ADCY6
GPHN	Gephyrin	Protein Coding	Q9NQX3	61	GC14P066507	5.47198009490967	https://www.genecards.org/cgi-bin/carddisp.pl?gene=GPHN
POR	Cytochrome P450 Oxidoreductase	Protein Coding	P16435	61	GC07P075899	5.46999502182007	https://www.genecards.org/cgi-bin/carddisp.pl?gene=POR
TFB1M	Transcription Factor B1, Mitochondrial	Protein Coding	Q8WVM0	53	GC06M155247	5.46978425979614	https://www.genecards.org/cgi-bin/carddisp.pl?gene=TFB1M
RNU7-1	RNA, U7 Small Nuclear 1	RNA Gene		22	GC12P080299	5.46563339233398	https://www.genecards.org/cgi-bin/carddisp.pl?gene=RNU7-1
MT-TY	Mitochondrially Encoded TRNA-Tyr (UAU/C)	RNA Gene		20	GCMTM005828	5.46171569824219	https://www.genecards.org/cgi-bin/carddisp.pl?gene=MT-TY
F10	Coagulation Factor X	Protein Coding	P00742	63	GC13P113122	5.45744895935059	https://www.genecards.org/cgi-bin/carddisp.pl?gene=F10
OCRL	OCRL Inositol Polyphosphate-5-Phosphatase	Protein Coding	Q01968	57	GC0XP129539	5.45071506500244	https://www.genecards.org/cgi-bin/carddisp.pl?gene=OCRL
MIR148A	MicroRNA 148a	RNA Gene		28	GC07M025950	5.44403791427612	https://www.genecards.org/cgi-bin/carddisp.pl?gene=MIR148A
FGFR4	Fibroblast Growth Factor Receptor 4	Protein Coding	P22455	64	GC05P177086	5.43744468688965	https://www.genecards.org/cgi-bin/carddisp.pl?gene=FGFR4
BRD4	Bromodomain Containing 4	Protein Coding	O60885	60	GC19M112059	5.4369683265686	https://www.genecards.org/cgi-bin/carddisp.pl?gene=BRD4
BGLAP	Bone Gamma-Carboxyglutamate Protein	Protein Coding	P02818	53	GC01P156242	5.4367299079895	https://www.genecards.org/cgi-bin/carddisp.pl?gene=BGLAP
NEK9	NIMA Related Kinase 9	Protein Coding	Q8TD19	58	GC14M075079	5.43457889556885	https://www.genecards.org/cgi-bin/carddisp.pl?gene=NEK9
MT-TP	Mitochondrially Encoded TRNA-Pro (CCN)	RNA Gene		20	GCMTM015957	5.43363666534424	https://www.genecards.org/cgi-bin/carddisp.pl?gene=MT-TP
LOC125371495	Sharpr-MPRA Regulatory Region 9511	Functional Element		8	GC19P163957	5.43341016769409	https://www.genecards.org/cgi-bin/carddisp.pl?gene=LOC125371495
ADSL	Adenylosuccinate Lyase	Protein Coding	P30566	59	GC22P040346	5.4332332611084	https://www.genecards.org/cgi-bin/carddisp.pl?gene=ADSL
PPP3CC	Protein Phosphatase 3 Catalytic Subunit Gamma	Protein Coding	P48454	55	GC08P022440	5.43001937866211	https://www.genecards.org/cgi-bin/carddisp.pl?gene=PPP3CC
PPP2R5D	Protein Phosphatase 2 Regulatory Subunit B'Delta	Protein Coding	Q14738	58	GC06P190882	5.42732048034668	https://www.genecards.org/cgi-bin/carddisp.pl?gene=PPP2R5D
THOC6	THO Complex Subunit 6	Protein Coding	Q86W42	50	GC16P003024	5.42654848098755	https://www.genecards.org/cgi-bin/carddisp.pl?gene=THOC6
VDR	Vitamin D Receptor	Protein Coding	P11473	62	GC12M047841	5.42541980743408	https://www.genecards.org/cgi-bin/carddisp.pl?gene=VDR
LOC126806430	BRD4-Independent Group 4 Enhancer GRCh37_chr2:179593794-179594993	Functional Element		8	GC02P178731	5.42302703857422	https://www.genecards.org/cgi-bin/carddisp.pl?gene=LOC126806430
TTC8	Tetratricopeptide Repeat Domain 8	Protein Coding	Q8TAM2	52	GC14P095912	5.4230170249939	https://www.genecards.org/cgi-bin/carddisp.pl?gene=TTC8
ITGA2B	Integrin Subunit Alpha 2b	Protein Coding	P08514	63	GC17M101067	5.41928005218506	https://www.genecards.org/cgi-bin/carddisp.pl?gene=ITGA2B
MIR134	MicroRNA 134	RNA Gene		27	GC14P122491	5.41770076751709	https://www.genecards.org/cgi-bin/carddisp.pl?gene=MIR134
TNFRSF11A	TNF Receptor Superfamily Member 11a	Protein Coding	Q9Y6Q6	59	GC18P062325	5.41729164123535	https://www.genecards.org/cgi-bin/carddisp.pl?gene=TNFRSF11A
TLR2	Toll Like Receptor 2	Protein Coding	O60603	64	GC04P153684	5.41602230072021	https://www.genecards.org/cgi-bin/carddisp.pl?gene=TLR2
MIR381	MicroRNA 381	RNA Gene		27	GC14P122509	5.41444396972656	https://www.genecards.org/cgi-bin/carddisp.pl?gene=MIR381
DSG1	Desmoglein 1	Protein Coding	Q02413	54	GC18P031318	5.40899705886841	https://www.genecards.org/cgi-bin/carddisp.pl?gene=DSG1
BTD	Biotinidase	Protein Coding	P43251	57	GC03P028908	5.40669822692871	https://www.genecards.org/cgi-bin/carddisp.pl?gene=BTD
TBL2	Transducin Beta Like 2	Protein Coding	Q9Y4P3	50	GC07M082030	5.40422201156616	https://www.genecards.org/cgi-bin/carddisp.pl?gene=TBL2
TMEM270	Transmembrane Protein 270	Protein Coding	Q6UE05	37	GC07P097815	5.40422201156616	https://www.genecards.org/cgi-bin/carddisp.pl?gene=TMEM270
NUBPL	NUBP Iron-Sulfur Cluster Assembly Factor, Mitochondrial	Protein Coding	Q8TB37	52	GC14P031489	5.40092754364014	https://www.genecards.org/cgi-bin/carddisp.pl?gene=NUBPL
FOXG1	Forkhead Box G1	Protein Coding	P55316	57	GC14P060507	5.39992809295654	https://www.genecards.org/cgi-bin/carddisp.pl?gene=FOXG1
FANCM	FA Complementation Group M	Protein Coding	Q8IYD8	55	GC14P045135	5.3983006477356	https://www.genecards.org/cgi-bin/carddisp.pl?gene=FANCM
NPHP1	Nephrocystin 1	Protein Coding	O15259	55	GC02M110122	5.39780902862549	https://www.genecards.org/cgi-bin/carddisp.pl?gene=NPHP1
RARS2	Arginyl-TRNA Synthetase 2, Mitochondrial	Protein Coding	Q5T160	55	GC06M112357	5.39742183685303	https://www.genecards.org/cgi-bin/carddisp.pl?gene=RARS2
CHD8	Chromodomain Helicase DNA Binding Protein 8	Protein Coding	Q9HCK8	56	GC14M021385	5.39537763595581	https://www.genecards.org/cgi-bin/carddisp.pl?gene=CHD8
L2HGDH	L-2-Hydroxyglutarate Dehydrogenase	Protein Coding	Q9H9P8	52	GC14M050237	5.39404106140137	https://www.genecards.org/cgi-bin/carddisp.pl?gene=L2HGDH
TMEM126B	Transmembrane Protein 126B	Protein Coding	Q8IUX1	49	GC11P085628	5.3917236328125	https://www.genecards.org/cgi-bin/carddisp.pl?gene=TMEM126B
DNMT3A	DNA Methyltransferase 3 Alpha	Protein Coding	Q9Y6K1	65	GC02M025228	5.38791036605835	https://www.genecards.org/cgi-bin/carddisp.pl?gene=DNMT3A
EIF4H	Eukaryotic Translation Initiation Factor 4H	Protein Coding	Q15056	54	GC07P074174	5.38702583312988	https://www.genecards.org/cgi-bin/carddisp.pl?gene=EIF4H
OLR1	Oxidized Low Density Lipoprotein Receptor 1	Protein Coding	P78380	56	GC12M037044	5.38681983947754	https://www.genecards.org/cgi-bin/carddisp.pl?gene=OLR1
GPD1	Glycerol-3-Phosphate Dehydrogenase 1	Protein Coding	P21695	56	GC12P081337	5.38530397415161	https://www.genecards.org/cgi-bin/carddisp.pl?gene=GPD1
FOLR1	Folate Receptor Alpha	Protein Coding	P15328	61	GC11P115367	5.37412738800049	https://www.genecards.org/cgi-bin/carddisp.pl?gene=FOLR1
PGAP3	Post-GPI Attachment To Proteins Phospholipase 3	Protein Coding	Q96FM1	51	GC17M100879	5.37235450744629	https://www.genecards.org/cgi-bin/carddisp.pl?gene=PGAP3
CSF3	Colony Stimulating Factor 3	Protein Coding	P09919	55	GC17P040015	5.36994314193726	https://www.genecards.org/cgi-bin/carddisp.pl?gene=CSF3
SEMA3E	Semaphorin 3E	Protein Coding	O15041	56	GC07M083363	5.36832	https://www.genecards.org/cgi-bin/carddisp.pl?gene=SEMA3E
MDM2	MDM2 Proto-Oncogene	Protein Coding	Q00987	66	GC12P068808	5.36538457870483	https://www.genecards.org/cgi-bin/carddisp.pl?gene=MDM2
EHD3	EH Domain Containing 3	Protein Coding	Q9NZN3	46	GC02P031234	5.3653826713562	https://www.genecards.org/cgi-bin/carddisp.pl?gene=EHD3
MIR122	MicroRNA 122	RNA Gene		29	GC18P058451	5.36314487457275	https://www.genecards.org/cgi-bin/carddisp.pl?gene=MIR122
NISCH	Nischarin	Protein Coding	Q9Y2I1	56	GC03P052455	5.36312770843506	https://www.genecards.org/cgi-bin/carddisp.pl?gene=NISCH
RNU4ATAC	RNA, U4atac Small Nuclear	RNA Gene		26	GC02P157424	5.36035490036011	https://www.genecards.org/cgi-bin/carddisp.pl?gene=RNU4ATAC
TLCD4	TLC Domain Containing 4	Protein Coding	Q96MV1	42	GC01P095092	5.36004972457886	https://www.genecards.org/cgi-bin/carddisp.pl?gene=TLCD4
TCTN2	Tectonic Family Member 2	Protein Coding	Q96GX1	52	GC12P123671	5.35420513153076	https://www.genecards.org/cgi-bin/carddisp.pl?gene=TCTN2
DDX59	DEAD-Box Helicase 59	Protein Coding	Q5T1V6	50	GC01M200594	5.3538236618042	https://www.genecards.org/cgi-bin/carddisp.pl?gene=DDX59
KLHL41	Kelch Like Family Member 41	Protein Coding	O60662	49	GC02P169509	5.35302352905273	https://www.genecards.org/cgi-bin/carddisp.pl?gene=KLHL41
UQCRB	Ubiquinol-Cytochrome C Reductase Binding Protein	Protein Coding	P14927	56	GC08M096225	5.3524055480957	https://www.genecards.org/cgi-bin/carddisp.pl?gene=UQCRB
PDHX	Pyruvate Dehydrogenase Complex Component X	Protein Coding	O00330	59	GC11P034894	5.35195541381836	https://www.genecards.org/cgi-bin/carddisp.pl?gene=PDHX
MIR18A	MicroRNA 18a	RNA Gene		27	GC13P091764	5.34956741333008	https://www.genecards.org/cgi-bin/carddisp.pl?gene=MIR18A
TXNDC15	Thioredoxin Domain Containing 15	Protein Coding	Q96J42	50	GC05P134873	5.34822559356689	https://www.genecards.org/cgi-bin/carddisp.pl?gene=TXNDC15
JAK1	Janus Kinase 1	Protein Coding	P23458	66	GC01M064833	5.34811544418335	https://www.genecards.org/cgi-bin/carddisp.pl?gene=JAK1
MIR216A	MicroRNA 216a	RNA Gene		28	GC02M055988	5.34618759155273	https://www.genecards.org/cgi-bin/carddisp.pl?gene=MIR216A
MIR30E	MicroRNA 30e	RNA Gene		31	GC01P040754	5.34567975997925	https://www.genecards.org/cgi-bin/carddisp.pl?gene=MIR30E
FXYD1	FXYD Domain Containing Ion Transport Regulator 1	Protein Coding	O00168	50	GC19P161948	5.34227132797241	https://www.genecards.org/cgi-bin/carddisp.pl?gene=FXYD1
MTMR14	Myotubularin Related Protein 14	Protein Coding	Q8NCE2	54	GC03P009649	5.33819532394409	https://www.genecards.org/cgi-bin/carddisp.pl?gene=MTMR14
ARHGAP31	Rho GTPase Activating Protein 31	Protein Coding	Q2M1Z3	53	GC03P119294	5.33416748046875	https://www.genecards.org/cgi-bin/carddisp.pl?gene=ARHGAP31
IKBKG	Inhibitor Of Nuclear Factor Kappa B Kinase Regulatory Subunit Gamma	Protein Coding	Q9Y6K9	60	GC0XP154541	5.33286762237549	https://www.genecards.org/cgi-bin/carddisp.pl?gene=IKBKG
CHCHD10	Coiled-Coil-Helix-Coiled-Coil-Helix Domain Containing 10	Protein Coding	Q8WYQ3	52	GC22M023765	5.33060073852539	https://www.genecards.org/cgi-bin/carddisp.pl?gene=CHCHD10
SMN2	Survival Of Motor Neuron 2, Centromeric	Protein Coding	Q16637	51	GC05P070049	5.32922077178955	https://www.genecards.org/cgi-bin/carddisp.pl?gene=SMN2
NUP188	Nucleoporin 188	Protein Coding	Q5SRE5	49	GC09P128947	5.32771778106689	https://www.genecards.org/cgi-bin/carddisp.pl?gene=NUP188
GDF11	Growth Differentiation Factor 11	Protein Coding	O95390	56	GC12P055743	5.32619714736938	https://www.genecards.org/cgi-bin/carddisp.pl?gene=GDF11
MT-TN	Mitochondrially Encoded TRNA-Asn (AAU/C)	RNA Gene		21	GCMTM005659	5.32438	https://www.genecards.org/cgi-bin/carddisp.pl?gene=MT-TN
TUBB2B	Tubulin Beta 2B Class IIb	Protein Coding	Q9BVA1	56	GC06M004303	5.32327079772949	https://www.genecards.org/cgi-bin/carddisp.pl?gene=TUBB2B
CALB2	Calbindin 2	Protein Coding	P22676	52	GC16P071358	5.32001495361328	https://www.genecards.org/cgi-bin/carddisp.pl?gene=CALB2
CPLANE1	Ciliogenesis And Planar Polarity Effector Complex Subunit 1	Protein Coding	Q9H799	46	GC05M039090	5.31965446472168	https://www.genecards.org/cgi-bin/carddisp.pl?gene=CPLANE1
PRKAR2A	Protein Kinase CAMP-Dependent Type II Regulatory Subunit Alpha	Protein Coding	P13861	55	GC03M048744	5.31659603118896	https://www.genecards.org/cgi-bin/carddisp.pl?gene=PRKAR2A
CLN5	CLN5 Lysosomal BMP Synthase	Protein Coding	O75503	53	GC13P076990	5.31537628173828	https://www.genecards.org/cgi-bin/carddisp.pl?gene=CLN5
FASLG	Fas Ligand	Protein Coding	P48023	60	GC01P172659	5.31356048583984	https://www.genecards.org/cgi-bin/carddisp.pl?gene=FASLG
TOR1A	Torsin Family 1 Member A	Protein Coding	O14656	59	GC09M129812	5.31226968765259	https://www.genecards.org/cgi-bin/carddisp.pl?gene=TOR1A
CMYA5	Cardiomyopathy Associated 5	Protein Coding	Q8N3K9	46	GC05P079689	5.30528354644775	https://www.genecards.org/cgi-bin/carddisp.pl?gene=CMYA5
MYL9	Myosin Light Chain 9	Protein Coding	P24844	57	GC20P036541	5.30512619018555	https://www.genecards.org/cgi-bin/carddisp.pl?gene=MYL9
GNA14	G Protein Subunit Alpha 14	Protein Coding	O95837	55	GC09M077423	5.30369472503662	https://www.genecards.org/cgi-bin/carddisp.pl?gene=GNA14
PPP2R5A	Protein Phosphatase 2 Regulatory Subunit B'Alpha	Protein Coding	Q15172	51	GC01P212285	5.30312299728394	https://www.genecards.org/cgi-bin/carddisp.pl?gene=PPP2R5A
MGAM	Maltase-Glucoamylase	Protein Coding	O43451	57	GC07P170002	5.29710388183594	https://www.genecards.org/cgi-bin/carddisp.pl?gene=MGAM
KCNJ10	Potassium Inwardly Rectifying Channel Subfamily J Member 10	Protein Coding	P78508	58	GC01M159998	5.29669427871704	https://www.genecards.org/cgi-bin/carddisp.pl?gene=KCNJ10
KIAA0586	KIAA0586	Protein Coding	Q9BVV6	47	GC14P058427	5.29101371765137	https://www.genecards.org/cgi-bin/carddisp.pl?gene=KIAA0586
RPS6	Ribosomal Protein S6	Protein Coding	P62753	57	GC09M019375	5.29081392288208	https://www.genecards.org/cgi-bin/carddisp.pl?gene=RPS6
MED25	Mediator Complex Subunit 25	Protein Coding	Q71SY5	51	GC19P162447	5.28740501403809	https://www.genecards.org/cgi-bin/carddisp.pl?gene=MED25
GZMB	Granzyme B	Protein Coding	P10144	59	GC14M024630	5.28377056121826	https://www.genecards.org/cgi-bin/carddisp.pl?gene=GZMB
GPSM2	G Protein Signaling Modulator 2	Protein Coding	P81274	53	GC01P108875	5.2832	https://www.genecards.org/cgi-bin/carddisp.pl?gene=GPSM2
SF3B4	Splicing Factor 3b Subunit 4	Protein Coding	Q15427	54	GC01M149923	5.28071260452271	https://www.genecards.org/cgi-bin/carddisp.pl?gene=SF3B4
OTX2	Orthodenticle Homeobox 2	Protein Coding	P32243	59	GC14M056799	5.27804613113403	https://www.genecards.org/cgi-bin/carddisp.pl?gene=OTX2
MRPL39	Mitochondrial Ribosomal Protein L39	Protein Coding	Q9NYK5	50	GC21M025585	5.2773265838623	https://www.genecards.org/cgi-bin/carddisp.pl?gene=MRPL39
FIG4	FIG4 Phosphoinositide 5-Phosphatase	Protein Coding	Q92562	56	GC06P191560	5.27672481536865	https://www.genecards.org/cgi-bin/carddisp.pl?gene=FIG4
MEG3	Maternally Expressed 3	RNA Gene		36	GC14P122485	5.27633285522461	https://www.genecards.org/cgi-bin/carddisp.pl?gene=MEG3
MTTP	Microsomal Triglyceride Transfer Protein	Protein Coding	P55157	57	GC04P099563	5.27483177185059	https://www.genecards.org/cgi-bin/carddisp.pl?gene=MTTP
CACNG7	Calcium Voltage-Gated Channel Auxiliary Subunit Gamma 7	Protein Coding	P62955	50	GC19P053909	5.27029609680176	https://www.genecards.org/cgi-bin/carddisp.pl?gene=CACNG7
RPS6KA3	Ribosomal Protein S6 Kinase A3	Protein Coding	P51812	65	GC0XM020149	5.26957511901855	https://www.genecards.org/cgi-bin/carddisp.pl?gene=RPS6KA3
FUS	FUS RNA Binding Protein	Protein Coding	P35637	57	GC16P031180	5.26751518249512	https://www.genecards.org/cgi-bin/carddisp.pl?gene=FUS
ITGA5	Integrin Subunit Alpha 5	Protein Coding	P08648	61	GC12M060600	5.26738309860229	https://www.genecards.org/cgi-bin/carddisp.pl?gene=ITGA5
VKORC1	Vitamin K Epoxide Reductase Complex Subunit 1	Protein Coding	Q9BQB6	62	GC16M053897	5.26720333099365	https://www.genecards.org/cgi-bin/carddisp.pl?gene=VKORC1
TSPYL1	TSPY Like 1	Protein Coding	Q9H0U9	52	GC06M116268	5.26524877548218	https://www.genecards.org/cgi-bin/carddisp.pl?gene=TSPYL1
PPARD	Peroxisome Proliferator Activated Receptor Delta	Protein Coding	Q03181	60	GC06P190816	5.26321315765381	https://www.genecards.org/cgi-bin/carddisp.pl?gene=PPARD
STAC3	SH3 And Cysteine Rich Domain 3	Protein Coding	Q96MF2	48	GC12M057243	5.26167011260986	https://www.genecards.org/cgi-bin/carddisp.pl?gene=STAC3
NOG	Noggin	Protein Coding	Q13253	59	GC17P056593	5.25854969024658	https://www.genecards.org/cgi-bin/carddisp.pl?gene=NOG
ADORA1	Adenosine A1 Receptor	Protein Coding	P30542	60	GC01P203090	5.25594997406006	https://www.genecards.org/cgi-bin/carddisp.pl?gene=ADORA1
SPTLC1	Serine Palmitoyltransferase Long Chain Base Subunit 1	Protein Coding	O15269	59	GC09M126478	5.2513599395752	https://www.genecards.org/cgi-bin/carddisp.pl?gene=SPTLC1
FOXRED1	FAD Dependent Oxidoreductase Domain Containing 1	Protein Coding	Q96CU9	53	GC11P126269	5.25076150894165	https://www.genecards.org/cgi-bin/carddisp.pl?gene=FOXRED1
TSEN54	TRNA Splicing Endonuclease Subunit 54	Protein Coding	Q7Z6J9	50	GC17P075515	5.24783611297607	https://www.genecards.org/cgi-bin/carddisp.pl?gene=TSEN54
HNRNPUL2-BSCL2	HNRNPUL2-BSCL2 Readthrough (NMD Candidate)	RNA Gene		24	GC11M142869	5.24698781967163	https://www.genecards.org/cgi-bin/carddisp.pl?gene=HNRNPUL2-BSCL2
USP9X	Ubiquitin Specific Peptidase 9 X-Linked	Protein Coding	Q93008	60	GC0XP041085	5.24363327026367	https://www.genecards.org/cgi-bin/carddisp.pl?gene=USP9X
MIR125A	MicroRNA 125a	RNA Gene		30	GC19P162542	5.24362373352051	https://www.genecards.org/cgi-bin/carddisp.pl?gene=MIR125A
SMARCAL1	SNF2 Related Chromatin Remodeling Annealing Helicase 1	Protein Coding	Q9NZC9	57	GC02P216412	5.24259567260742	https://www.genecards.org/cgi-bin/carddisp.pl?gene=SMARCAL1
ANTXR1	ANTXR Cell Adhesion Molecule 1	Protein Coding	Q9H6X2	56	GC02P068977	5.23643636703491	https://www.genecards.org/cgi-bin/carddisp.pl?gene=ANTXR1
FTL	Ferritin Light Chain	Protein Coding	P02792	58	GC19P048965	5.23506546020508	https://www.genecards.org/cgi-bin/carddisp.pl?gene=FTL
OPA3	Outer Mitochondrial Membrane Lipid Metabolism Regulator OPA3	Protein Coding	Q9H6K4	50	GC19M045527	5.23073959350586	https://www.genecards.org/cgi-bin/carddisp.pl?gene=OPA3
GORAB	Golgin, RAB6 Interacting	Protein Coding	Q5T7V8	47	GC01P170531	5.23022747039795	https://www.genecards.org/cgi-bin/carddisp.pl?gene=GORAB
ABCA3	ATP Binding Cassette Subfamily A Member 3	Protein Coding	Q99758	62	GC16M002275	5.23011875152588	https://www.genecards.org/cgi-bin/carddisp.pl?gene=ABCA3
ALDH5A1	Aldehyde Dehydrogenase 5 Family Member A1	Protein Coding	P51649	59	GC06P024494	5.22938108444214	https://www.genecards.org/cgi-bin/carddisp.pl?gene=ALDH5A1
UBE2T	Ubiquitin Conjugating Enzyme E2 T	Protein Coding	Q9NPD8	56	GC01M202332	5.22828245162964	https://www.genecards.org/cgi-bin/carddisp.pl?gene=UBE2T
IFT172	Intraflagellar Transport 172	Protein Coding	Q9UG01	52	GC02M029345	5.22605991363525	https://www.genecards.org/cgi-bin/carddisp.pl?gene=IFT172
ARX	Aristaless Related Homeobox	Protein Coding	Q96QS3	55	GC0XM025003	5.22556400299072	https://www.genecards.org/cgi-bin/carddisp.pl?gene=ARX
TUBA8	Tubulin Alpha 8	Protein Coding	Q9NY65	57	GC22P018110	5.22499895095825	https://www.genecards.org/cgi-bin/carddisp.pl?gene=TUBA8
CCBE1	Collagen And Calcium Binding EGF Domains 1	Protein Coding	Q6UXH8	50	GC18M059430	5.22171258926392	https://www.genecards.org/cgi-bin/carddisp.pl?gene=CCBE1
APOA5	Apolipoprotein A5	Protein Coding	Q6Q788	55	GC11M116789	5.21720314025879	https://www.genecards.org/cgi-bin/carddisp.pl?gene=APOA5
CACNA1F	Calcium Voltage-Gated Channel Subunit Alpha1 F	Protein Coding	O60840	56	GC0XM049205	5.21625947952271	https://www.genecards.org/cgi-bin/carddisp.pl?gene=CACNA1F
KCNJ18	Potassium Inwardly Rectifying Channel Subfamily J Member 18	Protein Coding	B7U540	36	GC17P166903	5.21624755859375	https://www.genecards.org/cgi-bin/carddisp.pl?gene=KCNJ18
ATP2B1	ATPase Plasma Membrane Ca2+ Transporting 1	Protein Coding	P20020	58	GC12M089588	5.21485710144043	https://www.genecards.org/cgi-bin/carddisp.pl?gene=ATP2B1
CYP2C9	Cytochrome P450 Family 2 Subfamily C Member 9	Protein Coding	P11712	59	GC10P094938	5.20876407623291	https://www.genecards.org/cgi-bin/carddisp.pl?gene=CYP2C9
MBNL2	Muscleblind Like Splicing Regulator 2	Protein Coding	Q5VZF2	49	GC13P097141	5.20801401138306	https://www.genecards.org/cgi-bin/carddisp.pl?gene=MBNL2
PRPS1	Phosphoribosyl Pyrophosphate Synthetase 1	Protein Coding	P60891	59	GC0XP107628	5.20704936981201	https://www.genecards.org/cgi-bin/carddisp.pl?gene=PRPS1
SLC19A3	Solute Carrier Family 19 Member 3	Protein Coding	Q9BZV2	58	GC02M227685	5.20431423187256	https://www.genecards.org/cgi-bin/carddisp.pl?gene=SLC19A3
ACADL	Acyl-CoA Dehydrogenase Long Chain	Protein Coding	P28330	53	GC02M210187	5.20212745666504	https://www.genecards.org/cgi-bin/carddisp.pl?gene=ACADL
ALDH1A2	Aldehyde Dehydrogenase 1 Family Member A2	Protein Coding	O94788	62	GC15M166001	5.20017862319946	https://www.genecards.org/cgi-bin/carddisp.pl?gene=ALDH1A2
SUOX	Sulfite Oxidase	Protein Coding	P51687	57	GC12P055997	5.19991683959961	https://www.genecards.org/cgi-bin/carddisp.pl?gene=SUOX
RBM8A	RNA Binding Motif Protein 8A	Protein Coding	Q9Y5S9	53	GC01M145921	5.19825983047485	https://www.genecards.org/cgi-bin/carddisp.pl?gene=RBM8A
UCN	Urocortin	Protein Coding	P55089	48	GC02M027308	5.19809007644653	https://www.genecards.org/cgi-bin/carddisp.pl?gene=UCN
GNPAT	Glyceronephosphate O-Acyltransferase	Protein Coding	O15228	57	GC01P231241	5.19697999954224	https://www.genecards.org/cgi-bin/carddisp.pl?gene=GNPAT
NDUFS6	NADH:Ubiquinone Oxidoreductase Subunit S6	Protein Coding	O75380	55	GC05P001801	5.19552803039551	https://www.genecards.org/cgi-bin/carddisp.pl?gene=NDUFS6
GCH1	GTP Cyclohydrolase 1	Protein Coding	P30793	60	GC14M054842	5.19510793685913	https://www.genecards.org/cgi-bin/carddisp.pl?gene=GCH1
ATIC	5-Aminoimidazole-4-Carboxamide Ribonucleotide Formyltransferase/IMP Cyclohydrolase	Protein Coding	P31939	58	GC02P215311	5.19460391998291	https://www.genecards.org/cgi-bin/carddisp.pl?gene=ATIC
LMOD3	Leiomodin 3	Protein Coding	Q0VAK6	52	GC03M069156	5.18816375732422	https://www.genecards.org/cgi-bin/carddisp.pl?gene=LMOD3
PNKP	Polynucleotide Kinase 3'-Phosphatase	Protein Coding	Q96T60	59	GC19M112827	5.18661737442017	https://www.genecards.org/cgi-bin/carddisp.pl?gene=PNKP
ATP2A3	ATPase Sarcoplasmic/Endoplasmic Reticulum Ca2+ Transporting 3	Protein Coding	Q93084	55	GC17M003923	5.18646907806396	https://www.genecards.org/cgi-bin/carddisp.pl?gene=ATP2A3
AMACR	Alpha-Methylacyl-CoA Racemase	Protein Coding	Q9UHK6	57	GC05M033986	5.18243026733398	https://www.genecards.org/cgi-bin/carddisp.pl?gene=AMACR
CACNG6	Calcium Voltage-Gated Channel Auxiliary Subunit Gamma 6	Protein Coding	Q9BXT2	49	GC19P053991	5.1823091506958	https://www.genecards.org/cgi-bin/carddisp.pl?gene=CACNG6
SMC5	Structural Maintenance Of Chromosomes 5	Protein Coding	Q8IY18	53	GC09P070258	5.18014049530029	https://www.genecards.org/cgi-bin/carddisp.pl?gene=SMC5
MECR	Mitochondrial Trans-2-Enoyl-CoA Reductase	Protein Coding	Q9BV79	53	GC01M029167	5.17932176589966	https://www.genecards.org/cgi-bin/carddisp.pl?gene=MECR
B9D2	B9 Domain Containing 2	Protein Coding	Q9BPU9	50	GC19M041354	5.17407703399658	https://www.genecards.org/cgi-bin/carddisp.pl?gene=B9D2
PURA	Purine Rich Element Binding Protein A	Protein Coding	Q00577	57	GC05P160986	5.17169952392578	https://www.genecards.org/cgi-bin/carddisp.pl?gene=PURA
VPS13A	Vacuolar Protein Sorting 13 Homolog A	Protein Coding	Q96RL7	53	GC09P077177	5.1710958480835	https://www.genecards.org/cgi-bin/carddisp.pl?gene=VPS13A
KMT2A	Lysine Methyltransferase 2A	Protein Coding	Q03164	60	GC11P118436	5.17085027694702	https://www.genecards.org/cgi-bin/carddisp.pl?gene=KMT2A
FLII	FLII Actin Remodeling Protein	Protein Coding	Q13045	55	GC17M018244	5.16297054290771	https://www.genecards.org/cgi-bin/carddisp.pl?gene=FLII
SCARB1	Scavenger Receptor Class B Member 1	Protein Coding	Q8WTV0	60	GC12M124776	5.1628589630127	https://www.genecards.org/cgi-bin/carddisp.pl?gene=SCARB1
SLC35C1	Solute Carrier Family 35 Member C1	Protein Coding	Q96A29	51	GC11P049443	5.15741062164307	https://www.genecards.org/cgi-bin/carddisp.pl?gene=SLC35C1
SLC25A46	Solute Carrier Family 25 Member 46	Protein Coding	Q96AG3	50	GC05P110738	5.15561294555664	https://www.genecards.org/cgi-bin/carddisp.pl?gene=SLC25A46
UBR7	Ubiquitin Protein Ligase E3 Component N-Recognin 7	Protein Coding	Q8N806	49	GC14P093207	5.15268802642822	https://www.genecards.org/cgi-bin/carddisp.pl?gene=UBR7
F13A1	Coagulation Factor XIII A Chain	Protein Coding	P00488	60	GC06M006144	5.14893913269043	https://www.genecards.org/cgi-bin/carddisp.pl?gene=F13A1
POMC	Proopiomelanocortin	Protein Coding	P01189	61	GC02M025160	5.14658737182617	https://www.genecards.org/cgi-bin/carddisp.pl?gene=POMC
LAMB2	Laminin Subunit Beta 2	Protein Coding	P55268	58	GC03M049121	5.14455795288086	https://www.genecards.org/cgi-bin/carddisp.pl?gene=LAMB2
ROBO4	Roundabout Guidance Receptor 4	Protein Coding	Q8WZ75	55	GC11M124883	5.14432048797607	https://www.genecards.org/cgi-bin/carddisp.pl?gene=ROBO4
MMUT	Methylmalonyl-CoA Mutase	Protein Coding	P22033	58	GC06M049430	5.14218997955322	https://www.genecards.org/cgi-bin/carddisp.pl?gene=MMUT
MT-RNR1	Mitochondrially Encoded 12S RRNA	RNA Gene	A0A0C5B5G6	26	GCMTP000642	5.13845539093018	https://www.genecards.org/cgi-bin/carddisp.pl?gene=MT-RNR1
PMP22	Peripheral Myelin Protein 22	Protein Coding	Q01453	56	GC17M015229	5.13743877410889	https://www.genecards.org/cgi-bin/carddisp.pl?gene=PMP22
BBS4	Bardet-Biedl Syndrome 4	Protein Coding	Q96RK4	53	GC15P072686	5.13500595092773	https://www.genecards.org/cgi-bin/carddisp.pl?gene=BBS4
SLC6A5	Solute Carrier Family 6 Member 5	Protein Coding	Q9Y345	57	GC11P020599	5.13167238235474	https://www.genecards.org/cgi-bin/carddisp.pl?gene=SLC6A5
RGS4	Regulator Of G Protein Signaling 4	Protein Coding	P49798	55	GC01P163068	5.13007593154907	https://www.genecards.org/cgi-bin/carddisp.pl?gene=RGS4
TRIM54	Tripartite Motif Containing 54	Protein Coding	Q9BYV2	47	GC02P030239	5.12955474853516	https://www.genecards.org/cgi-bin/carddisp.pl?gene=TRIM54
DYNC2LI1	Dynein Cytoplasmic 2 Light Intermediate Chain 1	Protein Coding	Q8TCX1	50	GC02P045628	5.12480354309082	https://www.genecards.org/cgi-bin/carddisp.pl?gene=DYNC2LI1
CD40	CD40 Molecule	Protein Coding	P25942	63	GC20P046118	5.12459707260132	https://www.genecards.org/cgi-bin/carddisp.pl?gene=CD40
CCN1	Cellular Communication Network Factor 1	Protein Coding	O00622	52	GC01P089746	5.12290954589844	https://www.genecards.org/cgi-bin/carddisp.pl?gene=CCN1
SERAC1	Serine Active Site Containing 1	Protein Coding	Q96JX3	49	GC06M158109	5.12154626846313	https://www.genecards.org/cgi-bin/carddisp.pl?gene=SERAC1
PGM3	Phosphoglucomutase 3	Protein Coding	O95394	55	GC06M112280	5.12102079391479	https://www.genecards.org/cgi-bin/carddisp.pl?gene=PGM3
VDAC1	Voltage Dependent Anion Channel 1	Protein Coding	P21796	59	GC05M133975	5.12031841278076	https://www.genecards.org/cgi-bin/carddisp.pl?gene=VDAC1
MRPL3	Mitochondrial Ribosomal Protein L3	Protein Coding	P09001	53	GC03M131462	5.11678028106689	https://www.genecards.org/cgi-bin/carddisp.pl?gene=MRPL3
TCTN1	Tectonic Family Member 1	Protein Coding	Q2MV58	50	GC12P110614	5.11367034912109	https://www.genecards.org/cgi-bin/carddisp.pl?gene=TCTN1
HEXIM1	HEXIM P-TEFb Complex Subunit 1	Protein Coding	O94992	47	GC17P165314	5.11294794082642	https://www.genecards.org/cgi-bin/carddisp.pl?gene=HEXIM1
TSEN34	TRNA Splicing Endonuclease Subunit 34	Protein Coding	Q9BSV6	49	GC19P170411	5.11294174194336	https://www.genecards.org/cgi-bin/carddisp.pl?gene=TSEN34
MYHAS	Myosin Heavy Chain Gene Cluster Antisense RNA	RNA Gene		18	GC17P173521	5.11129236221313	https://www.genecards.org/cgi-bin/carddisp.pl?gene=MYHAS
DARS2	Aspartyl-TRNA Synthetase 2, Mitochondrial	Protein Coding	Q6PI48	55	GC01P173824	5.11116	https://www.genecards.org/cgi-bin/carddisp.pl?gene=DARS2
GREM1	Gremlin 1, DAN Family BMP Antagonist	Protein Coding	O60565	58	GC15P201431	5.10700511932373	https://www.genecards.org/cgi-bin/carddisp.pl?gene=GREM1
L1CAM	L1 Cell Adhesion Molecule	Protein Coding	P32004	60	GC0XM153864	5.10488224029541	https://www.genecards.org/cgi-bin/carddisp.pl?gene=L1CAM
HDAC7	Histone Deacetylase 7	Protein Coding	Q8WUI4	57	GC12M047782	5.10349750518799	https://www.genecards.org/cgi-bin/carddisp.pl?gene=HDAC7
LOC126807238	BRD4-Independent Group 4 Enhancer GRCh37_chr4:184614366-184615565	Functional Element		8	GC04P183693	5.10301637649536	https://www.genecards.org/cgi-bin/carddisp.pl?gene=LOC126807238
PAX7	Paired Box 7	Protein Coding	P23759	55	GC01P083738	5.10028696060181	https://www.genecards.org/cgi-bin/carddisp.pl?gene=PAX7
HEYL	Hes Related Family BHLH Transcription Factor With YRPW Motif Like	Protein Coding	Q9NQ87	49	GC01M039623	5.09715175628662	https://www.genecards.org/cgi-bin/carddisp.pl?gene=HEYL
TUFM	Tu Translation Elongation Factor, Mitochondrial	Protein Coding	P49411	57	GC16M053150	5.09660720825195	https://www.genecards.org/cgi-bin/carddisp.pl?gene=TUFM
DOCK6	Dedicator Of Cytokinesis 6	Protein Coding	Q96HP0	56	GC19M011199	5.09512853622437	https://www.genecards.org/cgi-bin/carddisp.pl?gene=DOCK6
HACD1	3-Hydroxyacyl-CoA Dehydratase 1	Protein Coding	B0YJ81	52	GC10M017589	5.09461975097656	https://www.genecards.org/cgi-bin/carddisp.pl?gene=HACD1
SRSF2	Serine And Arginine Rich Splicing Factor 2	Protein Coding	Q01130	55	GC17M076734	5.09395599365234	https://www.genecards.org/cgi-bin/carddisp.pl?gene=SRSF2
HSPB7	Heat Shock Protein Family B (Small) Member 7	Protein Coding	Q9UBY9	50	GC01M016014	5.09224414825439	https://www.genecards.org/cgi-bin/carddisp.pl?gene=HSPB7
CTSB	Cathepsin B	Protein Coding	P07858	63	GC08M011842	5.09077882766724	https://www.genecards.org/cgi-bin/carddisp.pl?gene=CTSB
HSD17B10	Hydroxysteroid 17-Beta Dehydrogenase 10	Protein Coding	Q99714	59	GC0XM053431	5.08832168579102	https://www.genecards.org/cgi-bin/carddisp.pl?gene=HSD17B10
IL33	Interleukin 33	Protein Coding	O95760	53	GC09P010957	5.08641052246094	https://www.genecards.org/cgi-bin/carddisp.pl?gene=IL33
RPS24	Ribosomal Protein S24	Protein Coding	P62847	55	GC10P078033	5.07836818695068	https://www.genecards.org/cgi-bin/carddisp.pl?gene=RPS24
METTL27	Methyltransferase Like 27	Protein Coding	Q8N6F8	42	GC07M082045	5.07676029205322	https://www.genecards.org/cgi-bin/carddisp.pl?gene=METTL27
VPS37D	VPS37D Subunit Of ESCRT-I	Protein Coding	Q86XT2	42	GC07P097804	5.07676029205322	https://www.genecards.org/cgi-bin/carddisp.pl?gene=VPS37D
DHFR	Dihydrofolate Reductase	Protein Coding	P00374	61	GC05M080626	5.07134628295898	https://www.genecards.org/cgi-bin/carddisp.pl?gene=DHFR
PHOX2B	Paired Like Homeobox 2B	Protein Coding	Q99453	56	GC04M041746	5.05706310272217	https://www.genecards.org/cgi-bin/carddisp.pl?gene=PHOX2B
DGCR6	DiGeorge Syndrome Critical Region Gene 6	Protein Coding	Q14129	45	GC22P018906	5.05658721923828	https://www.genecards.org/cgi-bin/carddisp.pl?gene=DGCR6
TTC19	Tetratricopeptide Repeat Domain 19	Protein Coding	Q6DKK2	51	GC17P015999	5.0562105178833	https://www.genecards.org/cgi-bin/carddisp.pl?gene=TTC19
CASZ1	Castor Zinc Finger 1	Protein Coding	Q86V15	52	GC01M036009	5.05023956298828	https://www.genecards.org/cgi-bin/carddisp.pl?gene=CASZ1
LEPR	Leptin Receptor	Protein Coding	P48357	62	GC01P086456	5.04828453063965	https://www.genecards.org/cgi-bin/carddisp.pl?gene=LEPR
TLN1	Talin 1	Protein Coding	Q9Y490	56	GC09M035696	5.04360961914063	https://www.genecards.org/cgi-bin/carddisp.pl?gene=TLN1
TMEM260	Transmembrane Protein 260	Protein Coding	Q9NX78	43	GC14P056488	5.04041385650635	https://www.genecards.org/cgi-bin/carddisp.pl?gene=TMEM260
CACNG8	Calcium Voltage-Gated Channel Auxiliary Subunit Gamma 8	Protein Coding	Q8WXS5	49	GC19P162651	5.03709745407104	https://www.genecards.org/cgi-bin/carddisp.pl?gene=CACNG8
MIPEP	Mitochondrial Intermediate Peptidase	Protein Coding	Q99797	53	GC13M023730	5.0353856086731	https://www.genecards.org/cgi-bin/carddisp.pl?gene=MIPEP
DPYD	Dihydropyrimidine Dehydrogenase	Protein Coding	Q12882	64	GC01M097015	5.03463268280029	https://www.genecards.org/cgi-bin/carddisp.pl?gene=DPYD
POLR1C	RNA Polymerase I And III Subunit C	Protein Coding	O15160	55	GC06P190888	5.03005409240723	https://www.genecards.org/cgi-bin/carddisp.pl?gene=POLR1C
PROX1	Prospero Homeobox 1	Protein Coding	Q92786	56	GC01P213983	5.02968502044678	https://www.genecards.org/cgi-bin/carddisp.pl?gene=PROX1
CCDC78	Coiled-Coil Domain Containing 78	Protein Coding	A2IDD5	44	GC16M052076	5.02860641479492	https://www.genecards.org/cgi-bin/carddisp.pl?gene=CCDC78
PRRT2	Proline Rich Transmembrane Protein 2	Protein Coding	Q7Z6L0	52	GC16P029811	5.02580881118774	https://www.genecards.org/cgi-bin/carddisp.pl?gene=PRRT2
SMARCC2	SWI/SNF Related BAF Chromatin Remodeling Complex Subunit C2	Protein Coding	Q8TAQ2	56	GC12M060669	5.02558708190918	https://www.genecards.org/cgi-bin/carddisp.pl?gene=SMARCC2
CSNK2A1	Casein Kinase 2 Alpha 1	Protein Coding	P68400	63	GC20M000472	5.02301836013794	https://www.genecards.org/cgi-bin/carddisp.pl?gene=CSNK2A1
ERCC8	ERCC Excision Repair 8, CSA Ubiquitin Ligase Complex Subunit	Protein Coding	Q13216	56	GC05M060923	5.02265548706055	https://www.genecards.org/cgi-bin/carddisp.pl?gene=ERCC8
CAST	Calpastatin	Protein Coding	P20810	59	GC05P095975	5.02086210250854	https://www.genecards.org/cgi-bin/carddisp.pl?gene=CAST
TP63	Tumor Protein P63	Protein Coding	Q9H3D4	58	GC03P189598	5.01627540588379	https://www.genecards.org/cgi-bin/carddisp.pl?gene=TP63
MT-TD	Mitochondrially Encoded TRNA-Asp (GAU/C)	RNA Gene		21	GCMTP007520	5.00867891311646	https://www.genecards.org/cgi-bin/carddisp.pl?gene=MT-TD
CLCN3	Chloride Voltage-Gated Channel 3	Protein Coding	P51790	58	GC04P169612	5.00860691070557	https://www.genecards.org/cgi-bin/carddisp.pl?gene=CLCN3
DYRK1A	Dual Specificity Tyrosine Phosphorylation Regulated Kinase 1A	Protein Coding	Q13627	63	GC21P037365	5.00771236419678	https://www.genecards.org/cgi-bin/carddisp.pl?gene=DYRK1A
YAP1	Yes1 Associated Transcriptional Regulator	Protein Coding	P46937	61	GC11P102110	5.00248765945435	https://www.genecards.org/cgi-bin/carddisp.pl?gene=YAP1
NFIX	Nuclear Factor I X	Protein Coding	Q14938	56	GC19P161504	5.00065565109253	https://www.genecards.org/cgi-bin/carddisp.pl?gene=NFIX
MAP3K14	Mitogen-Activated Protein Kinase Kinase Kinase 14	Protein Coding	Q99558	55	GC17M045263	5.00003910064697	https://www.genecards.org/cgi-bin/carddisp.pl?gene=MAP3K14
RFWD3	Ring Finger And WD Repeat Domain 3	Protein Coding	Q6PCD5	52	GC16M074621	4.99672222137451	https://www.genecards.org/cgi-bin/carddisp.pl?gene=RFWD3
GLRB	Glycine Receptor Beta	Protein Coding	P48167	59	GC04P157076	4.99142932891846	https://www.genecards.org/cgi-bin/carddisp.pl?gene=GLRB
THPO	Thrombopoietin	Protein Coding	P40225	55	GC03M184371	4.99138832092285	https://www.genecards.org/cgi-bin/carddisp.pl?gene=THPO
ZNF423	Zinc Finger Protein 423	Protein Coding	Q2M1K9	52	GC16M049487	4.99070930480957	https://www.genecards.org/cgi-bin/carddisp.pl?gene=ZNF423
SLC25A15	Solute Carrier Family 25 Member 15	Protein Coding	Q9Y619	57	GC13P040789	4.98705005645752	https://www.genecards.org/cgi-bin/carddisp.pl?gene=SLC25A15
PLCB4	Phospholipase C Beta 4	Protein Coding	Q15147	57	GC20P009067	4.98082113265991	https://www.genecards.org/cgi-bin/carddisp.pl?gene=PLCB4
HBA2	Hemoglobin Subunit Alpha 2	Protein Coding	P69905	53	GC16P127981	4.97845125198364	https://www.genecards.org/cgi-bin/carddisp.pl?gene=HBA2
PANK2	Pantothenate Kinase 2	Protein Coding	Q9BZ23	57	GC20P011675	4.97729778289795	https://www.genecards.org/cgi-bin/carddisp.pl?gene=PANK2
CAMK2B	Calcium/Calmodulin Dependent Protein Kinase II Beta	Protein Coding	Q13554	63	GC07M045797	4.97684669494629	https://www.genecards.org/cgi-bin/carddisp.pl?gene=CAMK2B
SRCAP	Snf2 Related CREBBP Activator Protein	Protein Coding	Q6ZRS2	51	GC16P128945	4.97669124603271	https://www.genecards.org/cgi-bin/carddisp.pl?gene=SRCAP
GLUL	Glutamate-Ammonia Ligase	Protein Coding	P15104	60	GC01M182378	4.97662782669067	https://www.genecards.org/cgi-bin/carddisp.pl?gene=GLUL
HPRT1	Hypoxanthine Phosphoribosyltransferase 1	Protein Coding	P00492	60	GC0XP134460	4.9759693145752	https://www.genecards.org/cgi-bin/carddisp.pl?gene=HPRT1
MYO18B	Myosin XVIIIB	Protein Coding	Q8IUG5	48	GC22P025742	4.9737491607666	https://www.genecards.org/cgi-bin/carddisp.pl?gene=MYO18B
PSMC4	Proteasome 26S Subunit, ATPase 4	Protein Coding	P43686	55	GC19P162065	4.97351932525635	https://www.genecards.org/cgi-bin/carddisp.pl?gene=PSMC4
CCL5	C-C Motif Chemokine Ligand 5	Protein Coding	P13501	56	GC17M035871	4.96563005447388	https://www.genecards.org/cgi-bin/carddisp.pl?gene=CCL5
MAD2L2	Mitotic Arrest Deficient 2 Like 2	Protein Coding	Q9UI95	55	GC01M036044	4.96520328521729	https://www.genecards.org/cgi-bin/carddisp.pl?gene=MAD2L2
TMEM38A	Transmembrane Protein 38A	Protein Coding	Q9H6F2	47	GC19P016661	4.9641900062561	https://www.genecards.org/cgi-bin/carddisp.pl?gene=TMEM38A
TTC21B	Tetratricopeptide Repeat Domain 21B	Protein Coding	Q7Z4L5	51	GC02M165905	4.96256446838379	https://www.genecards.org/cgi-bin/carddisp.pl?gene=TTC21B
AARS1	Alanyl-TRNA Synthetase 1	Protein Coding	P49588	56	GC16M076160	4.96023464202881	https://www.genecards.org/cgi-bin/carddisp.pl?gene=AARS1
ARSL	Arylsulfatase L	Protein Coding	P51690	52	GC0XM002934	4.95518922805786	https://www.genecards.org/cgi-bin/carddisp.pl?gene=ARSL
SMO	Smoothened, Frizzled Class Receptor	Protein Coding	Q99835	65	GC07P167853	4.94779586791992	https://www.genecards.org/cgi-bin/carddisp.pl?gene=SMO
TBCK	TBC1 Domain Containing Kinase	Protein Coding	Q8TEA7	52	GC04M106041	4.94450378417969	https://www.genecards.org/cgi-bin/carddisp.pl?gene=TBCK
PDYN	Prodynorphin	Protein Coding	P01213	57	GC20M001978	4.94121217727661	https://www.genecards.org/cgi-bin/carddisp.pl?gene=PDYN
EPHA3	EPH Receptor A3	Protein Coding	P29320	60	GC03P089077	4.9374737739563	https://www.genecards.org/cgi-bin/carddisp.pl?gene=EPHA3
UBR4	Ubiquitin Protein Ligase E3 Component N-Recognin 4	Protein Coding	Q5T4S7	53	GC01M019074	4.93584585189819	https://www.genecards.org/cgi-bin/carddisp.pl?gene=UBR4
MAP3K11	Mitogen-Activated Protein Kinase Kinase Kinase 11	Protein Coding	Q16584	57	GC11M142984	4.93580627441406	https://www.genecards.org/cgi-bin/carddisp.pl?gene=MAP3K11
HSPA5	Heat Shock Protein Family A (Hsp70) Member 5	Protein Coding	P11021	62	GC09M125234	4.93339729309082	https://www.genecards.org/cgi-bin/carddisp.pl?gene=HSPA5
DUX4	Double Homeobox 4	Protein Coding	Q9UBX2	39	GC04P190173	4.93095588684082	https://www.genecards.org/cgi-bin/carddisp.pl?gene=DUX4
SAA1	Serum Amyloid A1	Protein Coding	P0DJI8	51	GC11P023547	4.93029117584229	https://www.genecards.org/cgi-bin/carddisp.pl?gene=SAA1
ARRB1	Arrestin Beta 1	Protein Coding	P49407	57	GC11M143283	4.92785692214966	https://www.genecards.org/cgi-bin/carddisp.pl?gene=ARRB1
DAND5	DAN Domain BMP Antagonist Family Member 5	Protein Coding	Q8N907	47	GC19P012965	4.92746305465698	https://www.genecards.org/cgi-bin/carddisp.pl?gene=DAND5
RPS27A	Ribosomal Protein S27a	Protein Coding	P62979	56	GC02P055231	4.92705917358398	https://www.genecards.org/cgi-bin/carddisp.pl?gene=RPS27A
MGP	Matrix Gla Protein	Protein Coding	P08493	56	GC12M037112	4.92459440231323	https://www.genecards.org/cgi-bin/carddisp.pl?gene=MGP
MIR29B1	MicroRNA 29b-1	RNA Gene		28	GC07M130877	4.92273902893066	https://www.genecards.org/cgi-bin/carddisp.pl?gene=MIR29B1
CMA1	Chymase 1	Protein Coding	P23946	56	GC14M029304	4.92172145843506	https://www.genecards.org/cgi-bin/carddisp.pl?gene=CMA1
NBR1	NBR1 Autophagy Cargo Receptor	Protein Coding	Q14596	51	GC17P043170	4.92014694213867	https://www.genecards.org/cgi-bin/carddisp.pl?gene=NBR1
ALG3	ALG3 Alpha-1,3- Mannosyltransferase	Protein Coding	Q92685	55	GC03M184244	4.91951	https://www.genecards.org/cgi-bin/carddisp.pl?gene=ALG3
SLC52A3	Solute Carrier Family 52 Member 3	Protein Coding	Q9NQ40	54	GC20M000741	4.91924285888672	https://www.genecards.org/cgi-bin/carddisp.pl?gene=SLC52A3
TBC1D4	TBC1 Domain Family Member 4	Protein Coding	O60343	55	GC13M075284	4.91802358627319	https://www.genecards.org/cgi-bin/carddisp.pl?gene=TBC1D4
MYOM2	Myomesin 2	Protein Coding	P54296	50	GC08P002045	4.91682481765747	https://www.genecards.org/cgi-bin/carddisp.pl?gene=MYOM2
[truncated: 4,946 more rows]
