# Supplementary material for: Platycodin D alleviates cardiac hypertrophy in the treatment of heart failure by inhibiting p53-dependent BCL-2/Bax/caspase-3 signaling pathway
Source: Front Pharmacol. 2026 May 26;17:1832803. doi: 10.3389/fphar.2026.1832803 (PMC13246692; doi:10.3389/fphar.2026.1832803)
Supplement: Supplementary file 4 [file Table6.xlsx]

## Sheet: Sheet1
Common elements in Compound Disease :
BCL2
BCL2L1
CA2
F2
F3
FGF1
FGF2
GLI1
GLI2
GLI3
JUN
JUNB
JUND
PTPN1
PTPN2
PYGM
STAT1
STAT3
STAT4
VEGFA
DRD2
HTR1A
HMBS
TP53
IFNA1
ERCC2
PEPD
PRKD3
PRKCA
PRKCG
PRKCD
PRKCB
PRKCE
PRKCH
PRKD1
PRKCQ
HNRNPDL
CDK4
CCND1
CCND3
CCND2
GRIA4
GRIA3
SMARCD1
UGT1A4
UGT1A9
UGT1A10
UGT1A1
UGT1A6
UGT1A8
UGT1A7
PHGDH
MAX
GSDMD
PHB2
FUT8
MAN2B1
UROD
DAO
ENPP2
H4C6
H4C16
HSPD1
NPPA
SREBF2
FOSB
HEXD
HPGDS
SORT1
GRN
MMADHC
ATP5PD
PPIF
AGL
DPM1
OPRD1
OPRM1
MRC1
GFPT1
CYP27B1
KCNQ1
KCND3
KCNH2
KCNA2
KCNA1
KCNQ2
KCNQ3
KCNA7
KCNQ5
KCNQ4
KCNH1
KCNA4
KCNA5
KCNA3
KCNA6
KCNC1
KCND2
KCNC4
KCNC3
KCNB1
KCNA10
KCNH5
KCNV2
KCNH6
KCNH7
ITGA4
ITGB7
GLA
ABCD3
HEXB
HEXA
MYC
SREBF1
KCNIP2
PCMT1
FXN
GCK
GCKR
GBA1
GBA2
SFTPD
POMGNT1
DRD5
UGCG
HTR2B
HTR4
HTR3A
HTR2A
GRID2
PTGDS
CRYGD
HSD17B4
NR1D2
FBP1
CFD
AMY2A
PRKCI
PRKCZ
ITGB1
PSAP
CTSD
OGA
