# Supplementary material for: Platycodin D alleviates cardiac hypertrophy in the treatment of heart failure by inhibiting p53-dependent BCL-2/Bax/caspase-3 signaling pathway
Source: Front Pharmacol. 2026 May 26;17:1832803. doi: 10.3389/fphar.2026.1832803 (PMC13246692; doi:10.3389/fphar.2026.1832803)
Supplement: Supplementary file 5 [file Table11.xlsx]

## Sheet: Sheet1
GENE	Degree value	Binding energy ( kJ·mol–1)
JUN	76	-6.3
TP53	74	-9.7
MYC	70	-9.5
STAT3	60	-7.6
BCL-2	54	-7.9
