# Supplementary material for: Platycodin D alleviates cardiac hypertrophy in the treatment of heart failure by inhibiting p53-dependent BCL-2/Bax/caspase-3 signaling pathway
Source: Front Pharmacol. 2026 May 26;17:1832803. doi: 10.3389/fphar.2026.1832803 (PMC13246692; doi:10.3389/fphar.2026.1832803)
Supplement: Supplementary file 6 [file Table4.xlsx]

## Sheet: Supplementary Table S4
Gene Symbol	Description	Category	Uniprot ID	Gifts	GC Id	Relevance score	GeneCards Link
MYH7	Myosin Heavy Chain 7	Protein Coding	P12883	60	GC14M023412	84.3860168457031	https://www.genecards.org/cgi-bin/carddisp.pl?gene=MYH7
ACTN2	Actinin Alpha 2	Protein Coding	P35609	59	GC01P236686	73.2718200683594	https://www.genecards.org/cgi-bin/carddisp.pl?gene=ACTN2
MYBPC3	Myosin Binding Protein C3	Protein Coding	Q14896	59	GC11M142655	63.8331985473633	https://www.genecards.org/cgi-bin/carddisp.pl?gene=MYBPC3
ACE	Angiotensin I Converting Enzyme	Protein Coding	P12821	64	GC17P063477	60.9695281982422	https://www.genecards.org/cgi-bin/carddisp.pl?gene=ACE
TNNT2	Troponin T2, Cardiac Type	Protein Coding	P45379	60	GC01M201359	56.9906463623047	https://www.genecards.org/cgi-bin/carddisp.pl?gene=TNNT2
TNNI3	Troponin I3, Cardiac Type	Protein Coding	P19429	61	GC19M055151	55.0011940002441	https://www.genecards.org/cgi-bin/carddisp.pl?gene=TNNI3
MYH6	Myosin Heavy Chain 6	Protein Coding	P13533	59	GC14M023381	53.8503494262695	https://www.genecards.org/cgi-bin/carddisp.pl?gene=MYH6
TCAP	Titin-Cap	Protein Coding	O15273	53	GC17P165142	50.4503974914551	https://www.genecards.org/cgi-bin/carddisp.pl?gene=TCAP
MYLK2	Myosin Light Chain Kinase 2	Protein Coding	Q9H1R3	59	GC20P031819	47.8307723999023	https://www.genecards.org/cgi-bin/carddisp.pl?gene=MYLK2
TTN	Titin	Protein Coding	Q8WZ42	60	GC02M178525	46.3403778076172	https://www.genecards.org/cgi-bin/carddisp.pl?gene=TTN
MIAT	Myocardial Infarction Associated Transcript	RNA Gene		33	GC22P026646	45.685489654541	https://www.genecards.org/cgi-bin/carddisp.pl?gene=MIAT
LMNA	Lamin A/C	Protein Coding	P02545	63	GC01P156082	41.8621444702148	https://www.genecards.org/cgi-bin/carddisp.pl?gene=LMNA
PRKAG2	Protein Kinase AMP-Activated Non-Catalytic Subunit Gamma 2	Protein Coding	Q9UGJ0	62	GC07M151556	41.1025543212891	https://www.genecards.org/cgi-bin/carddisp.pl?gene=PRKAG2
MSTN	Myostatin	Protein Coding	O14793	59	GC02M190055	40.5514259338379	https://www.genecards.org/cgi-bin/carddisp.pl?gene=MSTN
TPM1	Tropomyosin 1	Protein Coding	P09493	60	GC15P209649	40.5413589477539	https://www.genecards.org/cgi-bin/carddisp.pl?gene=TPM1
MYL2	Myosin Light Chain 2	Protein Coding	P10916	61	GC12M112099	40.2817153930664	https://www.genecards.org/cgi-bin/carddisp.pl?gene=MYL2
SMC1A	Structural Maintenance Of Chromosomes 1A	Protein Coding	Q14683	60	GC0XM053374	39.7672996520996	https://www.genecards.org/cgi-bin/carddisp.pl?gene=SMC1A
CAV3	Caveolin 3	Protein Coding	P56539	56	GC03P008733	39.5538101196289	https://www.genecards.org/cgi-bin/carddisp.pl?gene=CAV3
NPPA	Natriuretic Peptide A	Protein Coding	P01160	57	GC01M036050	39.4070053100586	https://www.genecards.org/cgi-bin/carddisp.pl?gene=NPPA
MYL3	Myosin Light Chain 3	Protein Coding	P08590	59	GC03M046836	38.4953346252441	https://www.genecards.org/cgi-bin/carddisp.pl?gene=MYL3
CALR3	Calreticulin 3	Protein Coding	Q96L12	48	GC19M112107	38.3685646057129	https://www.genecards.org/cgi-bin/carddisp.pl?gene=CALR3
ILK	Integrin Linked Kinase	Protein Coding	Q13418	59	GC11P022985	37.449333190918	https://www.genecards.org/cgi-bin/carddisp.pl?gene=ILK
ACTC1	Actin Alpha Cardiac Muscle 1	Protein Coding	P68032	57	GC15M034790	37.1015739440918	https://www.genecards.org/cgi-bin/carddisp.pl?gene=ACTC1
ITGB3	Integrin Subunit Beta 3	Protein Coding	P05106	65	GC17P165432	36.5023460388184	https://www.genecards.org/cgi-bin/carddisp.pl?gene=ITGB3
SCN5A	Sodium Voltage-Gated Channel Alpha Subunit 5	Protein Coding	Q14524	63	GC03M038887	36.1186485290527	https://www.genecards.org/cgi-bin/carddisp.pl?gene=SCN5A
F7	Coagulation Factor VII	Protein Coding	P08709	61	GC13P113105	35.6990394592285	https://www.genecards.org/cgi-bin/carddisp.pl?gene=F7
FLNC	Filamin C	Protein Coding	Q14315	57	GC07P128830	35.1207122802734	https://www.genecards.org/cgi-bin/carddisp.pl?gene=FLNC
NPPB	Natriuretic Peptide B	Protein Coding	P16860	56	GC01M036051	34.5570526123047	https://www.genecards.org/cgi-bin/carddisp.pl?gene=NPPB
MHRT	Myosin Heavy Chain Associated RNA Transcript	RNA Gene		22	GC14P064355	34.4893417358398	https://www.genecards.org/cgi-bin/carddisp.pl?gene=MHRT
LOC126861898	BRD4-Independent Group 4 Enhancer GRCh37_chr14:23893609-23894808	Functional Element		8	GC14P062444	33.2872772216797	https://www.genecards.org/cgi-bin/carddisp.pl?gene=LOC126861898
CSRP3	Cysteine And Glycine Rich Protein 3	Protein Coding	P50461	55	GC11M019160	32.9111557006836	https://www.genecards.org/cgi-bin/carddisp.pl?gene=CSRP3
AGTR1	Angiotensin II Receptor Type 1	Protein Coding	P30556	65	GC03P148697	32.8785400390625	https://www.genecards.org/cgi-bin/carddisp.pl?gene=AGTR1
MIR208B	MicroRNA 208b	RNA Gene		30	GC14M023417	32.8105697631836	https://www.genecards.org/cgi-bin/carddisp.pl?gene=MIR208B
H19	H19 Imprinted Maternally Expressed Transcript	RNA Gene		36	GC11M001995	32.5684509277344	https://www.genecards.org/cgi-bin/carddisp.pl?gene=H19
JPH2	Junctophilin 2	Protein Coding	Q9BR39	55	GC20M044113	32.2762298583984	https://www.genecards.org/cgi-bin/carddisp.pl?gene=JPH2
GATA4	GATA Binding Protein 4	Protein Coding	P43694	62	GC08P011676	32.1381187438965	https://www.genecards.org/cgi-bin/carddisp.pl?gene=GATA4
FHL1	Four And A Half LIM Domains 1	Protein Coding	Q13642	59	GC0XP136146	31.966682434082	https://www.genecards.org/cgi-bin/carddisp.pl?gene=FHL1
GLA	Galactosidase Alpha	Protein Coding	P06280	62	GC0XM101393	31.9394340515137	https://www.genecards.org/cgi-bin/carddisp.pl?gene=GLA
RYR2	Ryanodine Receptor 2	Protein Coding	Q92736	60	GC01P237042	30.9798336029053	https://www.genecards.org/cgi-bin/carddisp.pl?gene=RYR2
LDB3	LIM Domain Binding 3	Protein Coding	O75112	54	GC10P086666	29.987190246582	https://www.genecards.org/cgi-bin/carddisp.pl?gene=LDB3
RAF1	Raf-1 Proto-Oncogene, Serine/Threonine Kinase	Protein Coding	P04049	67	GC03M012583	29.9264793395996	https://www.genecards.org/cgi-bin/carddisp.pl?gene=RAF1
ABCC9	ATP Binding Cassette Subfamily C Member 9	Protein Coding	O60706	57	GC12M021797	29.6805801391602	https://www.genecards.org/cgi-bin/carddisp.pl?gene=ABCC9
EDN1	Endothelin 1	Protein Coding	P05305	61	GC06P014983	28.8583812713623	https://www.genecards.org/cgi-bin/carddisp.pl?gene=EDN1
DSP	Desmoplakin	Protein Coding	P15924	62	GC06P007541	28.5567245483398	https://www.genecards.org/cgi-bin/carddisp.pl?gene=DSP
PKP2	Plakophilin 2	Protein Coding	Q99959	56	GC12M032790	28.4849243164063	https://www.genecards.org/cgi-bin/carddisp.pl?gene=PKP2
NOS3	Nitric Oxide Synthase 3	Protein Coding	P29474	62	GC07P168341	28.4368896484375	https://www.genecards.org/cgi-bin/carddisp.pl?gene=NOS3
MEF2A	Myocyte Enhancer Factor 2A	Protein Coding	Q02078	59	GC15P099565	28.3724994659424	https://www.genecards.org/cgi-bin/carddisp.pl?gene=MEF2A
NKX2-5	NK2 Homeobox 5	Protein Coding	P52952	57	GC05M173232	28.2056179046631	https://www.genecards.org/cgi-bin/carddisp.pl?gene=NKX2-5
IL6	Interleukin 6	Protein Coding	P05231	63	GC07P022725	28.1395149230957	https://www.genecards.org/cgi-bin/carddisp.pl?gene=IL6
ESR1	Estrogen Receptor 1	Protein Coding	P03372	68	GC06P151656	28.0845470428467	https://www.genecards.org/cgi-bin/carddisp.pl?gene=ESR1
LOC126861897	BRD4-Independent Group 4 Enhancer GRCh37_chr14:23884455-23885654	Functional Element		8	GC14P062443	27.3408851623535	https://www.genecards.org/cgi-bin/carddisp.pl?gene=LOC126861897
DMD	Dystrophin	Protein Coding	P11532	57	GC0XM031097	27.2576885223389	https://www.genecards.org/cgi-bin/carddisp.pl?gene=DMD
LAMP2	Lysosomal Associated Membrane Protein 2	Protein Coding	P13473	57	GC0XM120426	27.2528343200684	https://www.genecards.org/cgi-bin/carddisp.pl?gene=LAMP2
TGFB1	Transforming Growth Factor Beta 1	Protein Coding	P01137	65	GC19M041301	27.2412986755371	https://www.genecards.org/cgi-bin/carddisp.pl?gene=TGFB1
KCNH2	Potassium Voltage-Gated Channel Subfamily H Member 2	Protein Coding	Q12809	63	GC07M150944	27.1416149139404	https://www.genecards.org/cgi-bin/carddisp.pl?gene=KCNH2
CACNA1C	Calcium Voltage-Gated Channel Subunit Alpha1 C	Protein Coding	Q13936	62	GC12P001970	26.8772392272949	https://www.genecards.org/cgi-bin/carddisp.pl?gene=CACNA1C
TNNC1	Troponin C1, Slow Skeletal And Cardiac Type	Protein Coding	P63316	55	GC03M055170	26.7918930053711	https://www.genecards.org/cgi-bin/carddisp.pl?gene=TNNC1
CRP	C-Reactive Protein	Protein Coding	P02741	59	GC01M168779	26.5966911315918	https://www.genecards.org/cgi-bin/carddisp.pl?gene=CRP
TTR	Transthyretin	Protein Coding	P02766	60	GC18P031557	25.9880599975586	https://www.genecards.org/cgi-bin/carddisp.pl?gene=TTR
APOB	Apolipoprotein B	Protein Coding	P04114	59	GC02M020956	25.9852313995361	https://www.genecards.org/cgi-bin/carddisp.pl?gene=APOB
KCNJ5	Potassium Inwardly Rectifying Channel Subfamily J Member 5	Protein Coding	P48544	60	GC11P128891	25.9598560333252	https://www.genecards.org/cgi-bin/carddisp.pl?gene=KCNJ5
TAF10	TATA-Box Binding Protein Associated Factor 10	Protein Coding	Q12962	49	GC11M016056	25.9289245605469	https://www.genecards.org/cgi-bin/carddisp.pl?gene=TAF10
MYOZ2	Myozenin 2	Protein Coding	Q9NPC6	50	GC04P119135	25.8272190093994	https://www.genecards.org/cgi-bin/carddisp.pl?gene=MYOZ2
MIR21	MicroRNA 21	RNA Gene		32	GC17P059841	25.6898002624512	https://www.genecards.org/cgi-bin/carddisp.pl?gene=MIR21
LDLR	Low Density Lipoprotein Receptor	Protein Coding	P01130	64	GC19P161380	25.5181636810303	https://www.genecards.org/cgi-bin/carddisp.pl?gene=LDLR
AGT	Angiotensinogen	Protein Coding	P01019	62	GC01M230690	25.4828834533691	https://www.genecards.org/cgi-bin/carddisp.pl?gene=AGT
PLN	Phospholamban	Protein Coding	P26678	57	GC06P118548	25.1711711883545	https://www.genecards.org/cgi-bin/carddisp.pl?gene=PLN
APOA1	Apolipoprotein A1	Protein Coding	P02647	63	GC11M116835	25.0558605194092	https://www.genecards.org/cgi-bin/carddisp.pl?gene=APOA1
PIK3CA	Phosphatidylinositol-4,5-Bisphosphate 3-Kinase Catalytic Subunit Alpha	Protein Coding	P42336	65	GC03P179148	24.7774353027344	https://www.genecards.org/cgi-bin/carddisp.pl?gene=PIK3CA
DES	Desmin	Protein Coding	P17661	60	GC02P219418	24.7038688659668	https://www.genecards.org/cgi-bin/carddisp.pl?gene=DES
TTN-AS1	TTN Antisense RNA 1	RNA Gene		26	GC02P178521	24.6139793395996	https://www.genecards.org/cgi-bin/carddisp.pl?gene=TTN-AS1
LTA	Lymphotoxin Alpha	Protein Coding	P01374	55	GC06P190706	24.487419128418	https://www.genecards.org/cgi-bin/carddisp.pl?gene=LTA
NEXN	Nexilin F-Actin Binding Protein	Protein Coding	Q0ZGT2	52	GC01P086680	24.4682693481445	https://www.genecards.org/cgi-bin/carddisp.pl?gene=NEXN
CLCN1	Chloride Voltage-Gated Channel 1	Protein Coding	P35523	56	GC07P143316	24.3473453521729	https://www.genecards.org/cgi-bin/carddisp.pl?gene=CLCN1
F13A1	Coagulation Factor XIII A Chain	Protein Coding	P00488	60	GC06M006144	24.3035717010498	https://www.genecards.org/cgi-bin/carddisp.pl?gene=F13A1
GAA	Alpha Glucosidase	Protein Coding	P10253	63	GC17P080101	24.1922225952148	https://www.genecards.org/cgi-bin/carddisp.pl?gene=GAA
OLR1	Oxidized Low Density Lipoprotein Receptor 1	Protein Coding	P78380	56	GC12M037044	23.5988483428955	https://www.genecards.org/cgi-bin/carddisp.pl?gene=OLR1
MYZAP	Myocardial Zonula Adherens Protein	Protein Coding	P0CAP1	45	GC15P201997	23.4872817993164	https://www.genecards.org/cgi-bin/carddisp.pl?gene=MYZAP
TNF	Tumor Necrosis Factor	Protein Coding	P01375	63	GC06P190708	23.4406204223633	https://www.genecards.org/cgi-bin/carddisp.pl?gene=TNF
GJA5	Gap Junction Protein Alpha 5	Protein Coding	P36382	57	GC01M147756	23.4394721984863	https://www.genecards.org/cgi-bin/carddisp.pl?gene=GJA5
MIR499A	MicroRNA 499a	RNA Gene		30	GC20P034990	23.4246788024902	https://www.genecards.org/cgi-bin/carddisp.pl?gene=MIR499A
KCNQ1	Potassium Voltage-Gated Channel Subfamily Q Member 1	Protein Coding	P51787	62	GC11P002444	23.4126472473145	https://www.genecards.org/cgi-bin/carddisp.pl?gene=KCNQ1
MYPN	Myopalladin	Protein Coding	Q86TC9	54	GC10P068106	23.1868801116943	https://www.genecards.org/cgi-bin/carddisp.pl?gene=MYPN
TRIM63	Tripartite Motif Containing 63	Protein Coding	Q969Q1	54	GC01M036996	23.1052284240723	https://www.genecards.org/cgi-bin/carddisp.pl?gene=TRIM63
MALAT1	Metastasis Associated Lung Adenocarcinoma Transcript 1	RNA Gene		33	GC11P115065	22.9089393615723	https://www.genecards.org/cgi-bin/carddisp.pl?gene=MALAT1
RPL36A-HNRNPH2	RPL36A-HNRNPH2 Readthrough	Protein Coding		24	GC0XP101431	22.8938522338867	https://www.genecards.org/cgi-bin/carddisp.pl?gene=RPL36A-HNRNPH2
LPL	Lipoprotein Lipase	Protein Coding	P06858	63	GC08P019901	22.686897277832	https://www.genecards.org/cgi-bin/carddisp.pl?gene=LPL
IGF1	Insulin Like Growth Factor 1	Protein Coding	P05019	60	GC12M102395	22.6348152160645	https://www.genecards.org/cgi-bin/carddisp.pl?gene=IGF1
DSG2	Desmoglein 2	Protein Coding	Q14126	56	GC18P031498	22.5684585571289	https://www.genecards.org/cgi-bin/carddisp.pl?gene=DSG2
PLAT	Plasminogen Activator, Tissue Type	Protein Coding	P00750	62	GC08M042174	22.4851512908936	https://www.genecards.org/cgi-bin/carddisp.pl?gene=PLAT
PTPN11	Protein Tyrosine Phosphatase Non-Receptor Type 11	Protein Coding	Q06124	67	GC12P112418	22.3802642822266	https://www.genecards.org/cgi-bin/carddisp.pl?gene=PTPN11
BRAF	B-Raf Proto-Oncogene, Serine/Threonine Kinase	Protein Coding	P15056	67	GC07M140798	22.3503799438477	https://www.genecards.org/cgi-bin/carddisp.pl?gene=BRAF
TMEM43	Transmembrane Protein 43	Protein Coding	Q9BTV4	55	GC03P028862	22.321569442749	https://www.genecards.org/cgi-bin/carddisp.pl?gene=TMEM43
VCL	Vinculin	Protein Coding	P18206	60	GC10P073995	22.2175559997559	https://www.genecards.org/cgi-bin/carddisp.pl?gene=VCL
PCSK9	Proprotein Convertase Subtilisin/Kexin Type 9	Protein Coding	Q8NBP7	62	GC01P055039	22.1734256744385	https://www.genecards.org/cgi-bin/carddisp.pl?gene=PCSK9
SGCD	Sarcoglycan Delta	Protein Coding	Q92629	57	GC05P161347	22.1687850952148	https://www.genecards.org/cgi-bin/carddisp.pl?gene=SGCD
BAG3	BAG Cochaperone 3	Protein Coding	O95817	55	GC10P119651	22.1469707489014	https://www.genecards.org/cgi-bin/carddisp.pl?gene=BAG3
MIR133B	MicroRNA 133b	RNA Gene		30	GC06P052148	22.0190544128418	https://www.genecards.org/cgi-bin/carddisp.pl?gene=MIR133B
APOE	Apolipoprotein E	Protein Coding	P02649	62	GC19P162261	21.8514671325684	https://www.genecards.org/cgi-bin/carddisp.pl?gene=APOE
FKRP	Fukutin Related Protein	Protein Coding	Q9H9S5	52	GC19P162307	21.8318614959717	https://www.genecards.org/cgi-bin/carddisp.pl?gene=FKRP
SERPINE1	Serpin Family E Member 1	Protein Coding	P05121	63	GC07P101127	21.7831878662109	https://www.genecards.org/cgi-bin/carddisp.pl?gene=SERPINE1
PPARG	Peroxisome Proliferator Activated Receptor Gamma	Protein Coding	P37231	65	GC03P012287	21.2765369415283	https://www.genecards.org/cgi-bin/carddisp.pl?gene=PPARG
ACTA1	Actin Alpha 1, Skeletal Muscle	Protein Coding	P68133	61	GC01M230800	21.1809101104736	https://www.genecards.org/cgi-bin/carddisp.pl?gene=ACTA1
MIR29A	MicroRNA 29a	RNA Gene		30	GC07M130876	21.1202812194824	https://www.genecards.org/cgi-bin/carddisp.pl?gene=MIR29A
OXTR	Oxytocin Receptor	Protein Coding	P30559	60	GC03M008767	21.0113086700439	https://www.genecards.org/cgi-bin/carddisp.pl?gene=OXTR
INS	Insulin	Protein Coding	P01308	60	GC11M002159	20.5997314453125	https://www.genecards.org/cgi-bin/carddisp.pl?gene=INS
MIR208A	MicroRNA 208a	RNA Gene		28	GC14M023388	20.4496994018555	https://www.genecards.org/cgi-bin/carddisp.pl?gene=MIR208A
HRAS	HRas Proto-Oncogene, GTPase	Protein Coding	P01112	65	GC11M015781	20.314136505127	https://www.genecards.org/cgi-bin/carddisp.pl?gene=HRAS
MB	Myoglobin	Protein Coding	P02144	59	GC22M035606	20.2799911499023	https://www.genecards.org/cgi-bin/carddisp.pl?gene=MB
RBM20	RNA Binding Motif Protein 20	Protein Coding	Q5T481	48	GC10P129346	20.236608505249	https://www.genecards.org/cgi-bin/carddisp.pl?gene=RBM20
MMP9	Matrix Metallopeptidase 9	Protein Coding	P14780	66	GC20P046008	20.0034408569336	https://www.genecards.org/cgi-bin/carddisp.pl?gene=MMP9
ABCA1	ATP Binding Cassette Subfamily A Member 1	Protein Coding	O95477	62	GC09M104781	19.9500350952148	https://www.genecards.org/cgi-bin/carddisp.pl?gene=ABCA1
GJD2-DT	GJD2 Divergent Transcript	RNA Gene		18	GC15P201479	19.8769016265869	https://www.genecards.org/cgi-bin/carddisp.pl?gene=GJD2-DT
DTNA	Dystrobrevin Alpha	Protein Coding	Q9Y4J8	56	GC18P034493	19.8745956420898	https://www.genecards.org/cgi-bin/carddisp.pl?gene=DTNA
ADIPOQ	Adiponectin, C1Q And Collagen Domain Containing	Protein Coding	Q15848	59	GC03P186842	19.6190071105957	https://www.genecards.org/cgi-bin/carddisp.pl?gene=ADIPOQ
KCNQ1OT1	KCNQ1 Opposite Strand/Antisense Transcript 1	RNA Gene		34	GC11M015879	19.5748882293701	https://www.genecards.org/cgi-bin/carddisp.pl?gene=KCNQ1OT1
HCN4	Hyperpolarization Activated Cyclic Nucleotide Gated Potassium Channel 4	Protein Coding	Q9Y3Q4	60	GC15M073319	19.4997291564941	https://www.genecards.org/cgi-bin/carddisp.pl?gene=HCN4
SOS1	SOS Ras/Rac Guanine Nucleotide Exchange Factor 1	Protein Coding	Q07889	64	GC02M039486	19.4951877593994	https://www.genecards.org/cgi-bin/carddisp.pl?gene=SOS1
ANKRD1	Ankyrin Repeat Domain 1	Protein Coding	Q15327	53	GC10M090912	19.4841289520264	https://www.genecards.org/cgi-bin/carddisp.pl?gene=ANKRD1
ALPK3	Alpha Kinase 3	Protein Coding	Q96L96	47	GC15P202578	19.4325466156006	https://www.genecards.org/cgi-bin/carddisp.pl?gene=ALPK3
AKT1	AKT Serine/Threonine Kinase 1	Protein Coding	P31749	66	GC14M104769	19.3810024261475	https://www.genecards.org/cgi-bin/carddisp.pl?gene=AKT1
REN	Renin	Protein Coding	P00797	61	GC01M204154	19.3490238189697	https://www.genecards.org/cgi-bin/carddisp.pl?gene=REN
ALB	Albumin	Protein Coding	P02768	61	GC04P073397	19.3059635162354	https://www.genecards.org/cgi-bin/carddisp.pl?gene=ALB
JUP	Junction Plakoglobin	Protein Coding	P14923	60	GC17M041754	19.2675094604492	https://www.genecards.org/cgi-bin/carddisp.pl?gene=JUP
CETP	Cholesteryl Ester Transfer Protein	Protein Coding	P11597	59	GC16P056961	19.1106472015381	https://www.genecards.org/cgi-bin/carddisp.pl?gene=CETP
NEAT1	Nuclear Paraspeckle Assembly Transcript 1	RNA Gene		33	GC11P115059	19.023265838623	https://www.genecards.org/cgi-bin/carddisp.pl?gene=NEAT1
POMT1	Protein O-Mannosyltransferase 1	Protein Coding	Q9Y6A1	57	GC09P131502	19.0005741119385	https://www.genecards.org/cgi-bin/carddisp.pl?gene=POMT1
CTF1	Cardiotrophin 1	Protein Coding	Q16619	52	GC16P128954	18.8859252929688	https://www.genecards.org/cgi-bin/carddisp.pl?gene=CTF1
PTEN	Phosphatase And Tensin Homolog	Protein Coding	P60484	65	GC10P128607	18.8261318206787	https://www.genecards.org/cgi-bin/carddisp.pl?gene=PTEN
KCNJ2	Potassium Inwardly Rectifying Channel Subfamily J Member 2	Protein Coding	P63252	61	GC17P070168	18.7740650177002	https://www.genecards.org/cgi-bin/carddisp.pl?gene=KCNJ2
MTHFR	Methylenetetrahydrofolate Reductase	Protein Coding	P42898	61	GC01M011785	18.7602787017822	https://www.genecards.org/cgi-bin/carddisp.pl?gene=MTHFR
MMP2	Matrix Metallopeptidase 2	Protein Coding	P08253	66	GC16P129449	18.7288398742676	https://www.genecards.org/cgi-bin/carddisp.pl?gene=MMP2
FKTN	Fukutin	Protein Coding	O75072	52	GC09P105558	18.6491584777832	https://www.genecards.org/cgi-bin/carddisp.pl?gene=FKTN
PON1	Paraoxonase 1	Protein Coding	P27169	60	GC07M095297	18.5511932373047	https://www.genecards.org/cgi-bin/carddisp.pl?gene=PON1
DSC2	Desmocollin 2	Protein Coding	Q02487	57	GC18M031058	18.2906436920166	https://www.genecards.org/cgi-bin/carddisp.pl?gene=DSC2
ABCC6	ATP Binding Cassette Subfamily C Member 6	Protein Coding	O95255	60	GC16M052674	18.2214317321777	https://www.genecards.org/cgi-bin/carddisp.pl?gene=ABCC6
POSTN	Periostin	Protein Coding	Q15063	56	GC13M037562	18.2097492218018	https://www.genecards.org/cgi-bin/carddisp.pl?gene=POSTN
APOC3	Apolipoprotein C3	Protein Coding	P02656	57	GC11P116829	18.2001361846924	https://www.genecards.org/cgi-bin/carddisp.pl?gene=APOC3
SLC25A4	Solute Carrier Family 25 Member 4	Protein Coding	P12235	60	GC04P185143	18.176025390625	https://www.genecards.org/cgi-bin/carddisp.pl?gene=SLC25A4
ELN	Elastin	Protein Coding	P15502	56	GC07P074027	18.1525840759277	https://www.genecards.org/cgi-bin/carddisp.pl?gene=ELN
MYL4	Myosin Light Chain 4	Protein Coding	P12829	55	GC17P047189	18.1517314910889	https://www.genecards.org/cgi-bin/carddisp.pl?gene=MYL4
EMD	Emerin	Protein Coding	P50402	57	GC0XP154379	18.151538848877	https://www.genecards.org/cgi-bin/carddisp.pl?gene=EMD
IL10	Interleukin 10	Protein Coding	P22301	59	GC01M206767	18.1501541137695	https://www.genecards.org/cgi-bin/carddisp.pl?gene=IL10
IDH2	Isocitrate Dehydrogenase (NADP(+)) 2	Protein Coding	P48735	65	GC15M090083	18.1045627593994	https://www.genecards.org/cgi-bin/carddisp.pl?gene=IDH2
F2	Coagulation Factor II, Thrombin	Protein Coding	P00734	63	GC11P049467	18.0322875976563	https://www.genecards.org/cgi-bin/carddisp.pl?gene=F2
SGCB	Sarcoglycan Beta	Protein Coding	Q16585	52	GC04M052019	18.0311908721924	https://www.genecards.org/cgi-bin/carddisp.pl?gene=SGCB
GAS5	Growth Arrest Specific 5	RNA Gene		32	GC01M175197	17.9972038269043	https://www.genecards.org/cgi-bin/carddisp.pl?gene=GAS5
LPA	Lipoprotein(A)	Protein Coding	P08519	55	GC06M160531	17.9086608886719	https://www.genecards.org/cgi-bin/carddisp.pl?gene=LPA
CAVIN1	Caveolae Associated Protein 1	Protein Coding	Q6NZI2	53	GC17M100983	17.8248519897461	https://www.genecards.org/cgi-bin/carddisp.pl?gene=CAVIN1
TGFB3	Transforming Growth Factor Beta 3	Protein Coding	P10600	60	GC14M075958	17.8194751739502	https://www.genecards.org/cgi-bin/carddisp.pl?gene=TGFB3
GSK3B	Glycogen Synthase Kinase 3 Beta	Protein Coding	P49841	64	GC03M119821	17.7439384460449	https://www.genecards.org/cgi-bin/carddisp.pl?gene=GSK3B
PSMA6	Proteasome 20S Subunit Alpha 6	Protein Coding	P60900	59	GC14P035278	17.730281829834	https://www.genecards.org/cgi-bin/carddisp.pl?gene=PSMA6
TUG1	Taurine Up-Regulated 1	Protein Coding	A0A6I8PU40	33	GC22P030969	17.5233631134033	https://www.genecards.org/cgi-bin/carddisp.pl?gene=TUG1
SMAD3	SMAD Family Member 3	Protein Coding	P84022	66	GC15P067063	17.4781284332275	https://www.genecards.org/cgi-bin/carddisp.pl?gene=SMAD3
GCLC	Glutamate-Cysteine Ligase Catalytic Subunit	Protein Coding	P48506	58	GC06M053497	17.4371604919434	https://www.genecards.org/cgi-bin/carddisp.pl?gene=GCLC
ACADVL	Acyl-CoA Dehydrogenase Very Long Chain	Protein Coding	P49748	59	GC17P164111	17.2824554443359	https://www.genecards.org/cgi-bin/carddisp.pl?gene=ACADVL
ADRB1	Adrenoceptor Beta 1	Protein Coding	P08588	62	GC10P129450	17.237621307373	https://www.genecards.org/cgi-bin/carddisp.pl?gene=ADRB1
MMP3	Matrix Metallopeptidase 3	Protein Coding	P08254	62	GC11M102835	17.1822376251221	https://www.genecards.org/cgi-bin/carddisp.pl?gene=MMP3
SMAD4	SMAD Family Member 4	Protein Coding	Q13485	66	GC18P051028	17.1677017211914	https://www.genecards.org/cgi-bin/carddisp.pl?gene=SMAD4
MIR210	MicroRNA 210	RNA Gene		29	GC11M015784	17.1659507751465	https://www.genecards.org/cgi-bin/carddisp.pl?gene=MIR210
CBS	Cystathionine Beta-Synthase	Protein Coding	P35520	63	GC21M043053	17.0849304199219	https://www.genecards.org/cgi-bin/carddisp.pl?gene=CBS
CRYAB	Crystallin Alpha B	Protein Coding	P02511	59	GC11M111908	17.0598335266113	https://www.genecards.org/cgi-bin/carddisp.pl?gene=CRYAB
FHOD3	Formin Homology 2 Domain Containing 3	Protein Coding	Q2V2M9	50	GC18P036297	17.0476837158203	https://www.genecards.org/cgi-bin/carddisp.pl?gene=FHOD3
MT-TI	Mitochondrially Encoded TRNA-Ile (AUU/C)	RNA Gene		21	GCMTP004265	17.0305423736572	https://www.genecards.org/cgi-bin/carddisp.pl?gene=MT-TI
PIK3C2A	Phosphatidylinositol-4-Phosphate 3-Kinase Catalytic Subunit Type 2 Alpha	Protein Coding	O00443	60	GC11M018212	17.0102043151855	https://www.genecards.org/cgi-bin/carddisp.pl?gene=PIK3C2A
KCNE2	Potassium Voltage-Gated Channel Subfamily E Regulatory Subunit 2	Protein Coding	Q9Y6J6	55	GC21P034328	16.9443168640137	https://www.genecards.org/cgi-bin/carddisp.pl?gene=KCNE2
CKM	Creatine Kinase, M-Type	Protein Coding	P06732	59	GC19M045306	16.9055824279785	https://www.genecards.org/cgi-bin/carddisp.pl?gene=CKM
DYSF	Dysferlin	Protein Coding	O75923	56	GC02P071453	16.8391380310059	https://www.genecards.org/cgi-bin/carddisp.pl?gene=DYSF
MAP2K1	Mitogen-Activated Protein Kinase Kinase 1	Protein Coding	Q02750	67	GC15P066386	16.7781200408936	https://www.genecards.org/cgi-bin/carddisp.pl?gene=MAP2K1
SOD2-OT1	SOD2 Overlapping Transcript 1	RNA Gene		20	GC06M159772	16.7293491363525	https://www.genecards.org/cgi-bin/carddisp.pl?gene=SOD2-OT1
TAFAZZIN	Tafazzin, Phospholipid-Lysophospholipid Transacylase	Protein Coding	Q16635	53	GC0XP155342	16.7119941711426	https://www.genecards.org/cgi-bin/carddisp.pl?gene=TAFAZZIN
FLNC-AS1	FLNC Antisense RNA 1	RNA Gene		21	GC07M129379	16.6529884338379	https://www.genecards.org/cgi-bin/carddisp.pl?gene=FLNC-AS1
PRDM16	PR/SET Domain 16	Protein Coding	Q9HAZ2	58	GC01P082975	16.5913543701172	https://www.genecards.org/cgi-bin/carddisp.pl?gene=PRDM16
MYH7B	Myosin Heavy Chain 7B	Protein Coding	A7E2Y1	48	GC20P055813	16.503963470459	https://www.genecards.org/cgi-bin/carddisp.pl?gene=MYH7B
HMGCR	3-Hydroxy-3-Methylglutaryl-CoA Reductase	Protein Coding	P04035	60	GC05P075336	16.4431076049805	https://www.genecards.org/cgi-bin/carddisp.pl?gene=HMGCR
KDR	Kinase Insert Domain Receptor	Protein Coding	P35968	67	GC04M055078	16.3765106201172	https://www.genecards.org/cgi-bin/carddisp.pl?gene=KDR
MYOT	Myotilin	Protein Coding	Q9UBF9	52	GC05P137867	16.3097743988037	https://www.genecards.org/cgi-bin/carddisp.pl?gene=MYOT
CCN2	Cellular Communication Network Factor 2	Protein Coding	P29279	59	GC06M131948	16.2844772338867	https://www.genecards.org/cgi-bin/carddisp.pl?gene=CCN2
ADRB2	Adrenoceptor Beta 2	Protein Coding	P07550	62	GC05P161129	16.2389488220215	https://www.genecards.org/cgi-bin/carddisp.pl?gene=ADRB2
TBX1	T-Box Transcription Factor 1	Protein Coding	O43435	55	GC22P096765	16.166410446167	https://www.genecards.org/cgi-bin/carddisp.pl?gene=TBX1
CASQ2	Calsequestrin 2	Protein Coding	O14958	57	GC01M115700	16.140811920166	https://www.genecards.org/cgi-bin/carddisp.pl?gene=CASQ2
LAMA4	Laminin Subunit Alpha 4	Protein Coding	Q16363	56	GC06M112107	16.0474090576172	https://www.genecards.org/cgi-bin/carddisp.pl?gene=LAMA4
PIK3CG	Phosphatidylinositol-4,5-Bisphosphate 3-Kinase Catalytic Subunit Gamma	Protein Coding	P48736	62	GC07P106865	16.0327682495117	https://www.genecards.org/cgi-bin/carddisp.pl?gene=PIK3CG
F3	Coagulation Factor III, Tissue Factor	Protein Coding	P13726	58	GC01M095087	15.9162902832031	https://www.genecards.org/cgi-bin/carddisp.pl?gene=F3
ZFAS1	ZNFX1 Antisense RNA 1	RNA Gene		29	GC20P049276	15.876091003418	https://www.genecards.org/cgi-bin/carddisp.pl?gene=ZFAS1
CPT2	Carnitine Palmitoyltransferase 2	Protein Coding	P23786	63	GC01P053196	15.8527450561523	https://www.genecards.org/cgi-bin/carddisp.pl?gene=CPT2
THBD	Thrombomodulin	Protein Coding	P07204	58	GC20M023026	15.8043327331543	https://www.genecards.org/cgi-bin/carddisp.pl?gene=THBD
SGCG	Sarcoglycan Gamma	Protein Coding	Q13326	55	GC13P023160	15.8024158477783	https://www.genecards.org/cgi-bin/carddisp.pl?gene=SGCG
POLG	DNA Polymerase Gamma, Catalytic Subunit	Protein Coding	P54098	62	GC15M166742	15.7782077789307	https://www.genecards.org/cgi-bin/carddisp.pl?gene=POLG
RYR1	Ryanodine Receptor 1	Protein Coding	P21817	62	GC19P162024	15.7287731170654	https://www.genecards.org/cgi-bin/carddisp.pl?gene=RYR1
SGCA	Sarcoglycan Alpha	Protein Coding	Q16586	55	GC17P050164	15.7274875640869	https://www.genecards.org/cgi-bin/carddisp.pl?gene=SGCA
GATA6	GATA Binding Protein 6	Protein Coding	Q92908	60	GC18P022169	15.6904535293579	https://www.genecards.org/cgi-bin/carddisp.pl?gene=GATA6
COL3A1	Collagen Type III Alpha 1 Chain	Protein Coding	P02461	60	GC02P188974	15.6795530319214	https://www.genecards.org/cgi-bin/carddisp.pl?gene=COL3A1
HIF1A	Hypoxia Inducible Factor 1 Subunit Alpha	Protein Coding	Q16665	62	GC14P061695	15.6393165588379	https://www.genecards.org/cgi-bin/carddisp.pl?gene=HIF1A
FBN1	Fibrillin 1	Protein Coding	P35555	60	GC15M048408	15.5244216918945	https://www.genecards.org/cgi-bin/carddisp.pl?gene=FBN1
GMPPB	GDP-Mannose Pyrophosphorylase B	Protein Coding	Q9Y5P6	56	GC03M049716	15.3324527740479	https://www.genecards.org/cgi-bin/carddisp.pl?gene=GMPPB
ENPP1	Ectonucleotide Pyrophosphatase/Phosphodiesterase 1	Protein Coding	P22413	62	GC06P131808	15.3111915588379	https://www.genecards.org/cgi-bin/carddisp.pl?gene=ENPP1
LOC114827850	VISTA Enhancer Hs2149	Functional Element		8	GC12P110918	15.281551361084	https://www.genecards.org/cgi-bin/carddisp.pl?gene=LOC114827850
GJA1	Gap Junction Protein Alpha 1	Protein Coding	P17302	63	GC06P191766	15.2798690795898	https://www.genecards.org/cgi-bin/carddisp.pl?gene=GJA1
VWF	Von Willebrand Factor	Protein Coding	P04275	60	GC12M036869	15.2484722137451	https://www.genecards.org/cgi-bin/carddisp.pl?gene=VWF
SCN4A	Sodium Voltage-Gated Channel Alpha Subunit 4	Protein Coding	P35499	58	GC17M063938	15.2434234619141	https://www.genecards.org/cgi-bin/carddisp.pl?gene=SCN4A
VEGFA	Vascular Endothelial Growth Factor A	Protein Coding	P15692	61	GC06P043770	15.2333011627197	https://www.genecards.org/cgi-bin/carddisp.pl?gene=VEGFA
SELP	Selectin P	Protein Coding	P16109	59	GC01M169558	15.2115669250488	https://www.genecards.org/cgi-bin/carddisp.pl?gene=SELP
CCT7	Chaperonin Containing TCP1 Subunit 7	Protein Coding	Q99832	53	GC02P073233	15.1775913238525	https://www.genecards.org/cgi-bin/carddisp.pl?gene=CCT7
LZTR1	Leucine Zipper Like Post Translational Regulator 1	Protein Coding	Q8N653	55	GC22P096832	15.1424865722656	https://www.genecards.org/cgi-bin/carddisp.pl?gene=LZTR1
IL1B	Interleukin 1 Beta	Protein Coding	P01584	60	GC02M112829	15.1348333358765	https://www.genecards.org/cgi-bin/carddisp.pl?gene=IL1B
TBX20	T-Box Transcription Factor 20	Protein Coding	Q9UMR3	52	GC07M035237	15.1206169128418	https://www.genecards.org/cgi-bin/carddisp.pl?gene=TBX20
PGR-AS1	PGR Antisense RNA 1	RNA Gene		19	GC11P116120	15.0581798553467	https://www.genecards.org/cgi-bin/carddisp.pl?gene=PGR-AS1
AGL	Amylo-Alpha-1,6-Glucosidase And 4-Alpha-Glucanotransferase	Protein Coding	P35573	58	GC01P099850	15.0419425964355	https://www.genecards.org/cgi-bin/carddisp.pl?gene=AGL
GUCY1A1	Guanylate Cyclase 1 Soluble Subunit Alpha 1	Protein Coding	Q02108	55	GC04P155667	15.0354690551758	https://www.genecards.org/cgi-bin/carddisp.pl?gene=GUCY1A1
CD36	CD36 Molecule (CD36 Blood Group)	Protein Coding	P16671	63	GC07P080369	15.0093259811401	https://www.genecards.org/cgi-bin/carddisp.pl?gene=CD36
KCNA5	Potassium Voltage-Gated Channel Subfamily A Member 5	Protein Coding	P22460	59	GC12P005043	14.9535837173462	https://www.genecards.org/cgi-bin/carddisp.pl?gene=KCNA5
KCND3	Potassium Voltage-Gated Channel Subfamily D Member 3	Protein Coding	Q9UK17	59	GC01M111770	14.9428749084473	https://www.genecards.org/cgi-bin/carddisp.pl?gene=KCND3
STAT3	Signal Transducer And Activator Of Transcription 3	Protein Coding	P40763	66	GC17M042313	14.852481842041	https://www.genecards.org/cgi-bin/carddisp.pl?gene=STAT3
SOD1	Superoxide Dismutase 1	Protein Coding	P00441	66	GC21P031659	14.8148212432861	https://www.genecards.org/cgi-bin/carddisp.pl?gene=SOD1
IFNG	Interferon Gamma	Protein Coding	P01579	63	GC12M068154	14.7646427154541	https://www.genecards.org/cgi-bin/carddisp.pl?gene=IFNG
IDUA	Alpha-L-Iduronidase	Protein Coding	P35475	57	GC04P000986	14.7607650756836	https://www.genecards.org/cgi-bin/carddisp.pl?gene=IDUA
EPG5	Ectopic P-Granules 5 Autophagy Tethering Factor	Protein Coding	Q9HCE0	50	GC18M045800	14.7101936340332	https://www.genecards.org/cgi-bin/carddisp.pl?gene=EPG5
KCNE3	Potassium Voltage-Gated Channel Subfamily E Regulatory Subunit 3	Protein Coding	Q9Y6H6	57	GC11M074454	14.6869010925293	https://www.genecards.org/cgi-bin/carddisp.pl?gene=KCNE3
ACAD9	Acyl-CoA Dehydrogenase Family Member 9	Protein Coding	Q9H845	57	GC03P144178	14.6723556518555	https://www.genecards.org/cgi-bin/carddisp.pl?gene=ACAD9
MTOR	Mechanistic Target Of Rapamycin Kinase	Protein Coding	P42345	68	GC01M011106	14.6317672729492	https://www.genecards.org/cgi-bin/carddisp.pl?gene=MTOR
CTNNB1	Catenin Beta 1	Protein Coding	P35222	66	GC03P041194	14.5923147201538	https://www.genecards.org/cgi-bin/carddisp.pl?gene=CTNNB1
TBX5	T-Box Transcription Factor 5	Protein Coding	Q99593	56	GC12M114353	14.5648508071899	https://www.genecards.org/cgi-bin/carddisp.pl?gene=TBX5
CTNNA3	Catenin Alpha 3	Protein Coding	Q9UI47	54	GC10M065912	14.5590419769287	https://www.genecards.org/cgi-bin/carddisp.pl?gene=CTNNA3
FXN	Frataxin	Protein Coding	Q16595	59	GC09P069035	14.5388679504395	https://www.genecards.org/cgi-bin/carddisp.pl?gene=FXN
TP53	Tumor Protein P53	Protein Coding	P04637	66	GC17M007661	14.5186233520508	https://www.genecards.org/cgi-bin/carddisp.pl?gene=TP53
APLN	Apelin	Protein Coding	Q9ULZ1	49	GC0XM129645	14.5117282867432	https://www.genecards.org/cgi-bin/carddisp.pl?gene=APLN
NOTCH1	Notch Receptor 1	Protein Coding	P46531	66	GC09M139438	14.4876041412354	https://www.genecards.org/cgi-bin/carddisp.pl?gene=NOTCH1
KCNJ8	Potassium Inwardly Rectifying Channel Subfamily J Member 8	Protein Coding	Q15842	56	GC12M021764	14.4661293029785	https://www.genecards.org/cgi-bin/carddisp.pl?gene=KCNJ8
LEP	Leptin	Protein Coding	P41159	59	GC07P128241	14.4632091522217	https://www.genecards.org/cgi-bin/carddisp.pl?gene=LEP
MT-ATP6	Mitochondrially Encoded ATP Synthase Membrane Subunit 6	Protein Coding	P00846	44	GCMTP008531	14.4159069061279	https://www.genecards.org/cgi-bin/carddisp.pl?gene=MT-ATP6
FGF2	Fibroblast Growth Factor 2	Protein Coding	P09038	59	GC04P122826	14.3749685287476	https://www.genecards.org/cgi-bin/carddisp.pl?gene=FGF2
CAV1	Caveolin 1	Protein Coding	Q03135	61	GC07P116524	14.2863645553589	https://www.genecards.org/cgi-bin/carddisp.pl?gene=CAV1
MAPK14	Mitogen-Activated Protein Kinase 14	Protein Coding	Q16539	65	GC06P190827	14.2760238647461	https://www.genecards.org/cgi-bin/carddisp.pl?gene=MAPK14
KCNE1	Potassium Voltage-Gated Channel Subfamily E Regulatory Subunit 1	Protein Coding	P15382	57	GC21M034446	14.2720670700073	https://www.genecards.org/cgi-bin/carddisp.pl?gene=KCNE1
CALM3	Calmodulin 3	Protein Coding	P0DP25	55	GC19P046601	14.2429618835449	https://www.genecards.org/cgi-bin/carddisp.pl?gene=CALM3
MYOM1	Myomesin 1	Protein Coding	P52179	52	GC18M003066	14.2292194366455	https://www.genecards.org/cgi-bin/carddisp.pl?gene=MYOM1
LDLRAP1	Low Density Lipoprotein Receptor Adaptor Protein 1	Protein Coding	Q5SW96	52	GC01P025543	14.2267503738403	https://www.genecards.org/cgi-bin/carddisp.pl?gene=LDLRAP1
MAPK1	Mitogen-Activated Protein Kinase 1	Protein Coding	P28482	66	GC22M021759	14.2123260498047	https://www.genecards.org/cgi-bin/carddisp.pl?gene=MAPK1
TLR4	Toll Like Receptor 4	Protein Coding	O00206	63	GC09P117704	14.1981811523438	https://www.genecards.org/cgi-bin/carddisp.pl?gene=TLR4
XIST	X Inactive Specific Transcript	RNA Gene		30	GC0XM073820	14.191858291626	https://www.genecards.org/cgi-bin/carddisp.pl?gene=XIST
BSCL2	BSCL2 Lipid Droplet Biogenesis Associated, Seipin	Protein Coding	Q96G97	55	GC11M142868	14.1874523162842	https://www.genecards.org/cgi-bin/carddisp.pl?gene=BSCL2
ANK2	Ankyrin 2	Protein Coding	Q01484	54	GC04P112847	14.1790885925293	https://www.genecards.org/cgi-bin/carddisp.pl?gene=ANK2
OBSCN	Obscurin, Cytoskeletal Calmodulin And Titin-Interacting RhoGEF	Protein Coding	Q5VST9	52	GC01P228208	14.1534786224365	https://www.genecards.org/cgi-bin/carddisp.pl?gene=OBSCN
CKB	Creatine Kinase B	Protein Coding	P12277	57	GC14M103519	14.0502681732178	https://www.genecards.org/cgi-bin/carddisp.pl?gene=CKB
LAMA2	Laminin Subunit Alpha 2	Protein Coding	P24043	57	GC06P191870	14.0292024612427	https://www.genecards.org/cgi-bin/carddisp.pl?gene=LAMA2
KNG1	Kininogen 1	Protein Coding	P01042	60	GC03P186717	14.0240116119385	https://www.genecards.org/cgi-bin/carddisp.pl?gene=KNG1
MIR155	MicroRNA 155	RNA Gene		30	GC21P025573	13.9710969924927	https://www.genecards.org/cgi-bin/carddisp.pl?gene=MIR155
TRDN	Triadin	Protein Coding	Q13061	53	GC06M123198	13.9700508117676	https://www.genecards.org/cgi-bin/carddisp.pl?gene=TRDN
NEBL	Nebulette	Protein Coding	O76041	50	GC10M020779	13.933177947998	https://www.genecards.org/cgi-bin/carddisp.pl?gene=NEBL
MEG3	Maternally Expressed 3	RNA Gene		36	GC14P122485	13.8836765289307	https://www.genecards.org/cgi-bin/carddisp.pl?gene=MEG3
PPARA	Peroxisome Proliferator Activated Receptor Alpha	Protein Coding	Q07869	57	GC22P046150	13.8521099090576	https://www.genecards.org/cgi-bin/carddisp.pl?gene=PPARA
IL18	Interleukin 18	Protein Coding	Q14116	56	GC11M112143	13.7937822341919	https://www.genecards.org/cgi-bin/carddisp.pl?gene=IL18
COL1A1	Collagen Type I Alpha 1 Chain	Protein Coding	P02452	62	GC17M101332	13.7264184951782	https://www.genecards.org/cgi-bin/carddisp.pl?gene=COL1A1
HADHA	Hydroxyacyl-CoA Dehydrogenase Trifunctional Multienzyme Complex Subunit Alpha	Protein Coding	P40939	59	GC02M026190	13.7120590209961	https://www.genecards.org/cgi-bin/carddisp.pl?gene=HADHA
CERNA3	Competing Endogenous LncRNA 3 For MiR-645	RNA Gene		20	GC08P056502	13.6650123596191	https://www.genecards.org/cgi-bin/carddisp.pl?gene=CERNA3
GLB1	Galactosidase Beta 1	Protein Coding	P16278	62	GC03M032963	13.6092567443848	https://www.genecards.org/cgi-bin/carddisp.pl?gene=GLB1
DPM3	Dolichyl-Phosphate Mannosyltransferase Subunit 3, Regulatory	Protein Coding	Q9P2X0	52	GC01M155139	13.5926399230957	https://www.genecards.org/cgi-bin/carddisp.pl?gene=DPM3
MIB1	MIB E3 Ubiquitin Protein Ligase 1	Protein Coding	Q86YT6	55	GC18P021704	13.5874366760254	https://www.genecards.org/cgi-bin/carddisp.pl?gene=MIB1
SCO2	Synthesis Of Cytochrome C Oxidase 2	Protein Coding	O43819	57	GC22M050523	13.577841758728	https://www.genecards.org/cgi-bin/carddisp.pl?gene=SCO2
FOS	Fos Proto-Oncogene, AP-1 Transcription Factor Subunit	Protein Coding	P01100	64	GC14P075278	13.5770101547241	https://www.genecards.org/cgi-bin/carddisp.pl?gene=FOS
AGK	Acylglycerol Kinase	Protein Coding	Q53H12	53	GC07P141551	13.5530452728271	https://www.genecards.org/cgi-bin/carddisp.pl?gene=AGK
CCL2	C-C Motif Chemokine Ligand 2	Protein Coding	P13500	62	GC17P034255	13.5309085845947	https://www.genecards.org/cgi-bin/carddisp.pl?gene=CCL2
F5	Coagulation Factor V	Protein Coding	P12259	59	GC01M169511	13.4475717544556	https://www.genecards.org/cgi-bin/carddisp.pl?gene=F5
LRP6	LDL Receptor Related Protein 6	Protein Coding	O75581	59	GC12M037073	13.4203834533691	https://www.genecards.org/cgi-bin/carddisp.pl?gene=LRP6
CACNB2	Calcium Voltage-Gated Channel Auxiliary Subunit Beta 2	Protein Coding	Q08289	59	GC10P018141	13.4156541824341	https://www.genecards.org/cgi-bin/carddisp.pl?gene=CACNB2
CHKB	Choline Kinase Beta	Protein Coding	Q9Y259	57	GC22M050578	13.3352212905884	https://www.genecards.org/cgi-bin/carddisp.pl?gene=CHKB
MMP1	Matrix Metallopeptidase 1	Protein Coding	P03956	62	GC11M143594	13.2421722412109	https://www.genecards.org/cgi-bin/carddisp.pl?gene=MMP1
EGFR	Epidermal Growth Factor Receptor	Protein Coding	P00533	68	GC07P055019	13.1797714233398	https://www.genecards.org/cgi-bin/carddisp.pl?gene=EGFR
CALM2	Calmodulin 2	Protein Coding	P0DP24	56	GC02M047160	13.1535558700562	https://www.genecards.org/cgi-bin/carddisp.pl?gene=CALM2
POMT2	Protein O-Mannosyltransferase 2	Protein Coding	Q9UKY4	55	GC14M077274	13.1387882232666	https://www.genecards.org/cgi-bin/carddisp.pl?gene=POMT2
ICAM1	Intercellular Adhesion Molecule 1	Protein Coding	P05362	62	GC19P161362	13.1375274658203	https://www.genecards.org/cgi-bin/carddisp.pl?gene=ICAM1
MAP2K2	Mitogen-Activated Protein Kinase Kinase 2	Protein Coding	P36507	67	GC19M004090	13.1305418014526	https://www.genecards.org/cgi-bin/carddisp.pl?gene=MAP2K2
TIMP1	TIMP Metallopeptidase Inhibitor 1	Protein Coding	P01033	57	GC0XP061588	13.1104640960693	https://www.genecards.org/cgi-bin/carddisp.pl?gene=TIMP1
FABP3	Fatty Acid Binding Protein 3	Protein Coding	P05413	57	GC01M037523	13.1085166931152	https://www.genecards.org/cgi-bin/carddisp.pl?gene=FABP3
CXCL8	C-X-C Motif Chemokine Ligand 8	Protein Coding	P10145	56	GC04P073740	13.0988397598267	https://www.genecards.org/cgi-bin/carddisp.pl?gene=CXCL8
KRAS	KRAS Proto-Oncogene, GTPase	Protein Coding	P01116	66	GC12M037206	13.0952816009521	https://www.genecards.org/cgi-bin/carddisp.pl?gene=KRAS
CAPN3	Calpain 3	Protein Coding	P20807	60	GC15P042359	12.9551410675049	https://www.genecards.org/cgi-bin/carddisp.pl?gene=CAPN3
ZFPM2	Zinc Finger Protein, FOG Family Member 2	Protein Coding	Q8WW38	50	GC08P104590	12.9086656570435	https://www.genecards.org/cgi-bin/carddisp.pl?gene=ZFPM2
SERPINC1	Serpin Family C Member 1	Protein Coding	P01008	62	GC01M175210	12.9012413024902	https://www.genecards.org/cgi-bin/carddisp.pl?gene=SERPINC1
TGFB2	Transforming Growth Factor Beta 2	Protein Coding	P61812	63	GC01P218345	12.8699064254761	https://www.genecards.org/cgi-bin/carddisp.pl?gene=TGFB2
HULC	Hepatocellular Carcinoma Up-Regulated Long Non-Coding RNA	RNA Gene		28	GC06P013430	12.8485689163208	https://www.genecards.org/cgi-bin/carddisp.pl?gene=HULC
SOD2	Superoxide Dismutase 2	Protein Coding	P04179	60	GC06M159669	12.8414087295532	https://www.genecards.org/cgi-bin/carddisp.pl?gene=SOD2
SCN1B	Sodium Voltage-Gated Channel Beta Subunit 1	Protein Coding	Q07699	57	GC19P035030	12.8156356811523	https://www.genecards.org/cgi-bin/carddisp.pl?gene=SCN1B
CALM1	Calmodulin 1	Protein Coding	P0DP23	58	GC14P090396	12.8044509887695	https://www.genecards.org/cgi-bin/carddisp.pl?gene=CALM1
JAK2	Janus Kinase 2	Protein Coding	O60674	66	GC09P004985	12.7627086639404	https://www.genecards.org/cgi-bin/carddisp.pl?gene=JAK2
JAG1	Jagged Canonical Notch Ligand 1	Protein Coding	P78504	63	GC20M010637	12.7426815032959	https://www.genecards.org/cgi-bin/carddisp.pl?gene=JAG1
PRKCA	Protein Kinase C Alpha	Protein Coding	P17252	65	GC17P066302	12.7096996307373	https://www.genecards.org/cgi-bin/carddisp.pl?gene=PRKCA
GNB3	G Protein Subunit Beta 3	Protein Coding	P16520	59	GC12P006839	12.7059030532837	https://www.genecards.org/cgi-bin/carddisp.pl?gene=GNB3
PPP3CA	Protein Phosphatase 3 Catalytic Subunit Alpha	Protein Coding	Q08209	63	GC04M101024	12.6986141204834	https://www.genecards.org/cgi-bin/carddisp.pl?gene=PPP3CA
SELENON	Selenoprotein N	Protein Coding	Q9NZV5	51	GC01P025800	12.698314666748	https://www.genecards.org/cgi-bin/carddisp.pl?gene=SELENON
INSR	Insulin Receptor	Protein Coding	P06213	66	GC19M007112	12.6887130737305	https://www.genecards.org/cgi-bin/carddisp.pl?gene=INSR
MIR214	MicroRNA 214	RNA Gene		31	GC01M172234	12.6481342315674	https://www.genecards.org/cgi-bin/carddisp.pl?gene=MIR214
CYTOR	Cytoskeleton Regulator RNA	RNA Gene		30	GC02P100519	12.6263570785522	https://www.genecards.org/cgi-bin/carddisp.pl?gene=CYTOR
AGTR2	Angiotensin II Receptor Type 2	Protein Coding	P50052	56	GC0XP116170	12.5777835845947	https://www.genecards.org/cgi-bin/carddisp.pl?gene=AGTR2
SDHA	Succinate Dehydrogenase Complex Flavoprotein Subunit A	Protein Coding	P31040	61	GC05P000254	12.5119724273682	https://www.genecards.org/cgi-bin/carddisp.pl?gene=SDHA
SLC22A5	Solute Carrier Family 22 Member 5	Protein Coding	O76082	59	GC05P132369	12.4875907897949	https://www.genecards.org/cgi-bin/carddisp.pl?gene=SLC22A5
SCN10A	Sodium Voltage-Gated Channel Alpha Subunit 10	Protein Coding	Q9Y5Y9	60	GC03M038889	12.4393701553345	https://www.genecards.org/cgi-bin/carddisp.pl?gene=SCN10A
GDF15	Growth Differentiation Factor 15	Protein Coding	Q99988	56	GC19P161671	12.4319829940796	https://www.genecards.org/cgi-bin/carddisp.pl?gene=GDF15
ATP2A2	ATPase Sarcoplasmic/Endoplasmic Reticulum Ca2+ Transporting 2	Protein Coding	P16615	63	GC12P110280	12.4195346832275	https://www.genecards.org/cgi-bin/carddisp.pl?gene=ATP2A2
SYNE1	Spectrin Repeat Containing Nuclear Envelope Protein 1	Protein Coding	Q8NF91	53	GC06M152121	12.4074802398682	https://www.genecards.org/cgi-bin/carddisp.pl?gene=SYNE1
MIR17	MicroRNA 17	RNA Gene		27	GC13P091350	12.3769550323486	https://www.genecards.org/cgi-bin/carddisp.pl?gene=MIR17
SELE	Selectin E	Protein Coding	P16581	56	GC01M169722	12.3699913024902	https://www.genecards.org/cgi-bin/carddisp.pl?gene=SELE
TGFBR2	Transforming Growth Factor Beta Receptor 2	Protein Coding	P37173	65	GC03P030610	12.3324909210205	https://www.genecards.org/cgi-bin/carddisp.pl?gene=TGFBR2
MRAS	Muscle RAS Oncogene Homolog	Protein Coding	O14807	56	GC03P138347	12.3086032867432	https://www.genecards.org/cgi-bin/carddisp.pl?gene=MRAS
GNPTAB	N-Acetylglucosamine-1-Phosphate Transferase Subunits Alpha And Beta	Protein Coding	Q3T906	54	GC12M101745	12.2857427597046	https://www.genecards.org/cgi-bin/carddisp.pl?gene=GNPTAB
TNFRSF11B	TNF Receptor Superfamily Member 11b	Protein Coding	O00300	59	GC08M118923	12.1901073455811	https://www.genecards.org/cgi-bin/carddisp.pl?gene=TNFRSF11B
ACTA2	Actin Alpha 2, Smooth Muscle	Protein Coding	P62736	60	GC10M088935	12.1809062957764	https://www.genecards.org/cgi-bin/carddisp.pl?gene=ACTA2
NKX2-6	NK2 Homeobox 6	Protein Coding	A6NCS4	47	GC08M023702	12.1705675125122	https://www.genecards.org/cgi-bin/carddisp.pl?gene=NKX2-6
BMP2	Bone Morphogenetic Protein 2	Protein Coding	P12643	58	GC20P006767	12.1655	https://www.genecards.org/cgi-bin/carddisp.pl?gene=BMP2
NAGLU	N-Acetyl-Alpha-Glucosaminidase	Protein Coding	P54802	57	GC17P165237	12.1507720947266	https://www.genecards.org/cgi-bin/carddisp.pl?gene=NAGLU
PTGS2	Prostaglandin-Endoperoxide Synthase 2	Protein Coding	P35354	63	GC01M186671	12.1477537155151	https://www.genecards.org/cgi-bin/carddisp.pl?gene=PTGS2
TNNT1	Troponin T1, Slow Skeletal Type	Protein Coding	P13805	55	GC19M055132	12.1460523605347	https://www.genecards.org/cgi-bin/carddisp.pl?gene=TNNT1
GPD1L	Glycerol-3-Phosphate Dehydrogenase 1 Like	Protein Coding	Q8N335	53	GC03P034084	12.0985765457153	https://www.genecards.org/cgi-bin/carddisp.pl?gene=GPD1L
MPO	Myeloperoxidase	Protein Coding	P05164	65	GC17M058269	12.0854835510254	https://www.genecards.org/cgi-bin/carddisp.pl?gene=MPO
GNS	Glucosamine (N-Acetyl)-6-Sulfatase	Protein Coding	P15586	57	GC12M064713	12.0636415481567	https://www.genecards.org/cgi-bin/carddisp.pl?gene=GNS
XDH	Xanthine Dehydrogenase	Protein Coding	P47989	60	GC02M031334	12.0540161132813	https://www.genecards.org/cgi-bin/carddisp.pl?gene=XDH
ANO5	Anoctamin 5	Protein Coding	Q75V66	50	GC11P023626	11.9917268753052	https://www.genecards.org/cgi-bin/carddisp.pl?gene=ANO5
NDUFAF2	NADH:Ubiquinone Oxidoreductase Complex Assembly Factor 2	Protein Coding	Q8N183	53	GC05P060945	11.9801082611084	https://www.genecards.org/cgi-bin/carddisp.pl?gene=NDUFAF2
PITX2	Paired Like Homeodomain 2	Protein Coding	Q99697	59	GC04M110617	11.9779071807861	https://www.genecards.org/cgi-bin/carddisp.pl?gene=PITX2
SLC17A5	Solute Carrier Family 17 Member 5	Protein Coding	Q9NRA2	57	GC06M073593	11.9515361785889	https://www.genecards.org/cgi-bin/carddisp.pl?gene=SLC17A5
MIR221	MicroRNA 221	RNA Gene		28	GC0XM045746	11.9093685150146	https://www.genecards.org/cgi-bin/carddisp.pl?gene=MIR221
ITGA2	Integrin Subunit Alpha 2	Protein Coding	P17301	59	GC05P052989	11.8487930297852	https://www.genecards.org/cgi-bin/carddisp.pl?gene=ITGA2
MTO1	Mitochondrial TRNA Translation Optimization 1	Protein Coding	Q9Y2Z2	55	GC06P073461	11.8476619720459	https://www.genecards.org/cgi-bin/carddisp.pl?gene=MTO1
GNAQ	G Protein Subunit Alpha Q	Protein Coding	P50148	61	GC09M077716	11.8303909301758	https://www.genecards.org/cgi-bin/carddisp.pl?gene=GNAQ
MTPN	Myotrophin	Protein Coding	P58546	47	GC07M135926	11.8269624710083	https://www.genecards.org/cgi-bin/carddisp.pl?gene=MTPN
MT-CO3	Mitochondrially Encoded Cytochrome C Oxidase III	Protein Coding	P00414	44	GCMTP009209	11.8162136077881	https://www.genecards.org/cgi-bin/carddisp.pl?gene=MT-CO3
ACTB	Actin Beta	Protein Coding	P60709	63	GC07M005922	11.7894515991211	https://www.genecards.org/cgi-bin/carddisp.pl?gene=ACTB
ADM	Adrenomedullin	Protein Coding	P35318	57	GC11P023149	11.7883644104004	https://www.genecards.org/cgi-bin/carddisp.pl?gene=ADM
HFE	Homeostatic Iron Regulator	Protein Coding	Q30201	57	GC06P026087	11.7503728866577	https://www.genecards.org/cgi-bin/carddisp.pl?gene=HFE
TGFBR1	Transforming Growth Factor Beta Receptor 1	Protein Coding	P36897	66	GC09P109923	11.736536026001	https://www.genecards.org/cgi-bin/carddisp.pl?gene=TGFBR1
HADHB	Hydroxyacyl-CoA Dehydrogenase Trifunctional Multienzyme Complex Subunit Beta	Protein Coding	P55084	59	GC02P026243	11.7276554107666	https://www.genecards.org/cgi-bin/carddisp.pl?gene=HADHB
CYCS	Cytochrome C, Somatic	Protein Coding	P99999	60	GC07M025118	11.7060327529907	https://www.genecards.org/cgi-bin/carddisp.pl?gene=CYCS
PRKAR1A	Protein Kinase CAMP-Dependent Type I Regulatory Subunit Alpha	Protein Coding	P10644	63	GC17P165859	11.702018737793	https://www.genecards.org/cgi-bin/carddisp.pl?gene=PRKAR1A
CBL	Cbl Proto-Oncogene	Protein Coding	P22681	64	GC11P119206	11.6855545043945	https://www.genecards.org/cgi-bin/carddisp.pl?gene=CBL
LGALS3	Galectin 3	Protein Coding	P17931	57	GC14P055124	11.670599937439	https://www.genecards.org/cgi-bin/carddisp.pl?gene=LGALS3
NEU1	Neuraminidase 1	Protein Coding	Q99519	59	GC06M031857	11.6567296981812	https://www.genecards.org/cgi-bin/carddisp.pl?gene=NEU1
MEF2C	Myocyte Enhancer Factor 2C	Protein Coding	Q06413	62	GC05M088718	11.6260738372803	https://www.genecards.org/cgi-bin/carddisp.pl?gene=MEF2C
IL1A	Interleukin 1 Alpha	Protein Coding	P01583	58	GC02M112773	11.6208896636963	https://www.genecards.org/cgi-bin/carddisp.pl?gene=IL1A
NCF1	Neutrophil Cytosolic Factor 1	Protein Coding	P14598	59	GC07P097854	11.6173496246338	https://www.genecards.org/cgi-bin/carddisp.pl?gene=NCF1
SNTA1	Syntrophin Alpha 1	Protein Coding	Q13424	59	GC20M033407	11.5865240097046	https://www.genecards.org/cgi-bin/carddisp.pl?gene=SNTA1
ALMS1	ALMS1 Centrosome And Basal Body Associated Protein	Protein Coding	Q8TCU4	51	GC02P073385	11.5663948059082	https://www.genecards.org/cgi-bin/carddisp.pl?gene=ALMS1
DOLK	Dolichol Kinase	Protein Coding	Q9UPQ8	51	GC09M128945	11.5650978088379	https://www.genecards.org/cgi-bin/carddisp.pl?gene=DOLK
FGFR2	Fibroblast Growth Factor Receptor 2	Protein Coding	P21802	68	GC10M121478	11.5610980987549	https://www.genecards.org/cgi-bin/carddisp.pl?gene=FGFR2
CYP11B2	Cytochrome P450 Family 11 Subfamily B Member 2	Protein Coding	P19099	58	GC08M142910	11.5570907592773	https://www.genecards.org/cgi-bin/carddisp.pl?gene=CYP11B2
LOC114827851	VISTA Enhancer Hs2155	Functional Element		8	GC14P062368	11.5316743850708	https://www.genecards.org/cgi-bin/carddisp.pl?gene=LOC114827851
CXCL12	C-X-C Motif Chemokine Ligand 12	Protein Coding	P48061	59	GC10M044370	11.5034885406494	https://www.genecards.org/cgi-bin/carddisp.pl?gene=CXCL12
SHOC2	SHOC2 Leucine Rich Repeat Scaffold Protein	Protein Coding	Q9UQ13	53	GC10P110919	11.4882946014404	https://www.genecards.org/cgi-bin/carddisp.pl?gene=SHOC2
CEP85L	Centrosomal Protein 85L	Protein Coding	Q5SZL2	48	GC06M118460	11.4789791107178	https://www.genecards.org/cgi-bin/carddisp.pl?gene=CEP85L
FN1	Fibronectin 1	Protein Coding	P02751	63	GC02M215360	11.4683589935303	https://www.genecards.org/cgi-bin/carddisp.pl?gene=FN1
TOR1AIP1	Torsin 1A Interacting Protein 1	Protein Coding	Q5JTV8	52	GC01P179882	11.4648017883301	https://www.genecards.org/cgi-bin/carddisp.pl?gene=TOR1AIP1
SCN2B	Sodium Voltage-Gated Channel Beta Subunit 2	Protein Coding	O60939	57	GC11M143807	11.460883140564	https://www.genecards.org/cgi-bin/carddisp.pl?gene=SCN2B
SCN3B	Sodium Voltage-Gated Channel Beta Subunit 3	Protein Coding	Q9NY72	56	GC11M123629	11.460883140564	https://www.genecards.org/cgi-bin/carddisp.pl?gene=SCN3B
TPM3	Tropomyosin 3	Protein Coding	P06753	59	GC01M154155	11.407543182373	https://www.genecards.org/cgi-bin/carddisp.pl?gene=TPM3
PECAM1	Platelet And Endothelial Cell Adhesion Molecule 1	Protein Coding	P16284	54	GC17M064319	11.4012393951416	https://www.genecards.org/cgi-bin/carddisp.pl?gene=PECAM1
CACNA1S	Calcium Voltage-Gated Channel Subunit Alpha1 S	Protein Coding	Q13698	62	GC01M201008	11.3874092102051	https://www.genecards.org/cgi-bin/carddisp.pl?gene=CACNA1S
MLYCD	Malonyl-CoA Decarboxylase	Protein Coding	O95822	55	GC16P083899	11.3735313415527	https://www.genecards.org/cgi-bin/carddisp.pl?gene=MLYCD
COX15	Cytochrome C Oxidase Assembly Homolog COX15	Protein Coding	Q7KZN9	55	GC10M099696	11.3592014312744	https://www.genecards.org/cgi-bin/carddisp.pl?gene=COX15
SLC9A1	Solute Carrier Family 9 Member A1	Protein Coding	P19634	63	GC01M037058	11.3484363555908	https://www.genecards.org/cgi-bin/carddisp.pl?gene=SLC9A1
NOS2	Nitric Oxide Synthase 2	Protein Coding	P35228	61	GC17M027756	11.3295459747314	https://www.genecards.org/cgi-bin/carddisp.pl?gene=NOS2
ACE2	Angiotensin Converting Enzyme 2	Protein Coding	Q9BYF1	62	GC0XM015494	11.3237228393555	https://www.genecards.org/cgi-bin/carddisp.pl?gene=ACE2
PMM2	Phosphomannomutase 2	Protein Coding	O15305	58	GC16P008788	11.3226613998413	https://www.genecards.org/cgi-bin/carddisp.pl?gene=PMM2
MIR378A	MicroRNA 378a	RNA Gene		30	GC05P149732	11.3177795410156	https://www.genecards.org/cgi-bin/carddisp.pl?gene=MIR378A
MT-CO1	Mitochondrially Encoded Cytochrome C Oxidase I	Protein Coding	P00395	47	GCMTP005906	11.2945642471313	https://www.genecards.org/cgi-bin/carddisp.pl?gene=MT-CO1
ITGA2B	Integrin Subunit Alpha 2b	Protein Coding	P08514	63	GC17M101067	11.2781066894531	https://www.genecards.org/cgi-bin/carddisp.pl?gene=ITGA2B
NR3C2	Nuclear Receptor Subfamily 3 Group C Member 2	Protein Coding	P08235	58	GC04M148078	11.2538146972656	https://www.genecards.org/cgi-bin/carddisp.pl?gene=NR3C2
VCAM1	Vascular Cell Adhesion Molecule 1	Protein Coding	P19320	59	GC01P100719	11.2319650650024	https://www.genecards.org/cgi-bin/carddisp.pl?gene=VCAM1
POMGNT1	Protein O-Linked Mannose N-Acetylglucosaminyltransferase 1 (Beta 1,2-)	Protein Coding	Q8WZA1	57	GC01M046188	11.2175483703613	https://www.genecards.org/cgi-bin/carddisp.pl?gene=POMGNT1
ABCG8	ATP Binding Cassette Subfamily G Member 8	Protein Coding	Q9H221	55	GC02P045632	11.1839427947998	https://www.genecards.org/cgi-bin/carddisp.pl?gene=ABCG8
GTPBP3	GTP Binding Protein 3, Mitochondrial	Protein Coding	Q969Y2	52	GC19P161651	11.1750555038452	https://www.genecards.org/cgi-bin/carddisp.pl?gene=GTPBP3
APOA5	Apolipoprotein A5	Protein Coding	Q6Q788	55	GC11M116789	11.1726951599121	https://www.genecards.org/cgi-bin/carddisp.pl?gene=APOA5
CACNA2D1	Calcium Voltage-Gated Channel Auxiliary Subunit Alpha2delta 1	Protein Coding	P54289	59	GC07M081946	11.1700296401978	https://www.genecards.org/cgi-bin/carddisp.pl?gene=CACNA2D1
TRPM4	Transient Receptor Potential Cation Channel Subfamily M Member 4	Protein Coding	Q8TD43	56	GC19P049157	11.1548538208008	https://www.genecards.org/cgi-bin/carddisp.pl?gene=TRPM4
GDF1	Growth Differentiation Factor 1	Protein Coding	P27539	49	GC19M112181	11.1540098190308	https://www.genecards.org/cgi-bin/carddisp.pl?gene=GDF1
MT-CO2	Mitochondrially Encoded Cytochrome C Oxidase II	Protein Coding	P00403	50	GCMTP007587	11.1010751724243	https://www.genecards.org/cgi-bin/carddisp.pl?gene=MT-CO2
SNHG7	Small Nucleolar RNA Host Gene 7	RNA Gene		30	GC09M139447	11.0825119018555	https://www.genecards.org/cgi-bin/carddisp.pl?gene=SNHG7
MIR126	MicroRNA 126	RNA Gene		30	GC09P136670	11.0758380889893	https://www.genecards.org/cgi-bin/carddisp.pl?gene=MIR126
ARSB	Arylsulfatase B	Protein Coding	P15848	60	GC05M078777	11.0740127563477	https://www.genecards.org/cgi-bin/carddisp.pl?gene=ARSB
SMAD2	SMAD Family Member 2	Protein Coding	Q15796	65	GC18M047809	11.0706806182861	https://www.genecards.org/cgi-bin/carddisp.pl?gene=SMAD2
ABCG5	ATP Binding Cassette Subfamily G Member 5	Protein Coding	Q9H222	58	GC02M043806	11.0625200271606	https://www.genecards.org/cgi-bin/carddisp.pl?gene=ABCG5
SDHD	Succinate Dehydrogenase Complex Subunit D	Protein Coding	O14521	57	GC11P116389	11.0520305633545	https://www.genecards.org/cgi-bin/carddisp.pl?gene=SDHD
ELAC2	ElaC Ribonuclease Z 2	Protein Coding	Q9BQ52	53	GC17M012991	11.0518503189087	https://www.genecards.org/cgi-bin/carddisp.pl?gene=ELAC2
RET	Ret Proto-Oncogene	Protein Coding	P07949	67	GC10P053525	11.0487899780273	https://www.genecards.org/cgi-bin/carddisp.pl?gene=RET
SSUH2	Ssu-2 Homolog	Protein Coding	Q9Y2M2	44	GC03M008619	11.0410747528076	https://www.genecards.org/cgi-bin/carddisp.pl?gene=SSUH2
IL6ST	Interleukin 6 Cytokine Family Signal Transducer	Protein Coding	P40189	63	GC05M055935	11.0378952026367	https://www.genecards.org/cgi-bin/carddisp.pl?gene=IL6ST
RHOA	Ras Homolog Family Member A	Protein Coding	P61586	62	GC03M049359	11.0371112823486	https://www.genecards.org/cgi-bin/carddisp.pl?gene=RHOA
PRKG1	Protein Kinase CGMP-Dependent 1	Protein Coding	Q13976	63	GC10P053881	11.0108070373535	https://www.genecards.org/cgi-bin/carddisp.pl?gene=PRKG1
FGFR1	Fibroblast Growth Factor Receptor 1	Protein Coding	P11362	68	GC08M038400	10.9945697784424	https://www.genecards.org/cgi-bin/carddisp.pl?gene=FGFR1
TMPO	Thymopoietin	Protein Coding	P42166	59	GC12P098515	10.9873561859131	https://www.genecards.org/cgi-bin/carddisp.pl?gene=TMPO
COA6	Cytochrome C Oxidase Assembly Factor 6	Protein Coding	Q5JTJ3	50	GC01P234374	10.9747343063354	https://www.genecards.org/cgi-bin/carddisp.pl?gene=COA6
KLHL24	Kelch Like Family Member 24	Protein Coding	Q6TFL4	44	GC03P183635	10.9587640762329	https://www.genecards.org/cgi-bin/carddisp.pl?gene=KLHL24
CASR	Calcium Sensing Receptor	Protein Coding	P41180	63	GC03P122183	10.9435453414917	https://www.genecards.org/cgi-bin/carddisp.pl?gene=CASR
PNPLA2	Patatin Like Domain 2, Triacylglycerol Lipase	Protein Coding	Q96AD5	57	GC11P022712	10.9406728744507	https://www.genecards.org/cgi-bin/carddisp.pl?gene=PNPLA2
TMEM70	Transmembrane Protein 70	Protein Coding	Q9BUB7	50	GC08P073972	10.9273090362549	https://www.genecards.org/cgi-bin/carddisp.pl?gene=TMEM70
MIR140	MicroRNA 140	RNA Gene		31	GC16P129899	10.913628578186	https://www.genecards.org/cgi-bin/carddisp.pl?gene=MIR140
TECRL	Trans-2,3-Enoyl-CoA Reductase Like	Protein Coding	Q5HYJ1	47	GC04M064275	10.8881416320801	https://www.genecards.org/cgi-bin/carddisp.pl?gene=TECRL
FGF23	Fibroblast Growth Factor 23	Protein Coding	Q9GZV9	57	GC12M004368	10.8741703033447	https://www.genecards.org/cgi-bin/carddisp.pl?gene=FGF23
HGF	Hepatocyte Growth Factor	Protein Coding	P14210	65	GC07M081699	10.8396873474121	https://www.genecards.org/cgi-bin/carddisp.pl?gene=HGF
NF1	Neurofibromin 1	Protein Coding	P21359	60	GC17P031094	10.8084964752197	https://www.genecards.org/cgi-bin/carddisp.pl?gene=NF1
FBXO32	F-Box Protein 32	Protein Coding	Q969P5	53	GC08M123652	10.804310798645	https://www.genecards.org/cgi-bin/carddisp.pl?gene=FBXO32
CLN3	CLN3 Lysosomal/Endosomal Transmembrane Protein, Battenin	Protein Coding	Q13286	56	GC16M028466	10.8030033111572	https://www.genecards.org/cgi-bin/carddisp.pl?gene=CLN3
SGSH	N-Sulfoglucosamine Sulfohydrolase	Protein Coding	P51688	60	GC17M101950	10.7950639724731	https://www.genecards.org/cgi-bin/carddisp.pl?gene=SGSH
GATA5	GATA Binding Protein 5	Protein Coding	Q9BWX5	50	GC20M062979	10.7822427749634	https://www.genecards.org/cgi-bin/carddisp.pl?gene=GATA5
ATAD3A	ATPase Family AAA Domain Containing 3A	Protein Coding	Q9NVI7	52	GC01P082923	10.7744798660278	https://www.genecards.org/cgi-bin/carddisp.pl?gene=ATAD3A
WRN	WRN RecQ Like Helicase	Protein Coding	Q14191	60	GC08P031033	10.7656517028809	https://www.genecards.org/cgi-bin/carddisp.pl?gene=WRN
FBXL4	F-Box And Leucine Rich Repeat Protein 4	Protein Coding	Q9UKA2	50	GC06M098868	10.7650375366211	https://www.genecards.org/cgi-bin/carddisp.pl?gene=FBXL4
FGA	Fibrinogen Alpha Chain	Protein Coding	P02671	62	GC04M154583	10.7435836791992	https://www.genecards.org/cgi-bin/carddisp.pl?gene=FGA
RASA1	RAS P21 Protein Activator 1	Protein Coding	P20936	60	GC05P087267	10.7105741500854	https://www.genecards.org/cgi-bin/carddisp.pl?gene=RASA1
POMGNT2	Protein O-Linked Mannose N-Acetylglucosaminyltransferase 2 (Beta 1,4-)	Protein Coding	Q8NAT1	50	GC03M043121	10.7070779800415	https://www.genecards.org/cgi-bin/carddisp.pl?gene=POMGNT2
DAG1	Dystroglycan 1	Protein Coding	Q14118	59	GC03P066868	10.6839771270752	https://www.genecards.org/cgi-bin/carddisp.pl?gene=DAG1
CYP2C19	Cytochrome P450 Family 2 Subfamily C Member 19	Protein Coding	P33261	57	GC10P094762	10.6784267425537	https://www.genecards.org/cgi-bin/carddisp.pl?gene=CYP2C19
JUN	Jun Proto-Oncogene, AP-1 Transcription Factor Subunit	Protein Coding	P05412	63	GC01M058780	10.6663436889648	https://www.genecards.org/cgi-bin/carddisp.pl?gene=JUN
GPC3	Glypican 3	Protein Coding	P51654	59	GC0XM133535	10.6590585708618	https://www.genecards.org/cgi-bin/carddisp.pl?gene=GPC3
RIT1	Ras Like Without CAAX 1	Protein Coding	Q92963	58	GC01M155897	10.6257228851318	https://www.genecards.org/cgi-bin/carddisp.pl?gene=RIT1
LOC126805877	MED14-Independent Group 3 Enhancer GRCh37_chr1:156099693-156100892	Functional Element		11	GC01P180104	10.5897531509399	https://www.genecards.org/cgi-bin/carddisp.pl?gene=LOC126805877
CASP3	Caspase 3	Protein Coding	P42574	62	GC04M184627	10.5412034988403	https://www.genecards.org/cgi-bin/carddisp.pl?gene=CASP3
IL4	Interleukin 4	Protein Coding	P05112	59	GC05P132673	10.5409145355225	https://www.genecards.org/cgi-bin/carddisp.pl?gene=IL4
PDE5A	Phosphodiesterase 5A	Protein Coding	O76074	59	GC04M119494	10.5364198684692	https://www.genecards.org/cgi-bin/carddisp.pl?gene=PDE5A
SCN4B	Sodium Voltage-Gated Channel Beta Subunit 4	Protein Coding	Q8IWT1	56	GC11M143804	10.5255546569824	https://www.genecards.org/cgi-bin/carddisp.pl?gene=SCN4B
AGER	Advanced Glycosylation End-Product Specific Receptor	Protein Coding	Q15109	59	GC06M032180	10.5053653717041	https://www.genecards.org/cgi-bin/carddisp.pl?gene=AGER
MIR145	MicroRNA 145	RNA Gene		32	GC05P149430	10.4842100143433	https://www.genecards.org/cgi-bin/carddisp.pl?gene=MIR145
SYNE2	Spectrin Repeat Containing Nuclear Envelope Protein 2	Protein Coding	Q8WXH0	51	GC14P063761	10.4832248687744	https://www.genecards.org/cgi-bin/carddisp.pl?gene=SYNE2
CST3	Cystatin C	Protein Coding	P01034	56	GC20M024240	10.4684085845947	https://www.genecards.org/cgi-bin/carddisp.pl?gene=CST3
PON2	Paraoxonase 2	Protein Coding	Q15165	57	GC07M095404	10.4683036804199	https://www.genecards.org/cgi-bin/carddisp.pl?gene=PON2
ETFDH	Electron Transfer Flavoprotein Dehydrogenase	Protein Coding	Q16134	59	GC04P158672	10.4551849365234	https://www.genecards.org/cgi-bin/carddisp.pl?gene=ETFDH
MAPK3	Mitogen-Activated Protein Kinase 3	Protein Coding	P27361	62	GC16M053300	10.4335947036743	https://www.genecards.org/cgi-bin/carddisp.pl?gene=MAPK3
CDKN2A	Cyclin Dependent Kinase Inhibitor 2A	Protein Coding	Q8N726	63	GC09M021967	10.4271659851074	https://www.genecards.org/cgi-bin/carddisp.pl?gene=CDKN2A
NFKB1	Nuclear Factor Kappa B Subunit 1	Protein Coding	P19838	66	GC04P102501	10.4258251190186	https://www.genecards.org/cgi-bin/carddisp.pl?gene=NFKB1
SPP1	Secreted Phosphoprotein 1	Protein Coding	P10451	57	GC04P087975	10.4094305038452	https://www.genecards.org/cgi-bin/carddisp.pl?gene=SPP1
PDLIM3	PDZ And LIM Domain 3	Protein Coding	Q53GG5	50	GC04M185500	10.4038438796997	https://www.genecards.org/cgi-bin/carddisp.pl?gene=PDLIM3
CD14	CD14 Molecule	Protein Coding	P08571	58	GC05M140631	10.3686408996582	https://www.genecards.org/cgi-bin/carddisp.pl?gene=CD14
FUCA1	Alpha-L-Fucosidase 1	Protein Coding	P04066	60	GC01M023845	10.3529758453369	https://www.genecards.org/cgi-bin/carddisp.pl?gene=FUCA1
LOC126861896	BRD4-Independent Group 4 Enhancer GRCh37_chr14:23854904-23856103	Functional Element		7	GC14P062442	10.3481941223145	https://www.genecards.org/cgi-bin/carddisp.pl?gene=LOC126861896
GYS1	Glycogen Synthase 1	Protein Coding	P13807	62	GC19M112793	10.3388214111328	https://www.genecards.org/cgi-bin/carddisp.pl?gene=GYS1
MIR133A1	MicroRNA 133a-1	RNA Gene		25	GC18M039184	10.3315019607544	https://www.genecards.org/cgi-bin/carddisp.pl?gene=MIR133A1
HAND2	Heart And Neural Crest Derivatives Expressed 2	Protein Coding	P61296	55	GC04M173524	10.3288011550903	https://www.genecards.org/cgi-bin/carddisp.pl?gene=HAND2
BMPR2	Bone Morphogenetic Protein Receptor Type 2	Protein Coding	Q13873	63	GC02P202376	10.3205041885376	https://www.genecards.org/cgi-bin/carddisp.pl?gene=BMPR2
DNAH8	Dynein Axonemal Heavy Chain 8	Protein Coding	Q96JB1	49	GC06P190852	10.3118352890015	https://www.genecards.org/cgi-bin/carddisp.pl?gene=DNAH8
LOC129931597	ATAC-STARR-Seq Lymphoblastoid Silent Region 1421	Functional Element		10	GC01P182632	10.3072929382324	https://www.genecards.org/cgi-bin/carddisp.pl?gene=LOC129931597
TEK	TEK Receptor Tyrosine Kinase	Protein Coding	Q02763	64	GC09P027109	10.3051910400391	https://www.genecards.org/cgi-bin/carddisp.pl?gene=TEK
CAT	Catalase	Protein Coding	P04040	64	GC11P034460	10.3017177581787	https://www.genecards.org/cgi-bin/carddisp.pl?gene=CAT
SLC25A20	Solute Carrier Family 25 Member 20	Protein Coding	O43772	58	GC03M055003	10.2955360412598	https://www.genecards.org/cgi-bin/carddisp.pl?gene=SLC25A20
SIRT1	Sirtuin 1	Protein Coding	Q96EB6	62	GC10P067884	10.2825012207031	https://www.genecards.org/cgi-bin/carddisp.pl?gene=SIRT1
TSFM	Ts Translation Elongation Factor, Mitochondrial	Protein Coding	P43897	55	GC12P057782	10.273717880249	https://www.genecards.org/cgi-bin/carddisp.pl?gene=TSFM
EYA4	EYA Transcriptional Coactivator And Phosphatase 4	Protein Coding	O95677	53	GC06P133240	10.2360877990723	https://www.genecards.org/cgi-bin/carddisp.pl?gene=EYA4
CYP2C9	Cytochrome P450 Family 2 Subfamily C Member 9	Protein Coding	P11712	59	GC10P094938	10.2062997817993	https://www.genecards.org/cgi-bin/carddisp.pl?gene=CYP2C9
SRF	Serum Response Factor	Protein Coding	P11831	56	GC06P043171	10.1421298980713	https://www.genecards.org/cgi-bin/carddisp.pl?gene=SRF
CRPPA	CDP-L-Ribitol Pyrophosphorylase A	Protein Coding	A4D126	49	GC07M016088	10.0880899429321	https://www.genecards.org/cgi-bin/carddisp.pl?gene=CRPPA
CKMT1B	Creatine Kinase, Mitochondrial 1B	Protein Coding	P12532	49	GC15P201709	10.0838165283203	https://www.genecards.org/cgi-bin/carddisp.pl?gene=CKMT1B
CAMK2D	Calcium/Calmodulin Dependent Protein Kinase II Delta	Protein Coding	Q13557	62	GC04M113418	10.0805606842041	https://www.genecards.org/cgi-bin/carddisp.pl?gene=CAMK2D
GSN	Gelsolin	Protein Coding	P06396	61	GC09P121201	10.0623588562012	https://www.genecards.org/cgi-bin/carddisp.pl?gene=GSN
AKAP9	A-Kinase Anchoring Protein 9	Protein Coding	Q99996	53	GC07P091940	10.0501918792725	https://www.genecards.org/cgi-bin/carddisp.pl?gene=AKAP9
PPARGC1A	PPARG Coactivator 1 Alpha	Protein Coding	Q9UBK2	60	GC04M023755	10.0428733825684	https://www.genecards.org/cgi-bin/carddisp.pl?gene=PPARGC1A
SLC30A5	Solute Carrier Family 30 Member 5	Protein Coding	Q8TAD4	51	GC05P069093	10.0417137145996	https://www.genecards.org/cgi-bin/carddisp.pl?gene=SLC30A5
FLNA	Filamin A	Protein Coding	P21333	62	GC0XM154348	10.0252313613892	https://www.genecards.org/cgi-bin/carddisp.pl?gene=FLNA
NPY	Neuropeptide Y	Protein Coding	P01303	58	GC07P026120	10.0120429992676	https://www.genecards.org/cgi-bin/carddisp.pl?gene=NPY
HMOX1	Heme Oxygenase 1	Protein Coding	P09601	65	GC22P035380	10.0075197219849	https://www.genecards.org/cgi-bin/carddisp.pl?gene=HMOX1
NRAS	NRAS Proto-Oncogene, GTPase	Protein Coding	P01111	63	GC01M114704	10.0066	https://www.genecards.org/cgi-bin/carddisp.pl?gene=NRAS
NDUFS4	NADH:Ubiquinone Oxidoreductase Subunit S4	Protein Coding	O43181	55	GC05P053560	9.99076175689697	https://www.genecards.org/cgi-bin/carddisp.pl?gene=NDUFS4
GBE1	1,4-Alpha-Glucan Branching Enzyme 1	Protein Coding	Q04446	56	GC03M081489	9.96056461334229	https://www.genecards.org/cgi-bin/carddisp.pl?gene=GBE1
HDAC4	Histone Deacetylase 4	Protein Coding	P56524	65	GC02M239048	9.95977210998535	https://www.genecards.org/cgi-bin/carddisp.pl?gene=HDAC4
ENG	Endoglin	Protein Coding	P17813	60	GC09M132959	9.9554557800293	https://www.genecards.org/cgi-bin/carddisp.pl?gene=ENG
SURF1	SURF1 Cytochrome C Oxidase Assembly Factor	Protein Coding	Q15526	55	GC09M133351	9.94846534729004	https://www.genecards.org/cgi-bin/carddisp.pl?gene=SURF1
NDUFB11	NADH:Ubiquinone Oxidoreductase Subunit B11	Protein Coding	Q9NX14	52	GC0XM047142	9.94470024108887	https://www.genecards.org/cgi-bin/carddisp.pl?gene=NDUFB11
AARS2	Alanyl-TRNA Synthetase 2, Mitochondrial	Protein Coding	Q5JTZ9	56	GC06M111837	9.93532466888428	https://www.genecards.org/cgi-bin/carddisp.pl?gene=AARS2
PRKD1	Protein Kinase D1	Protein Coding	Q15139	62	GC14M029576	9.93432521820068	https://www.genecards.org/cgi-bin/carddisp.pl?gene=PRKD1
FGFR3	Fibroblast Growth Factor Receptor 3	Protein Coding	P22607	68	GC04P031618	9.93141460418701	https://www.genecards.org/cgi-bin/carddisp.pl?gene=FGFR3
SRC	SRC Proto-Oncogene, Non-Receptor Tyrosine Kinase	Protein Coding	P12931	63	GC20P037344	9.90039825439453	https://www.genecards.org/cgi-bin/carddisp.pl?gene=SRC
C1QBP	Complement C1q Binding Protein	Protein Coding	Q07021	57	GC17M005432	9.88888072967529	https://www.genecards.org/cgi-bin/carddisp.pl?gene=C1QBP
BDNF-AS	BDNF Antisense RNA	RNA Gene		30	GC11P027466	9.87520027160645	https://www.genecards.org/cgi-bin/carddisp.pl?gene=BDNF-AS
CHKA	Choline Kinase Alpha	Protein Coding	P35790	57	GC11M068052	9.87334632873535	https://www.genecards.org/cgi-bin/carddisp.pl?gene=CHKA
GPT	Glutamic--Pyruvic Transaminase	Protein Coding	P24298	56	GC08P144502	9.84581470489502	https://www.genecards.org/cgi-bin/carddisp.pl?gene=GPT
POMK	Protein O-Mannose Kinase	Protein Coding	Q9H5K3	49	GC08P043093	9.84273529052734	https://www.genecards.org/cgi-bin/carddisp.pl?gene=POMK
PIK3CB	Phosphatidylinositol-4,5-Bisphosphate 3-Kinase Catalytic Subunit Beta	Protein Coding	P42338	62	GC03M138652	9.81048393249512	https://www.genecards.org/cgi-bin/carddisp.pl?gene=PIK3CB
HGSNAT	Heparan-Alpha-Glucosaminide N-Acetyltransferase	Protein Coding	Q68CP4	48	GC08P043140	9.79783916473389	https://www.genecards.org/cgi-bin/carddisp.pl?gene=HGSNAT
LIPC	Lipase C, Hepatic Type	Protein Coding	P11150	59	GC15P058410	9.78651428222656	https://www.genecards.org/cgi-bin/carddisp.pl?gene=LIPC
F10	Coagulation Factor X	Protein Coding	P00742	63	GC13P113122	9.78271865844727	https://www.genecards.org/cgi-bin/carddisp.pl?gene=F10
CPT1A	Carnitine Palmitoyltransferase 1A	Protein Coding	P50416	61	GC11M068754	9.74786376953125	https://www.genecards.org/cgi-bin/carddisp.pl?gene=CPT1A
IGF2	Insulin Like Growth Factor 2	Protein Coding	P01344	61	GC11M015857	9.74283885955811	https://www.genecards.org/cgi-bin/carddisp.pl?gene=IGF2
EPHB4	EPH Receptor B4	Protein Coding	P54760	66	GC07M107079	9.73382377624512	https://www.genecards.org/cgi-bin/carddisp.pl?gene=EPHB4
EP300	EP300 Lysine Acetyltransferase	Protein Coding	Q09472	65	GC22P097487	9.73374080657959	https://www.genecards.org/cgi-bin/carddisp.pl?gene=EP300
MIR199A1	MicroRNA 199a-1	RNA Gene		28	GC19M010817	9.72621917724609	https://www.genecards.org/cgi-bin/carddisp.pl?gene=MIR199A1
NDUFS2	NADH:Ubiquinone Oxidoreductase Core Subunit S2	Protein Coding	O75306	56	GC01P161197	9.72210884094238	https://www.genecards.org/cgi-bin/carddisp.pl?gene=NDUFS2
MRPL44	Mitochondrial Ribosomal Protein L44	Protein Coding	Q9H9J2	52	GC02P223957	9.70990943908691	https://www.genecards.org/cgi-bin/carddisp.pl?gene=MRPL44
SLC25A3	Solute Carrier Family 25 Member 3	Protein Coding	Q00325	57	GC12P098593	9.69262981414795	https://www.genecards.org/cgi-bin/carddisp.pl?gene=SLC25A3
CFH	Complement Factor H	Protein Coding	P08603	59	GC01P196621	9.68581581115723	https://www.genecards.org/cgi-bin/carddisp.pl?gene=CFH
MYH14	Myosin Heavy Chain 14	Protein Coding	Q7Z406	58	GC19P162473	9.68420028686523	https://www.genecards.org/cgi-bin/carddisp.pl?gene=MYH14
FLT4	Fms Related Receptor Tyrosine Kinase 4	Protein Coding	P35916	65	GC05M183702	9.65792083740234	https://www.genecards.org/cgi-bin/carddisp.pl?gene=FLT4
DNAJC19	DnaJ Heat Shock Protein Family (Hsp40) Member C19	Protein Coding	Q96DA6	53	GC03M180983	9.65601	https://www.genecards.org/cgi-bin/carddisp.pl?gene=DNAJC19
SLC8A1	Solute Carrier Family 8 Member A1	Protein Coding	P32418	57	GC02M040078	9.65077018737793	https://www.genecards.org/cgi-bin/carddisp.pl?gene=SLC8A1
SOX9	SRY-Box Transcription Factor 9	Protein Coding	P48436	57	GC17P072121	9.64961814880371	https://www.genecards.org/cgi-bin/carddisp.pl?gene=SOX9
SCO1	Synthesis Of Cytochrome C Oxidase 1	Protein Coding	O75880	57	GC17M010672	9.64173603057861	https://www.genecards.org/cgi-bin/carddisp.pl?gene=SCO1
IDS	Iduronate 2-Sulfatase	Protein Coding	P22304	60	GC0XM149476	9.61498165130615	https://www.genecards.org/cgi-bin/carddisp.pl?gene=IDS
ACADM	Acyl-CoA Dehydrogenase Medium Chain	Protein Coding	P11310	59	GC01P075724	9.5887451171875	https://www.genecards.org/cgi-bin/carddisp.pl?gene=ACADM
EPO	Erythropoietin	Protein Coding	P01588	55	GC07P100720	9.58108615875244	https://www.genecards.org/cgi-bin/carddisp.pl?gene=EPO
MT-ATP8	Mitochondrially Encoded ATP Synthase Membrane Subunit 8	Protein Coding	P03928	43	GCMTP008368	9.55025863647461	https://www.genecards.org/cgi-bin/carddisp.pl?gene=MT-ATP8
TNNI3K	TNNI3 Interacting Kinase	Protein Coding	Q59H18	49	GC01P074235	9.51053714752197	https://www.genecards.org/cgi-bin/carddisp.pl?gene=TNNI3K
CDH2	Cadherin 2	Protein Coding	P19022	64	GC18M039248	9.50327491760254	https://www.genecards.org/cgi-bin/carddisp.pl?gene=CDH2
LOX	Lysyl Oxidase	Protein Coding	P28300	60	GC05M122063	9.46690940856934	https://www.genecards.org/cgi-bin/carddisp.pl?gene=LOX
MYBPC1	Myosin Binding Protein C1	Protein Coding	Q00872	55	GC12P101568	9.45957088470459	https://www.genecards.org/cgi-bin/carddisp.pl?gene=MYBPC1
MYOZ1	Myozenin 1	Protein Coding	Q9NP98	49	GC10M073631	9.45698928833008	https://www.genecards.org/cgi-bin/carddisp.pl?gene=MYOZ1
CD40LG	CD40 Ligand	Protein Coding	P29965	62	GC0XP136649	9.43972682952881	https://www.genecards.org/cgi-bin/carddisp.pl?gene=CD40LG
MIR146B	MicroRNA 146b	RNA Gene		28	GC10P102436	9.41480827331543	https://www.genecards.org/cgi-bin/carddisp.pl?gene=MIR146B
MYH11	Myosin Heavy Chain 11	Protein Coding	P35749	59	GC16M052663	9.40239143371582	https://www.genecards.org/cgi-bin/carddisp.pl?gene=MYH11
MT-CYB	Mitochondrially Encoded Cytochrome B	Protein Coding	P00156	45	GCMTP014749	9.39455509185791	https://www.genecards.org/cgi-bin/carddisp.pl?gene=MT-CYB
RETN	Resistin	Protein Coding	Q9HD89	55	GC19P007669	9.37201309204102	https://www.genecards.org/cgi-bin/carddisp.pl?gene=RETN
DLD	Dihydrolipoamide Dehydrogenase	Protein Coding	P09622	62	GC07P113509	9.34385967254639	https://www.genecards.org/cgi-bin/carddisp.pl?gene=DLD
KIF5B	Kinesin Family Member 5B	Protein Coding	P33176	60	GC10M037506	9.34371948242188	https://www.genecards.org/cgi-bin/carddisp.pl?gene=KIF5B
MYLK	Myosin Light Chain Kinase	Protein Coding	Q15746	65	GC03M123610	9.33863735198975	https://www.genecards.org/cgi-bin/carddisp.pl?gene=MYLK
PPA2	Inorganic Pyrophosphatase 2	Protein Coding	Q9H2U2	52	GC04M105369	9.32810878753662	https://www.genecards.org/cgi-bin/carddisp.pl?gene=PPA2
PPP1R13L	Protein Phosphatase 1 Regulatory Subunit 13 Like	Protein Coding	Q8WUF5	55	GC19M045379	9.32723426818848	https://www.genecards.org/cgi-bin/carddisp.pl?gene=PPP1R13L
NFATC4	Nuclear Factor Of Activated T Cells 4	Protein Coding	Q14934	55	GC14P024365	9.29880428314209	https://www.genecards.org/cgi-bin/carddisp.pl?gene=NFATC4
MAPK8	Mitogen-Activated Protein Kinase 8	Protein Coding	P45983	63	GC10P048306	9.2878360748291	https://www.genecards.org/cgi-bin/carddisp.pl?gene=MAPK8
PAPPA	Pappalysin 1	Protein Coding	Q13219	56	GC09P155501	9.27991580963135	https://www.genecards.org/cgi-bin/carddisp.pl?gene=PAPPA
ITGAM	Integrin Subunit Alpha M	Protein Coding	P11215	62	GC16P128976	9.25287246704102	https://www.genecards.org/cgi-bin/carddisp.pl?gene=ITGAM
MYLK3	Myosin Light Chain Kinase 3	Protein Coding	Q32MK0	53	GC16M054231	9.25104904174805	https://www.genecards.org/cgi-bin/carddisp.pl?gene=MYLK3
THBS4	Thrombospondin 4	Protein Coding	P35443	55	GC05P079991	9.23418712615967	https://www.genecards.org/cgi-bin/carddisp.pl?gene=THBS4
IL1RN	Interleukin 1 Receptor Antagonist	Protein Coding	P18510	62	GC02P157308	9.2298002243042	https://www.genecards.org/cgi-bin/carddisp.pl?gene=IL1RN
HSPD1	Heat Shock Protein Family D (Hsp60) Member 1	Protein Coding	P10809	61	GC02M197486	9.22673225402832	https://www.genecards.org/cgi-bin/carddisp.pl?gene=HSPD1
CTSD	Cathepsin D	Protein Coding	P07339	65	GC11M001752	9.21641635894775	https://www.genecards.org/cgi-bin/carddisp.pl?gene=CTSD
MIR1-2	MicroRNA 1-2	RNA Gene		23	GC18M039185	9.20909595489502	https://www.genecards.org/cgi-bin/carddisp.pl?gene=MIR1-2
PLEC	Plectin	Protein Coding	Q15149	56	GC08M147570	9.20048332214355	https://www.genecards.org/cgi-bin/carddisp.pl?gene=PLEC
COL1A2	Collagen Type I Alpha 2 Chain	Protein Coding	P08123	60	GC07P094394	9.19970512390137	https://www.genecards.org/cgi-bin/carddisp.pl?gene=COL1A2
PIK3R1	Phosphoinositide-3-Kinase Regulatory Subunit 1	Protein Coding	P27986	65	GC05P068215	9.19957733154297	https://www.genecards.org/cgi-bin/carddisp.pl?gene=PIK3R1
COX6B1	Cytochrome C Oxidase Subunit 6B1	Protein Coding	P14854	56	GC19P161958	9.18802261352539	https://www.genecards.org/cgi-bin/carddisp.pl?gene=COX6B1
RPS6KB1	Ribosomal Protein S6 Kinase B1	Protein Coding	P23443	63	GC17P059893	9.17340755462646	https://www.genecards.org/cgi-bin/carddisp.pl?gene=RPS6KB1
COX10	Cytochrome C Oxidase Assembly Factor Heme A:Farnesyltransferase COX10	Protein Coding	Q12887	56	GC17P014069	9.17009353637695	https://www.genecards.org/cgi-bin/carddisp.pl?gene=COX10
ADAMTS13	ADAM Metallopeptidase With Thrombospondin Type 1 Motif 13	Protein Coding	Q76LX8	60	GC09P133414	9.16882133483887	https://www.genecards.org/cgi-bin/carddisp.pl?gene=ADAMTS13
MYO6	Myosin VI	Protein Coding	Q9UM54	56	GC06P075749	9.16022109985352	https://www.genecards.org/cgi-bin/carddisp.pl?gene=MYO6
HCCS	Holocytochrome C Synthase	Protein Coding	P53701	55	GC0XP011111	9.15861701965332	https://www.genecards.org/cgi-bin/carddisp.pl?gene=HCCS
ALOX5AP	Arachidonate 5-Lipoxygenase Activating Protein	Protein Coding	P20292	56	GC13P030713	9.15300273895264	https://www.genecards.org/cgi-bin/carddisp.pl?gene=ALOX5AP
CKMT2	Creatine Kinase, Mitochondrial 2	Protein Coding	P17540	55	GC05P081233	9.12423133850098	https://www.genecards.org/cgi-bin/carddisp.pl?gene=CKMT2
THBS1	Thrombospondin 1	Protein Coding	P07996	59	GC15P039581	9.10498428344727	https://www.genecards.org/cgi-bin/carddisp.pl?gene=THBS1
PSEN1	Presenilin 1	Protein Coding	P49768	66	GC14P073136	9.10006809234619	https://www.genecards.org/cgi-bin/carddisp.pl?gene=PSEN1
PDGFRB	Platelet Derived Growth Factor Receptor Beta	Protein Coding	P09619	66	GC05M150113	9.09491348266602	https://www.genecards.org/cgi-bin/carddisp.pl?gene=PDGFRB
CSF3	Colony Stimulating Factor 3	Protein Coding	P09919	55	GC17P040015	9.08851718902588	https://www.genecards.org/cgi-bin/carddisp.pl?gene=CSF3
FHL2	Four And A Half LIM Domains 2	Protein Coding	Q14192	58	GC02M105357	9.0729923248291	https://www.genecards.org/cgi-bin/carddisp.pl?gene=FHL2
COQ2	Coenzyme Q2, Polyprenyltransferase	Protein Coding	Q96H96	53	GC04M083261	9.05648231506348	https://www.genecards.org/cgi-bin/carddisp.pl?gene=COQ2
NONO	Non-POU Domain Containing Octamer Binding	Protein Coding	Q15233	57	GC0XP072106	9.05619812011719	https://www.genecards.org/cgi-bin/carddisp.pl?gene=NONO
HEY2	Hes Related Family BHLH Transcription Factor With YRPW Motif 2	Protein Coding	Q9UBP5	50	GC06P191817	9.05035305023193	https://www.genecards.org/cgi-bin/carddisp.pl?gene=HEY2
MRPS22	Mitochondrial Ribosomal Protein S22	Protein Coding	P82650	53	GC03P139005	9.02702617645264	https://www.genecards.org/cgi-bin/carddisp.pl?gene=MRPS22
SMARCA4	SWI/SNF Related BAF Chromatin Remodeling Complex Subunit ATPase 4	Protein Coding	P51532	63	GC19P161376	9.02137565612793	https://www.genecards.org/cgi-bin/carddisp.pl?gene=SMARCA4
ANXA5	Annexin A5	Protein Coding	P08758	59	GC04M121667	8.97582244873047	https://www.genecards.org/cgi-bin/carddisp.pl?gene=ANXA5
LOC126806424	CDK7 Strongly-Dependent Group 2 Enhancer GRCh37_chr2:179456337-179457536	Functional Element		8	GC02P178591	8.93284034729004	https://www.genecards.org/cgi-bin/carddisp.pl?gene=LOC126806424
BCL2	BCL2 Apoptosis Regulator	Protein Coding	P10415	64	GC18M063123	8.92258262634277	https://www.genecards.org/cgi-bin/carddisp.pl?gene=BCL2
PTGIS	Prostaglandin I2 Synthase	Protein Coding	Q16647	57	GC20M049503	8.91978645324707	https://www.genecards.org/cgi-bin/carddisp.pl?gene=PTGIS
HSPG2	Heparan Sulfate Proteoglycan 2	Protein Coding	P98160	60	GC01M021822	8.91398429870605	https://www.genecards.org/cgi-bin/carddisp.pl?gene=HSPG2
TWNK	Twinkle MtDNA Helicase	Protein Coding	Q96RR1	55	GC10P128891	8.90192413330078	https://www.genecards.org/cgi-bin/carddisp.pl?gene=TWNK
NIPBL	NIPBL Cohesin Loading Factor	Protein Coding	Q6KC79	55	GC05P036876	8.89573287963867	https://www.genecards.org/cgi-bin/carddisp.pl?gene=NIPBL
NEB	Nebulin	Protein Coding	P20929	51	GC02M151485	8.89338302612305	https://www.genecards.org/cgi-bin/carddisp.pl?gene=NEB
KCNH1	Potassium Voltage-Gated Channel Subfamily H Member 1	Protein Coding	O95259	58	GC01M210678	8.86519050598145	https://www.genecards.org/cgi-bin/carddisp.pl?gene=KCNH1
NLRP3	NLR Family Pyrin Domain Containing 3	Protein Coding	Q96P20	62	GC01P247692	8.85298538208008	https://www.genecards.org/cgi-bin/carddisp.pl?gene=NLRP3
LCAT	Lecithin-Cholesterol Acyltransferase	Protein Coding	P04180	59	GC16M067939	8.85215854644775	https://www.genecards.org/cgi-bin/carddisp.pl?gene=LCAT
ATP5F1E	ATP Synthase F1 Subunit Epsilon	Protein Coding	P56381	54	GC20M059026	8.85084915161133	https://www.genecards.org/cgi-bin/carddisp.pl?gene=ATP5F1E
TRAPPC11	Trafficking Protein Particle Complex Subunit 11	Protein Coding	Q7Z392	49	GC04P183659	8.84744358062744	https://www.genecards.org/cgi-bin/carddisp.pl?gene=TRAPPC11
COX7B	Cytochrome C Oxidase Subunit 7B	Protein Coding	P24311	52	GC0XP077899	8.84475708007813	https://www.genecards.org/cgi-bin/carddisp.pl?gene=COX7B
BDKRB2	Bradykinin Receptor B2	Protein Coding	P30411	57	GC14P096729	8.78820610046387	https://www.genecards.org/cgi-bin/carddisp.pl?gene=BDKRB2
ITGB1	Integrin Subunit Beta 1	Protein Coding	P05556	63	GC10M037521	8.77170372009277	https://www.genecards.org/cgi-bin/carddisp.pl?gene=ITGB1
LOC101927055	Uncharacterized LOC101927055	RNA Gene		12	GC02P178776	8.76952934265137	https://www.genecards.org/cgi-bin/carddisp.pl?gene=LOC101927055
GRK2	G Protein-Coupled Receptor Kinase 2	Protein Coding	P25098	61	GC11P067266	8.76863670349121	https://www.genecards.org/cgi-bin/carddisp.pl?gene=GRK2
LARGE1	LARGE Xylosyl- And Glucuronyltransferase 1	Protein Coding	O95461	53	GC22M088338	8.76754951477051	https://www.genecards.org/cgi-bin/carddisp.pl?gene=LARGE1
CYBA	Cytochrome B-245 Alpha Chain	Protein Coding	P13498	59	GC16M088643	8.73592758178711	https://www.genecards.org/cgi-bin/carddisp.pl?gene=CYBA
CD40	CD40 Molecule	Protein Coding	P25942	63	GC20P046118	8.73257446289063	https://www.genecards.org/cgi-bin/carddisp.pl?gene=CD40
AGPAT2	1-Acylglycerol-3-Phosphate O-Acyltransferase 2	Protein Coding	O15120	56	GC09M136673	8.72353458404541	https://www.genecards.org/cgi-bin/carddisp.pl?gene=AGPAT2
MIR320A	MicroRNA 320a	RNA Gene		30	GC08M022506	8.72065448760986	https://www.genecards.org/cgi-bin/carddisp.pl?gene=MIR320A
NDUFAF3	NADH:Ubiquinone Oxidoreductase Complex Assembly Factor 3	Protein Coding	Q9BU61	52	GC03P049020	8.71650409698486	https://www.genecards.org/cgi-bin/carddisp.pl?gene=NDUFAF3
COX14	Cytochrome C Oxidase Assembly Factor COX14	Protein Coding	Q96I36	49	GC12P081336	8.71371650695801	https://www.genecards.org/cgi-bin/carddisp.pl?gene=COX14
YARS2	Tyrosyl-TRNA Synthetase 2	Protein Coding	Q9Y2Z4	56	GC12M037365	8.69726848602295	https://www.genecards.org/cgi-bin/carddisp.pl?gene=YARS2
LIF	LIF Interleukin 6 Family Cytokine	Protein Coding	P15018	56	GC22M030240	8.67843914031982	https://www.genecards.org/cgi-bin/carddisp.pl?gene=LIF
CCR5	C-C Motif Chemokine Receptor 5	Protein Coding	P51681	59	GC03P066709	8.67019653320313	https://www.genecards.org/cgi-bin/carddisp.pl?gene=CCR5
SORT1	Sortilin 1	Protein Coding	Q99523	58	GC01M109310	8.62374591827393	https://www.genecards.org/cgi-bin/carddisp.pl?gene=SORT1
HP	Haptoglobin	Protein Coding	P00738	58	GC16P129983	8.60805320739746	https://www.genecards.org/cgi-bin/carddisp.pl?gene=HP
TNFRSF1A	TNF Receptor Superfamily Member 1A	Protein Coding	P19438	62	GC12M006328	8.60339260101318	https://www.genecards.org/cgi-bin/carddisp.pl?gene=TNFRSF1A
MMP13	Matrix Metallopeptidase 13	Protein Coding	P45452	62	GC11M102942	8.59301567077637	https://www.genecards.org/cgi-bin/carddisp.pl?gene=MMP13
MIR223	MicroRNA 223	RNA Gene		30	GC0XP066018	8.58487319946289	https://www.genecards.org/cgi-bin/carddisp.pl?gene=MIR223
MYOD1	Myogenic Differentiation 1	Protein Coding	P15172	59	GC11P017719	8.57891464233398	https://www.genecards.org/cgi-bin/carddisp.pl?gene=MYOD1
NOS1	Nitric Oxide Synthase 1	Protein Coding	P29475	63	GC12M117208	8.57517433166504	https://www.genecards.org/cgi-bin/carddisp.pl?gene=NOS1
SPEG	Striated Muscle Enriched Protein Kinase	Protein Coding	Q15772	53	GC02P219434	8.57232093811035	https://www.genecards.org/cgi-bin/carddisp.pl?gene=SPEG
HSPA8	Heat Shock Protein Family A (Hsp70) Member 8	Protein Coding	P11142	62	GC11M123057	8.57142639160156	https://www.genecards.org/cgi-bin/carddisp.pl?gene=HSPA8
COQ4	Coenzyme Q4	Protein Coding	Q9Y3A0	51	GC09P128322	8.53671646118164	https://www.genecards.org/cgi-bin/carddisp.pl?gene=COQ4
MIR222	MicroRNA 222	RNA Gene		28	GC0XM045747	8.53025722503662	https://www.genecards.org/cgi-bin/carddisp.pl?gene=MIR222
HMGB1	High Mobility Group Box 1	Protein Coding	P09429	63	GC13M030456	8.52178764343262	https://www.genecards.org/cgi-bin/carddisp.pl?gene=HMGB1
EDNRA	Endothelin Receptor Type A	Protein Coding	P25101	62	GC04P147480	8.50510215759277	https://www.genecards.org/cgi-bin/carddisp.pl?gene=EDNRA
GHRL	Ghrelin And Obestatin Prepropeptide	Protein Coding	Q9UBU3	55	GC03M010285	8.49662399291992	https://www.genecards.org/cgi-bin/carddisp.pl?gene=GHRL
NPR1	Natriuretic Peptide Receptor 1	Protein Coding	P16066	59	GC01P179935	8.49593353271484	https://www.genecards.org/cgi-bin/carddisp.pl?gene=NPR1
GJA4	Gap Junction Protein Alpha 4	Protein Coding	P35212	56	GC01P034792	8.46712493896484	https://www.genecards.org/cgi-bin/carddisp.pl?gene=GJA4
CAMK2G	Calcium/Calmodulin Dependent Protein Kinase II Gamma	Protein Coding	Q13555	62	GC10M073812	8.45213794708252	https://www.genecards.org/cgi-bin/carddisp.pl?gene=CAMK2G
RNF207	Ring Finger Protein 207	Protein Coding	Q6ZRF8	46	GC01P006205	8.44083309173584	https://www.genecards.org/cgi-bin/carddisp.pl?gene=RNF207
SDHAF1	Succinate Dehydrogenase Complex Assembly Factor 1	Protein Coding	A6NFY7	47	GC19P035995	8.42443561553955	https://www.genecards.org/cgi-bin/carddisp.pl?gene=SDHAF1
TBX3	T-Box Transcription Factor 3	Protein Coding	O15119	56	GC12M114670	8.41657257080078	https://www.genecards.org/cgi-bin/carddisp.pl?gene=TBX3
IL17A	Interleukin 17A	Protein Coding	Q16552	56	GC06P052186	8.41253852844238	https://www.genecards.org/cgi-bin/carddisp.pl?gene=IL17A
PF4	Platelet Factor 4	Protein Coding	P02776	53	GC04M073980	8.38737106323242	https://www.genecards.org/cgi-bin/carddisp.pl?gene=PF4
TRIM32	Tripartite Motif Containing 32	Protein Coding	Q13049	55	GC09P116687	8.36518287658691	https://www.genecards.org/cgi-bin/carddisp.pl?gene=TRIM32
ZMPSTE24	Zinc Metallopeptidase STE24	Protein Coding	O75844	53	GC01P040258	8.36201000213623	https://www.genecards.org/cgi-bin/carddisp.pl?gene=ZMPSTE24
FLAD1	Flavin Adenine Dinucleotide Synthetase 1	Protein Coding	Q8NFF5	52	GC01P154983	8.36171722412109	https://www.genecards.org/cgi-bin/carddisp.pl?gene=FLAD1
SCARB1	Scavenger Receptor Class B Member 1	Protein Coding	Q8WTV0	60	GC12M124776	8.35462284088135	https://www.genecards.org/cgi-bin/carddisp.pl?gene=SCARB1
STAP1	Signal Transducing Adaptor Family Member 1	Protein Coding	Q9ULZ2	51	GC04P067558	8.35150909423828	https://www.genecards.org/cgi-bin/carddisp.pl?gene=STAP1
SLC2A10	Solute Carrier Family 2 Member 10	Protein Coding	O95528	55	GC20P056352	8.34878826141357	https://www.genecards.org/cgi-bin/carddisp.pl?gene=SLC2A10
CCR2	C-C Motif Chemokine Receptor 2	Protein Coding	P41597	58	GC03P066708	8.34877300262451	https://www.genecards.org/cgi-bin/carddisp.pl?gene=CCR2
PGM1	Phosphoglucomutase 1	Protein Coding	P36871	60	GC01P063593	8.32822227478027	https://www.genecards.org/cgi-bin/carddisp.pl?gene=PGM1
NDUFB9	NADH:Ubiquinone Oxidoreductase Subunit B9	Protein Coding	Q9Y6M9	56	GC08P124539	8.32031631469727	https://www.genecards.org/cgi-bin/carddisp.pl?gene=NDUFB9
MIR195	MicroRNA 195	RNA Gene		27	GC17M099942	8.31645202636719	https://www.genecards.org/cgi-bin/carddisp.pl?gene=MIR195
ATM	ATM Serine/Threonine Kinase	Protein Coding	Q13315	66	GC11P108222	8.30558776855469	https://www.genecards.org/cgi-bin/carddisp.pl?gene=ATM
PVT1	Pvt1 Oncogene	RNA Gene		33	GC08P128471	8.29556083679199	https://www.genecards.org/cgi-bin/carddisp.pl?gene=PVT1
TLR2	Toll Like Receptor 2	Protein Coding	O60603	64	GC04P153684	8.29311656951904	https://www.genecards.org/cgi-bin/carddisp.pl?gene=TLR2
PCCB	Propionyl-CoA Carboxylase Subunit Beta	Protein Coding	P05166	60	GC03P136250	8.29052352905273	https://www.genecards.org/cgi-bin/carddisp.pl?gene=PCCB
MYOCD	Myocardin	Protein Coding	Q8IZQ8	56	GC17P012665	8.27593612670898	https://www.genecards.org/cgi-bin/carddisp.pl?gene=MYOCD
UQCRFS1	Ubiquinol-Cytochrome C Reductase, Rieske Iron-Sulfur Polypeptide 1	Protein Coding	P47985	59	GC19M029205	8.26818466186523	https://www.genecards.org/cgi-bin/carddisp.pl?gene=UQCRFS1
NPPC	Natriuretic Peptide C	Protein Coding	P23582	54	GC02M231921	8.25635719299316	https://www.genecards.org/cgi-bin/carddisp.pl?gene=NPPC
DSG2-AS1	DSG2 Antisense RNA 1	RNA Gene		19	GC18M039271	8.24974060058594	https://www.genecards.org/cgi-bin/carddisp.pl?gene=DSG2-AS1
IGF1R	Insulin Like Growth Factor 1 Receptor	Protein Coding	P08069	68	GC15P098648	8.23520278930664	https://www.genecards.org/cgi-bin/carddisp.pl?gene=IGF1R
AR	Androgen Receptor	Protein Coding	P10275	65	GC0XP067544	8.22166156768799	https://www.genecards.org/cgi-bin/carddisp.pl?gene=AR
SDHB	Succinate Dehydrogenase Complex Iron Sulfur Subunit B	Protein Coding	P21912	61	GC01M036334	8.21795272827148	https://www.genecards.org/cgi-bin/carddisp.pl?gene=SDHB
EGF	Epidermal Growth Factor	Protein Coding	P01133	64	GC04P109912	8.21362209320068	https://www.genecards.org/cgi-bin/carddisp.pl?gene=EGF
TSC1	TSC Complex Subunit 1	Protein Coding	Q92574	61	GC09M132891	8.20576190948486	https://www.genecards.org/cgi-bin/carddisp.pl?gene=TSC1
CELA2A	Chymotrypsin Like Elastase 2A	Protein Coding	P08217	55	GC01P015456	8.19192600250244	https://www.genecards.org/cgi-bin/carddisp.pl?gene=CELA2A
NDUFAF1	NADH:Ubiquinone Oxidoreductase Complex Assembly Factor 1	Protein Coding	Q9Y375	53	GC15M041387	8.19175624847412	https://www.genecards.org/cgi-bin/carddisp.pl?gene=NDUFAF1
UNC45B	Unc-45 Myosin Chaperone B	Protein Coding	Q8IWX7	52	GC17P164860	8.18546581268311	https://www.genecards.org/cgi-bin/carddisp.pl?gene=UNC45B
KCNJ11	Potassium Inwardly Rectifying Channel Subfamily J Member 11	Protein Coding	Q14654	59	GC11M018195	8.17705631256104	https://www.genecards.org/cgi-bin/carddisp.pl?gene=KCNJ11
IRS1	Insulin Receptor Substrate 1	Protein Coding	P35568	60	GC02M226731	8.17435264587402	https://www.genecards.org/cgi-bin/carddisp.pl?gene=IRS1
FAH	Fumarylacetoacetate Hydrolase	Protein Coding	P16930	59	GC15P080152	8.15150451660156	https://www.genecards.org/cgi-bin/carddisp.pl?gene=FAH
ALDH2	Aldehyde Dehydrogenase 2 Family Member	Protein Coding	P05091	63	GC12P111766	8.1442813873291	https://www.genecards.org/cgi-bin/carddisp.pl?gene=ALDH2
TH	Tyrosine Hydroxylase	Protein Coding	P07101	63	GC11M002163	8.13674831390381	https://www.genecards.org/cgi-bin/carddisp.pl?gene=TH
TIMP2	TIMP Metallopeptidase Inhibitor 2	Protein Coding	P16035	54	GC17M078852	8.07776832580566	https://www.genecards.org/cgi-bin/carddisp.pl?gene=TIMP2
MT-ND1	Mitochondrially Encoded NADH:Ubiquinone Oxidoreductase Core Subunit 1	Protein Coding	P03886	46	GCMTP003309	8.07264041900635	https://www.genecards.org/cgi-bin/carddisp.pl?gene=MT-ND1
LMOD2	Leiomodin 2	Protein Coding	Q6P5Q4	44	GC07P123655	8.06262683868408	https://www.genecards.org/cgi-bin/carddisp.pl?gene=LMOD2
PTGS1	Prostaglandin-Endoperoxide Synthase 1	Protein Coding	P23219	61	GC09P122370	8.05184364318848	https://www.genecards.org/cgi-bin/carddisp.pl?gene=PTGS1
NDUFV2	NADH:Ubiquinone Oxidoreductase Core Subunit V2	Protein Coding	P19404	56	GC18P009118	8.02938747406006	https://www.genecards.org/cgi-bin/carddisp.pl?gene=NDUFV2
FASTKD2	FAST Kinase Domains 2	Protein Coding	Q9NYY8	50	GC02P206770	8.02938747406006	https://www.genecards.org/cgi-bin/carddisp.pl?gene=FASTKD2
TF	Transferrin	Protein Coding	P02787	63	GC03P144248	8.02552795410156	https://www.genecards.org/cgi-bin/carddisp.pl?gene=TF
SLC2A1	Solute Carrier Family 2 Member 1	Protein Coding	P11166	66	GC01M042925	8.02376270294189	https://www.genecards.org/cgi-bin/carddisp.pl?gene=SLC2A1
LPIN1	Lipin 1	Protein Coding	Q14693	59	GC02P011677	8.0189905166626	https://www.genecards.org/cgi-bin/carddisp.pl?gene=LPIN1
MT-ND2	Mitochondrially Encoded NADH:Ubiquinone Oxidoreductase Core Subunit 2	Protein Coding	P03891	44	GCMTP004472	8.01708030700684	https://www.genecards.org/cgi-bin/carddisp.pl?gene=MT-ND2
BGN	Biglycan	Protein Coding	P21810	57	GC0XP153494	8.01429748535156	https://www.genecards.org/cgi-bin/carddisp.pl?gene=BGN
PGF	Placental Growth Factor	Protein Coding	P49763	56	GC14M074941	8.01274681091309	https://www.genecards.org/cgi-bin/carddisp.pl?gene=PGF
SLC6A6	Solute Carrier Family 6 Member 6	Protein Coding	P31641	58	GC03P014402	7.99526691436768	https://www.genecards.org/cgi-bin/carddisp.pl?gene=SLC6A6
DNAH5	Dynein Axonemal Heavy Chain 5	Protein Coding	Q8TE73	50	GC05M013704	7.99151468276978	https://www.genecards.org/cgi-bin/carddisp.pl?gene=DNAH5
PALLD	Palladin, Cytoskeletal Associated Protein	Protein Coding	Q8WX93	54	GC04P168497	7.98529720306396	https://www.genecards.org/cgi-bin/carddisp.pl?gene=PALLD
LCN2	Lipocalin 2	Protein Coding	P80188	58	GC09P128149	7.98150825500488	https://www.genecards.org/cgi-bin/carddisp.pl?gene=LCN2
GHR	Growth Hormone Receptor	Protein Coding	P10912	58	GC05P042429	7.96160125732422	https://www.genecards.org/cgi-bin/carddisp.pl?gene=GHR
AKT2	AKT Serine/Threonine Kinase 2	Protein Coding	P31751	66	GC19M040230	7.94303321838379	https://www.genecards.org/cgi-bin/carddisp.pl?gene=AKT2
ELANE	Elastase, Neutrophil Expressed	Protein Coding	P08246	63	GC19P160928	7.92018413543701	https://www.genecards.org/cgi-bin/carddisp.pl?gene=ELANE
MFN2	Mitofusin 2	Protein Coding	O95140	60	GC01P011980	7.9182915687561	https://www.genecards.org/cgi-bin/carddisp.pl?gene=MFN2
MIR199B	MicroRNA 199b	RNA Gene		27	GC09M128244	7.90217065811157	https://www.genecards.org/cgi-bin/carddisp.pl?gene=MIR199B
ACADS	Acyl-CoA Dehydrogenase Short Chain	Protein Coding	P16219	59	GC12P140345	7.90058135986328	https://www.genecards.org/cgi-bin/carddisp.pl?gene=ACADS
HPS1	HPS1 Biogenesis Of Lysosomal Organelles Complex 3 Subunit 1	Protein Coding	Q92902	53	GC10M098410	7.89508485794067	https://www.genecards.org/cgi-bin/carddisp.pl?gene=HPS1
TRPM7	Transient Receptor Potential Cation Channel Subfamily M Member 7	Protein Coding	Q96QT4	56	GC15M050552	7.87899303436279	https://www.genecards.org/cgi-bin/carddisp.pl?gene=TRPM7
SHBG	Sex Hormone Binding Globulin	Protein Coding	P04278	55	GC17P007613	7.87698936462402	https://www.genecards.org/cgi-bin/carddisp.pl?gene=SHBG
PHYH	Phytanoyl-CoA 2-Hydroxylase	Protein Coding	O14832	56	GC10M013277	7.87511587142944	https://www.genecards.org/cgi-bin/carddisp.pl?gene=PHYH
PCCA	Propionyl-CoA Carboxylase Subunit Alpha	Protein Coding	P05165	60	GC13P100089	7.86986970901489	https://www.genecards.org/cgi-bin/carddisp.pl?gene=PCCA
LTBP4	Latent Transforming Growth Factor Beta Binding Protein 4	Protein Coding	Q8N2S1	55	GC19P040592	7.84799480438232	https://www.genecards.org/cgi-bin/carddisp.pl?gene=LTBP4
P2RY12	Purinergic Receptor P2Y12	Protein Coding	Q9H244	60	GC03M151336	7.84077978134155	https://www.genecards.org/cgi-bin/carddisp.pl?gene=P2RY12
MIR130A	MicroRNA 130a	RNA Gene		30	GC11P057641	7.82479476928711	https://www.genecards.org/cgi-bin/carddisp.pl?gene=MIR130A
FOXO1	Forkhead Box O1	Protein Coding	Q12778	64	GC13M040555	7.81552982330322	https://www.genecards.org/cgi-bin/carddisp.pl?gene=FOXO1
DYNC2H1	Dynein Cytoplasmic 2 Heavy Chain 1	Protein Coding	Q8NCM8	52	GC11P103109	7.81363248825073	https://www.genecards.org/cgi-bin/carddisp.pl?gene=DYNC2H1
FTO	FTO Alpha-Ketoglutarate Dependent Dioxygenase	Protein Coding	Q9C0B1	59	GC16P129419	7.79808568954468	https://www.genecards.org/cgi-bin/carddisp.pl?gene=FTO
PHACTR1	Phosphatase And Actin Regulator 1	Protein Coding	Q9C0D0	49	GC06P014993	7.79717493057251	https://www.genecards.org/cgi-bin/carddisp.pl?gene=PHACTR1
ALG1	ALG1 Chitobiosyldiphosphodolichol Beta-Mannosyltransferase	Protein Coding	Q9BT22	57	GC16P005033	7.79662036895752	https://www.genecards.org/cgi-bin/carddisp.pl?gene=ALG1
MT-TL1	Mitochondrially Encoded TRNA-Leu (UUA/G) 1	RNA Gene		24	GCMTP003232	7.78965663909912	https://www.genecards.org/cgi-bin/carddisp.pl?gene=MT-TL1
CDH5	Cadherin 5	Protein Coding	P33151	60	GC16P066366	7.78754806518555	https://www.genecards.org/cgi-bin/carddisp.pl?gene=CDH5
IGFBP1	Insulin Like Growth Factor Binding Protein 1	Protein Coding	P08833	55	GC07P052244	7.78650760650635	https://www.genecards.org/cgi-bin/carddisp.pl?gene=IGFBP1
PSEN2	Presenilin 2	Protein Coding	P49810	63	GC01P226870	7.77627944946289	https://www.genecards.org/cgi-bin/carddisp.pl?gene=PSEN2
SLMAP	Sarcolemma Associated Protein	Protein Coding	Q14BN4	51	GC03P067110	7.75977277755737	https://www.genecards.org/cgi-bin/carddisp.pl?gene=SLMAP
APOH	Apolipoprotein H	Protein Coding	P02749	58	GC17M066212	7.74621105194092	https://www.genecards.org/cgi-bin/carddisp.pl?gene=APOH
NDUFA1	NADH:Ubiquinone Oxidoreductase Subunit A1	Protein Coding	O15239	55	GC0XP119871	7.74546241760254	https://www.genecards.org/cgi-bin/carddisp.pl?gene=NDUFA1
LIMS2	LIM Zinc Finger Domain Containing 2	Protein Coding	Q7Z4I7	52	GC02M127638	7.73112678527832	https://www.genecards.org/cgi-bin/carddisp.pl?gene=LIMS2
APLNR	Apelin Receptor	Protein Coding	P35414	57	GC11M057233	7.72790908813477	https://www.genecards.org/cgi-bin/carddisp.pl?gene=APLNR
ANGPT1	Angiopoietin 1	Protein Coding	Q15389	60	GC08M107246	7.726	https://www.genecards.org/cgi-bin/carddisp.pl?gene=ANGPT1
GNAI2	G Protein Subunit Alpha I2	Protein Coding	P04899	59	GC03P050226	7.7239236831665	https://www.genecards.org/cgi-bin/carddisp.pl?gene=GNAI2
ROBO1	Roundabout Guidance Receptor 1	Protein Coding	Q9Y6N7	57	GC03M078597	7.7129693031311	https://www.genecards.org/cgi-bin/carddisp.pl?gene=ROBO1
MMP14	Matrix Metallopeptidase 14	Protein Coding	P50281	64	GC14P060441	7.70721578598022	https://www.genecards.org/cgi-bin/carddisp.pl?gene=MMP14
APC	APC Regulator Of Wnt Signaling Pathway	Protein Coding	P25054	62	GC05P112707	7.70332860946655	https://www.genecards.org/cgi-bin/carddisp.pl?gene=APC
COMT	Catechol-O-Methyltransferase	Protein Coding	P21964	63	GC22P019941	7.70065546035767	https://www.genecards.org/cgi-bin/carddisp.pl?gene=COMT
RXYLT1	Ribitol Xylosyltransferase 1	Protein Coding	Q9Y2B1	48	GC12P063779	7.69756460189819	https://www.genecards.org/cgi-bin/carddisp.pl?gene=RXYLT1
HDAC9	Histone Deacetylase 9	Protein Coding	Q9UKV0	63	GC07P018086	7.69725799560547	https://www.genecards.org/cgi-bin/carddisp.pl?gene=HDAC9
BCS1L	BCS1 Homolog, Ubiquinol-Cytochrome C Reductase Complex Chaperone	Protein Coding	Q9Y276	57	GC02P218658	7.68880367279053	https://www.genecards.org/cgi-bin/carddisp.pl?gene=BCS1L
RBCK1	RANBP2-Type And C3HC4-Type Zinc Finger Containing 1	Protein Coding	Q9BYM8	53	GC20P000407	7.68799	https://www.genecards.org/cgi-bin/carddisp.pl?gene=RBCK1
GUSB	Glucuronidase Beta	Protein Coding	P08236	62	GC07M065960	7.68356037139893	https://www.genecards.org/cgi-bin/carddisp.pl?gene=GUSB
CNBP	CCHC-Type Zinc Finger Nucleic Acid Binding Protein	Protein Coding	P62633	55	GC03M129167	7.67444896697998	https://www.genecards.org/cgi-bin/carddisp.pl?gene=CNBP
HTR2A	5-Hydroxytryptamine Receptor 2A	Protein Coding	P28223	60	GC13M046831	7.65970039367676	https://www.genecards.org/cgi-bin/carddisp.pl?gene=HTR2A
BMP4	Bone Morphogenetic Protein 4	Protein Coding	P12644	62	GC14M053949	7.65764	https://www.genecards.org/cgi-bin/carddisp.pl?gene=BMP4
MRPL3	Mitochondrial Ribosomal Protein L3	Protein Coding	P09001	53	GC03M131462	7.65363121032715	https://www.genecards.org/cgi-bin/carddisp.pl?gene=MRPL3
ECHS1	Enoyl-CoA Hydratase, Short Chain 1	Protein Coding	P30084	59	GC10M133362	7.64541339874268	https://www.genecards.org/cgi-bin/carddisp.pl?gene=ECHS1
PRKCE	Protein Kinase C Epsilon	Protein Coding	Q02156	61	GC02P045651	7.63111114501953	https://www.genecards.org/cgi-bin/carddisp.pl?gene=PRKCE
CCL5	C-C Motif Chemokine Ligand 5	Protein Coding	P13501	56	GC17M035871	7.61873149871826	https://www.genecards.org/cgi-bin/carddisp.pl?gene=CCL5
PRKAA2	Protein Kinase AMP-Activated Catalytic Subunit Alpha 2	Protein Coding	P54646	62	GC01P056645	7.61670112609863	https://www.genecards.org/cgi-bin/carddisp.pl?gene=PRKAA2
LOC126806423	CDK7 Strongly-Dependent Group 2 Enhancer GRCh37_chr2:179443309-179444508	Functional Element		8	GC02P178579	7.6080207824707	https://www.genecards.org/cgi-bin/carddisp.pl?gene=LOC126806423
VPS33A	VPS33A Core Subunit Of CORVET And HOPS Complexes	Protein Coding	Q96AX1	52	GC12M122229	7.60626125335693	https://www.genecards.org/cgi-bin/carddisp.pl?gene=VPS33A
RMND1	Required For Meiotic Nuclear Division 1 Homolog	Protein Coding	Q9NWS8	49	GC06M151404	7.59366035461426	https://www.genecards.org/cgi-bin/carddisp.pl?gene=RMND1
FENDRR	FOXF1 Adjacent Non-Coding Developmental Regulatory RNA	RNA Gene		27	GC16M086511	7.59333181381226	https://www.genecards.org/cgi-bin/carddisp.pl?gene=FENDRR
CLU	Clusterin	Protein Coding	P10909	60	GC08M027596	7.59258556365967	https://www.genecards.org/cgi-bin/carddisp.pl?gene=CLU
TANGO2	Transport And Golgi Organization 2 Homolog	Protein Coding	Q6ICL3	47	GC22P020017	7.58554267883301	https://www.genecards.org/cgi-bin/carddisp.pl?gene=TANGO2
ERBB3	Erb-B2 Receptor Tyrosine Kinase 3	Protein Coding	P21860	67	GC12P081625	7.57825613021851	https://www.genecards.org/cgi-bin/carddisp.pl?gene=ERBB3
MYOG	Myogenin	Protein Coding	P15173	52	GC01M203083	7.5676097869873	https://www.genecards.org/cgi-bin/carddisp.pl?gene=MYOG
VIP	Vasoactive Intestinal Peptide	Protein Coding	P01282	57	GC06P152750	7.56124210357666	https://www.genecards.org/cgi-bin/carddisp.pl?gene=VIP
PPBP	Pro-Platelet Basic Protein	Protein Coding	P02775	56	GC04M073986	7.55864095687866	https://www.genecards.org/cgi-bin/carddisp.pl?gene=PPBP
CA3	Carbonic Anhydrase 3	Protein Coding	P07451	55	GC08P085373	7.55459976196289	https://www.genecards.org/cgi-bin/carddisp.pl?gene=CA3
HSPA4	Heat Shock Protein Family A (Hsp70) Member 4	Protein Coding	P34932	56	GC05P133148	7.55435466766357	https://www.genecards.org/cgi-bin/carddisp.pl?gene=HSPA4
ALG12	ALG12 Alpha-1,6-Mannosyltransferase	Protein Coding	Q9BV10	49	GC22M049859	7.54789352416992	https://www.genecards.org/cgi-bin/carddisp.pl?gene=ALG12
CACNA1D	Calcium Voltage-Gated Channel Subunit Alpha1 D	Protein Coding	Q01668	60	GC03P053328	7.52854871749878	https://www.genecards.org/cgi-bin/carddisp.pl?gene=CACNA1D
CASP1	Caspase 1	Protein Coding	P29466	62	GC11M105025	7.51919555664063	https://www.genecards.org/cgi-bin/carddisp.pl?gene=CASP1
DCN	Decorin	Protein Coding	P07585	60	GC12M091140	7.51871204376221	https://www.genecards.org/cgi-bin/carddisp.pl?gene=DCN
PKHD1	PKHD1 Ciliary IPT Domain Containing Fibrocystin/Polyductin	Protein Coding	P08F94	50	GC06M111896	7.50897073745728	https://www.genecards.org/cgi-bin/carddisp.pl?gene=PKHD1
MIR132	MicroRNA 132	RNA Gene		29	GC17M002049	7.50048065185547	https://www.genecards.org/cgi-bin/carddisp.pl?gene=MIR132
MTR	5-Methyltetrahydrofolate-Homocysteine Methyltransferase	Protein Coding	Q99707	60	GC01P236795	7.46216869354248	https://www.genecards.org/cgi-bin/carddisp.pl?gene=MTR
GFM1	G Elongation Factor Mitochondrial 1	Protein Coding	Q96RP9	56	GC03P158644	7.45666122436523	https://www.genecards.org/cgi-bin/carddisp.pl?gene=GFM1
FIG4	FIG4 Phosphoinositide 5-Phosphatase	Protein Coding	Q92562	56	GC06P191560	7.45160675048828	https://www.genecards.org/cgi-bin/carddisp.pl?gene=FIG4
PPP3CB	Protein Phosphatase 3 Catalytic Subunit Beta	Protein Coding	P16298	57	GC10M073436	7.44711208343506	https://www.genecards.org/cgi-bin/carddisp.pl?gene=PPP3CB
AHSG	Alpha 2-HS Glycoprotein	Protein Coding	P02765	57	GC03P186742	7.43835783004761	https://www.genecards.org/cgi-bin/carddisp.pl?gene=AHSG
PRKACA	Protein Kinase CAMP-Activated Catalytic Subunit Alpha	Protein Coding	P17612	65	GC19M112024	7.43687868118286	https://www.genecards.org/cgi-bin/carddisp.pl?gene=PRKACA
NDUFA11	NADH:Ubiquinone Oxidoreductase Subunit A11	Protein Coding	Q86Y39	50	GC19M005891	7.43569850921631	https://www.genecards.org/cgi-bin/carddisp.pl?gene=NDUFA11
NDUFB8	NADH:Ubiquinone Oxidoreductase Subunit B8	Protein Coding	O95169	55	GC10M100523	7.42407131195068	https://www.genecards.org/cgi-bin/carddisp.pl?gene=NDUFB8
MIR423	MicroRNA 423	RNA Gene		26	GC17P030117	7.42184495925903	https://www.genecards.org/cgi-bin/carddisp.pl?gene=MIR423
MME	Membrane Metalloendopeptidase	Protein Coding	P08473	62	GC03P155024	7.41707992553711	https://www.genecards.org/cgi-bin/carddisp.pl?gene=MME
RRAS	RAS Related	Protein Coding	P10301	54	GC19M049635	7.40862846374512	https://www.genecards.org/cgi-bin/carddisp.pl?gene=RRAS
COL2A1	Collagen Type II Alpha 1 Chain	Protein Coding	P02458	62	GC12M047972	7.39876747131348	https://www.genecards.org/cgi-bin/carddisp.pl?gene=COL2A1
SLC19A2	Solute Carrier Family 19 Member 2	Protein Coding	O60779	57	GC01M169463	7.39329099655151	https://www.genecards.org/cgi-bin/carddisp.pl?gene=SLC19A2
LOC126806427	BRD4-Independent Group 4 Enhancer GRCh37_chr2:179485777-179486976	Functional Element		10	GC02P178621	7.39192676544189	https://www.genecards.org/cgi-bin/carddisp.pl?gene=LOC126806427
PPP3R1	Protein Phosphatase 3 Regulatory Subunit B, Alpha	Protein Coding	P63098	57	GC02M068143	7.37371444702148	https://www.genecards.org/cgi-bin/carddisp.pl?gene=PPP3R1
SELL	Selectin L	Protein Coding	P14151	56	GC01M169690	7.37097024917603	https://www.genecards.org/cgi-bin/carddisp.pl?gene=SELL
MIR379	MicroRNA 379	RNA Gene		26	GC14P122507	7.36610078811646	https://www.genecards.org/cgi-bin/carddisp.pl?gene=MIR379
LOC126806425	BRD4-Independent Group 4 Enhancer GRCh37_chr2:179471933-179473132	Functional Element		8	GC02P178607	7.36564874649048	https://www.genecards.org/cgi-bin/carddisp.pl?gene=LOC126806425
MTFMT	Mitochondrial Methionyl-TRNA Formyltransferase	Protein Coding	Q96DP5	53	GC15M065001	7.35692453384399	https://www.genecards.org/cgi-bin/carddisp.pl?gene=MTFMT
CD34	CD34 Molecule	Protein Coding	P28906	58	GC01M207880	7.35584163665771	https://www.genecards.org/cgi-bin/carddisp.pl?gene=CD34
IL13	Interleukin 13	Protein Coding	P35225	56	GC05P132656	7.35505962371826	https://www.genecards.org/cgi-bin/carddisp.pl?gene=IL13
MBOAT2	Membrane Bound Glycerophospholipid O-Acyltransferase 2	Protein Coding	Q6ZWT7	45	GC02M008853	7.34931087493896	https://www.genecards.org/cgi-bin/carddisp.pl?gene=MBOAT2
S100B	S100 Calcium Binding Protein B	Protein Coding	P04271	59	GC21M055311	7.3438138961792	https://www.genecards.org/cgi-bin/carddisp.pl?gene=S100B
PLA2G6	Phospholipase A2 Group VI	Protein Coding	O60733	60	GC22M090050	7.33768367767334	https://www.genecards.org/cgi-bin/carddisp.pl?gene=PLA2G6
ABCC8	ATP Binding Cassette Subfamily C Member 8	Protein Coding	Q09428	59	GC11M017392	7.32867002487183	https://www.genecards.org/cgi-bin/carddisp.pl?gene=ABCC8
CDKN1C	Cyclin Dependent Kinase Inhibitor 1C	Protein Coding	P49918	59	GC11M015881	7.32536602020264	https://www.genecards.org/cgi-bin/carddisp.pl?gene=CDKN1C
EIF4EBP1	Eukaryotic Translation Initiation Factor 4E Binding Protein 1	Protein Coding	Q13541	59	GC08P045333	7.30274200439453	https://www.genecards.org/cgi-bin/carddisp.pl?gene=EIF4EBP1
FLT1	Fms Related Receptor Tyrosine Kinase 1	Protein Coding	P17948	64	GC13M028300	7.29930973052979	https://www.genecards.org/cgi-bin/carddisp.pl?gene=FLT1
HADH	Hydroxyacyl-CoA Dehydrogenase	Protein Coding	Q16836	59	GC04P107989	7.28386354446411	https://www.genecards.org/cgi-bin/carddisp.pl?gene=HADH
HRC	Histidine Rich Calcium Binding Protein	Protein Coding	P23327	48	GC19M049151	7.28250026702881	https://www.genecards.org/cgi-bin/carddisp.pl?gene=HRC
AGGF1	Angiogenic Factor With G-Patch And FHA Domains 1	Protein Coding	Q8N302	53	GC05P077029	7.27399587631226	https://www.genecards.org/cgi-bin/carddisp.pl?gene=AGGF1
CYP19A1	Cytochrome P450 Family 19 Subfamily A Member 1	Protein Coding	P11511	60	GC15M051208	7.26044893264771	https://www.genecards.org/cgi-bin/carddisp.pl?gene=CYP19A1
GH1	Growth Hormone 1	Protein Coding	P01241	56	GC17M063917	7.25992679595947	https://www.genecards.org/cgi-bin/carddisp.pl?gene=GH1
PRL	Prolactin	Protein Coding	P01236	56	GC06M022287	7.25838661193848	https://www.genecards.org/cgi-bin/carddisp.pl?gene=PRL
ADRA1A	Adrenoceptor Alpha 1A	Protein Coding	P35348	59	GC08M026747	7.25473880767822	https://www.genecards.org/cgi-bin/carddisp.pl?gene=ADRA1A
XK	X-Linked Kx Blood Group Antigen, Kell And VPS13A Binding Protein	Protein Coding	P51811	52	GC0XP037685	7.24394607543945	https://www.genecards.org/cgi-bin/carddisp.pl?gene=XK
UTRN	Utrophin	Protein Coding	P46939	55	GC06P144285	7.2411675453186	https://www.genecards.org/cgi-bin/carddisp.pl?gene=UTRN
IL33	Interleukin 33	Protein Coding	O95760	53	GC09P010957	7.2400016784668	https://www.genecards.org/cgi-bin/carddisp.pl?gene=IL33
ADAMTS9-AS1	ADAMTS9 Antisense RNA 1	RNA Gene		24	GC03P067263	7.23972415924072	https://www.genecards.org/cgi-bin/carddisp.pl?gene=ADAMTS9-AS1
NGF	Nerve Growth Factor	Protein Coding	P01138	64	GC01M115285	7.23562812805176	https://www.genecards.org/cgi-bin/carddisp.pl?gene=NGF
PSMB8	Proteasome 20S Subunit Beta 8	Protein Coding	P28062	62	GC06M032840	7.23044013977051	https://www.genecards.org/cgi-bin/carddisp.pl?gene=PSMB8
NDUFA12	NADH:Ubiquinone Oxidoreductase Subunit A12	Protein Coding	Q9UI09	57	GC12M094898	7.22093868255615	https://www.genecards.org/cgi-bin/carddisp.pl?gene=NDUFA12
UQCRC1	Ubiquinol-Cytochrome C Reductase Core Protein 1	Protein Coding	P31930	56	GC03M048617	7.21931171417236	https://www.genecards.org/cgi-bin/carddisp.pl?gene=UQCRC1
KIF20A	Kinesin Family Member 20A	Protein Coding	O95235	52	GC05P138485	7.21767568588257	https://www.genecards.org/cgi-bin/carddisp.pl?gene=KIF20A
NDUFV1	NADH:Ubiquinone Oxidoreductase Core Subunit V1	Protein Coding	P49821	57	GC11P115209	7.21138763427734	https://www.genecards.org/cgi-bin/carddisp.pl?gene=NDUFV1
LIPE	Lipase E, Hormone Sensitive Type	Protein Coding	Q05469	61	GC19M042401	7.20410680770874	https://www.genecards.org/cgi-bin/carddisp.pl?gene=LIPE
GATAD1	GATA Zinc Finger Domain Containing 1	Protein Coding	Q8WUU5	46	GC07P092447	7.20139837265015	https://www.genecards.org/cgi-bin/carddisp.pl?gene=GATAD1
CXCR4	C-X-C Motif Chemokine Receptor 4	Protein Coding	P61073	65	GC02M136114	7.19803905487061	https://www.genecards.org/cgi-bin/carddisp.pl?gene=CXCR4
LOC126806421	CDK7 Strongly-Dependent Group 2 Enhancer GRCh37_chr2:179407630-179408829	Functional Element		8	GC02P178542	7.18937540054321	https://www.genecards.org/cgi-bin/carddisp.pl?gene=LOC126806421
ADCY5	Adenylate Cyclase 5	Protein Coding	O95622	60	GC03M123282	7.16467666625977	https://www.genecards.org/cgi-bin/carddisp.pl?gene=ADCY5
UTS2	Urotensin 2	Protein Coding	O95399	51	GC01M007843	7.14847183227539	https://www.genecards.org/cgi-bin/carddisp.pl?gene=UTS2
DNAJC6	DnaJ Heat Shock Protein Family (Hsp40) Member C6	Protein Coding	O75061	56	GC01P065248	7.14820194244385	https://www.genecards.org/cgi-bin/carddisp.pl?gene=DNAJC6
MIR150	MicroRNA 150	RNA Gene		30	GC19M049500	7.1448450088501	https://www.genecards.org/cgi-bin/carddisp.pl?gene=MIR150
NDUFAF5	NADH:Ubiquinone Oxidoreductase Complex Assembly Factor 5	Protein Coding	Q5TEU4	48	GC20P014082	7.14297485351563	https://www.genecards.org/cgi-bin/carddisp.pl?gene=NDUFAF5
LOC129935183	ATAC-STARR-Seq Lymphoblastoid Active Region 16808	Functional Element		8	GC02P178531	7.14043760299683	https://www.genecards.org/cgi-bin/carddisp.pl?gene=LOC129935183
CDKN2B	Cyclin Dependent Kinase Inhibitor 2B	Protein Coding	P42772	59	GC09M022002	7.13944673538208	https://www.genecards.org/cgi-bin/carddisp.pl?gene=CDKN2B
TXNRD2	Thioredoxin Reductase 2	Protein Coding	Q9NNW7	57	GC22M087903	7.11411428451538	https://www.genecards.org/cgi-bin/carddisp.pl?gene=TXNRD2
PLG	Plasminogen	Protein Coding	P00747	62	GC06P160702	7.11069107055664	https://www.genecards.org/cgi-bin/carddisp.pl?gene=PLG
SOD3	Superoxide Dismutase 3	Protein Coding	P08294	56	GC04P032312	7.10484027862549	https://www.genecards.org/cgi-bin/carddisp.pl?gene=SOD3
ERBB2	Erb-B2 Receptor Tyrosine Kinase 2	Protein Coding	P04626	68	GC17P039687	7.09456539154053	https://www.genecards.org/cgi-bin/carddisp.pl?gene=ERBB2
S100A1	S100 Calcium Binding Protein A1	Protein Coding	P23297	52	GC01P153627	7.09456205368042	https://www.genecards.org/cgi-bin/carddisp.pl?gene=S100A1
ADCY10	Adenylate Cyclase 10	Protein Coding	Q96PN6	56	GC01M167809	7.09445476531982	https://www.genecards.org/cgi-bin/carddisp.pl?gene=ADCY10
NUBPL	NUBP Iron-Sulfur Cluster Assembly Factor, Mitochondrial	Protein Coding	Q8TB37	52	GC14P031489	7.09404468536377	https://www.genecards.org/cgi-bin/carddisp.pl?gene=NUBPL
WFS1	Wolframin ER Transmembrane Glycoprotein	Protein Coding	O76024	58	GC04P006269	7.09364366531372	https://www.genecards.org/cgi-bin/carddisp.pl?gene=WFS1
THBS2	Thrombospondin 2	Protein Coding	P35442	59	GC06M169215	7.08568334579468	https://www.genecards.org/cgi-bin/carddisp.pl?gene=THBS2
LOC110121269	VISTA Enhancer Hs2177	Functional Element		10	GC03P042479	7.08335542678833	https://www.genecards.org/cgi-bin/carddisp.pl?gene=LOC110121269
CERS1	Ceramide Synthase 1	Protein Coding	P27544	55	GC19M018868	7.0783166885376	https://www.genecards.org/cgi-bin/carddisp.pl?gene=CERS1
PARP1	Poly(ADP-Ribose) Polymerase 1	Protein Coding	P09874	65	GC01M226360	7.07541656494141	https://www.genecards.org/cgi-bin/carddisp.pl?gene=PARP1
VCP	Valosin Containing Protein	Protein Coding	P55072	62	GC09M035946	7.07447338104248	https://www.genecards.org/cgi-bin/carddisp.pl?gene=VCP
NDUFS3	NADH:Ubiquinone Oxidoreductase Core Subunit S3	Protein Coding	O75489	58	GC11P049507	7.07111930847168	https://www.genecards.org/cgi-bin/carddisp.pl?gene=NDUFS3
ATPAF2	ATP Synthase Mitochondrial F1 Complex Assembly Factor 2	Protein Coding	Q8N5M1	50	GC17M017977	7.06803607940674	https://www.genecards.org/cgi-bin/carddisp.pl?gene=ATPAF2
BMP10	Bone Morphogenetic Protein 10	Protein Coding	O95393	50	GC02M068865	7.05962181091309	https://www.genecards.org/cgi-bin/carddisp.pl?gene=BMP10
AKAP13	A-Kinase Anchoring Protein 13	Protein Coding	Q12802	56	GC15P202605	7.05309104919434	https://www.genecards.org/cgi-bin/carddisp.pl?gene=AKAP13
HSD17B10	Hydroxysteroid 17-Beta Dehydrogenase 10	Protein Coding	Q99714	59	GC0XM053431	7.05284738540649	https://www.genecards.org/cgi-bin/carddisp.pl?gene=HSD17B10
ADD1	Adducin 1	Protein Coding	P35611	57	GC04P031670	7.04593133926392	https://www.genecards.org/cgi-bin/carddisp.pl?gene=ADD1
KCNK3	Potassium Two Pore Domain Channel Subfamily K Member 3	Protein Coding	O14649	60	GC02P026692	7.04363346099854	https://www.genecards.org/cgi-bin/carddisp.pl?gene=KCNK3
MIR146A	MicroRNA 146a	RNA Gene		30	GC05P160485	7.03188228607178	https://www.genecards.org/cgi-bin/carddisp.pl?gene=MIR146A
AGRN	Agrin	Protein Coding	O00468	57	GC01P001020	7.02437686920166	https://www.genecards.org/cgi-bin/carddisp.pl?gene=AGRN
GNE	Glucosamine (UDP-N-Acetyl)-2-Epimerase/N-Acetylmannosamine Kinase	Protein Coding	Q9Y223	55	GC09M036214	7.02147102355957	https://www.genecards.org/cgi-bin/carddisp.pl?gene=GNE
B4GAT1	Beta-1,4-Glucuronyltransferase 1	Protein Coding	O43505	50	GC11M066345	7.01988554000854	https://www.genecards.org/cgi-bin/carddisp.pl?gene=B4GAT1
ITGA7	Integrin Subunit Alpha 7	Protein Coding	Q13683	59	GC12M055684	7.01972055435181	https://www.genecards.org/cgi-bin/carddisp.pl?gene=ITGA7
NHERF2	NHERF Family PDZ Scaffold Protein 2	Protein Coding	Q15599	49	GC16P135370	7.01684141159058	https://www.genecards.org/cgi-bin/carddisp.pl?gene=NHERF2
CDK9	Cyclin Dependent Kinase 9	Protein Coding	P50750	59	GC09P155954	7.01184415817261	https://www.genecards.org/cgi-bin/carddisp.pl?gene=CDK9
CYBB	Cytochrome B-245 Beta Chain	Protein Coding	P04839	61	GC0XP037780	6.9940128326416	https://www.genecards.org/cgi-bin/carddisp.pl?gene=CYBB
NISCH	Nischarin	Protein Coding	Q9Y2I1	56	GC03P052455	6.9918041229248	https://www.genecards.org/cgi-bin/carddisp.pl?gene=NISCH
MIR29B1	MicroRNA 29b-1	RNA Gene		28	GC07M130877	6.99111366271973	https://www.genecards.org/cgi-bin/carddisp.pl?gene=MIR29B1
MIR142	MicroRNA 142	RNA Gene		30	GC17M058331	6.98860549926758	https://www.genecards.org/cgi-bin/carddisp.pl?gene=MIR142
GP6	Glycoprotein VI Platelet	Protein Coding	Q9HCN6	58	GC19M055013	6.98594808578491	https://www.genecards.org/cgi-bin/carddisp.pl?gene=GP6
NDUFS7	NADH:Ubiquinone Oxidoreductase Core Subunit S7	Protein Coding	O75251	58	GC19P160972	6.98043060302734	https://www.genecards.org/cgi-bin/carddisp.pl?gene=NDUFS7
NDUFS1	NADH:Ubiquinone Oxidoreductase Core Subunit S1	Protein Coding	P28331	57	GC02M206114	6.98043060302734	https://www.genecards.org/cgi-bin/carddisp.pl?gene=NDUFS1
NDUFS6	NADH:Ubiquinone Oxidoreductase Subunit S6	Protein Coding	O75380	55	GC05P001801	6.98043060302734	https://www.genecards.org/cgi-bin/carddisp.pl?gene=NDUFS6
SERPINF2	Serpin Family F Member 2	Protein Coding	P08697	57	GC17P001742	6.97966194152832	https://www.genecards.org/cgi-bin/carddisp.pl?gene=SERPINF2
MIR34A	MicroRNA 34a	RNA Gene		30	GC01M009151	6.97530937194824	https://www.genecards.org/cgi-bin/carddisp.pl?gene=MIR34A
CYP3A4	Cytochrome P450 Family 3 Subfamily A Member 4	Protein Coding	P08684	62	GC07M107017	6.96983909606934	https://www.genecards.org/cgi-bin/carddisp.pl?gene=CYP3A4
ARG1	Arginase 1	Protein Coding	P05089	62	GC06P191911	6.96651840209961	https://www.genecards.org/cgi-bin/carddisp.pl?gene=ARG1
FABP12	Fatty Acid Binding Protein 12	Protein Coding	A6NFH5	44	GC08M081524	6.95617723464966	https://www.genecards.org/cgi-bin/carddisp.pl?gene=FABP12
MCM10	Minichromosome Maintenance 10 Replication Initiation Factor	Protein Coding	Q7L590	50	GC10P013161	6.95573472976685	https://www.genecards.org/cgi-bin/carddisp.pl?gene=MCM10
EFEMP2	EGF Containing Fibulin Extracellular Matrix Protein 2	Protein Coding	O95967	56	GC11M143006	6.9490795135498	https://www.genecards.org/cgi-bin/carddisp.pl?gene=EFEMP2
MIR185	MicroRNA 185	RNA Gene		30	GC22P096776	6.94149589538574	https://www.genecards.org/cgi-bin/carddisp.pl?gene=MIR185
PLIN1	Perilipin 1	Protein Coding	O60240	59	GC15M089664	6.93835401535034	https://www.genecards.org/cgi-bin/carddisp.pl?gene=PLIN1
CCNH	Cyclin H	Protein Coding	P51946	59	GC05M087311	6.93831777572632	https://www.genecards.org/cgi-bin/carddisp.pl?gene=CCNH
COA5	Cytochrome C Oxidase Assembly Factor 5	Protein Coding	Q86WW8	46	GC02M098599	6.92396593093872	https://www.genecards.org/cgi-bin/carddisp.pl?gene=COA5
DPP6	Dipeptidyl Peptidase Like 6	Protein Coding	P42658	57	GC07P153748	6.9226508140564	https://www.genecards.org/cgi-bin/carddisp.pl?gene=DPP6
BIN1	Bridging Integrator 1	Protein Coding	O00499	59	GC02M127048	6.90401220321655	https://www.genecards.org/cgi-bin/carddisp.pl?gene=BIN1
MIRLET7B	MicroRNA Let-7b	RNA Gene		28	GC22P097626	6.90127849578857	https://www.genecards.org/cgi-bin/carddisp.pl?gene=MIRLET7B
SHMT2	Serine Hydroxymethyltransferase 2	Protein Coding	P34897	59	GC12P057229	6.88903427124023	https://www.genecards.org/cgi-bin/carddisp.pl?gene=SHMT2
FNIP1	Folliculin Interacting Protein 1	Protein Coding	Q8TF40	50	GC05M131641	6.88153457641602	https://www.genecards.org/cgi-bin/carddisp.pl?gene=FNIP1
SLC2A4	Solute Carrier Family 2 Member 4	Protein Coding	P14672	60	GC17P164123	6.87091112136841	https://www.genecards.org/cgi-bin/carddisp.pl?gene=SLC2A4
MMUT	Methylmalonyl-CoA Mutase	Protein Coding	P22033	58	GC06M049430	6.87037420272827	https://www.genecards.org/cgi-bin/carddisp.pl?gene=MMUT
MAP3K7	Mitogen-Activated Protein Kinase Kinase Kinase 7	Protein Coding	O43318	62	GC06M090513	6.86842823028564	https://www.genecards.org/cgi-bin/carddisp.pl?gene=MAP3K7
SMAD6	SMAD Family Member 6	Protein Coding	O43541	59	GC15P066702	6.8638653755188	https://www.genecards.org/cgi-bin/carddisp.pl?gene=SMAD6
PIGT	Phosphatidylinositol Glycan Anchor Biosynthesis Class T	Protein Coding	Q969N2	52	GC20P045416	6.86308765411377	https://www.genecards.org/cgi-bin/carddisp.pl?gene=PIGT
MIR486-1	MicroRNA 486-1	RNA Gene		28	GC08M041660	6.85983037948608	https://www.genecards.org/cgi-bin/carddisp.pl?gene=MIR486-1
MIR18A	MicroRNA 18a	RNA Gene		27	GC13P091764	6.85533857345581	https://www.genecards.org/cgi-bin/carddisp.pl?gene=MIR18A
BAX	BCL2 Associated X, Apoptosis Regulator	Protein Coding	Q07812	63	GC19P048954	6.83958911895752	https://www.genecards.org/cgi-bin/carddisp.pl?gene=BAX
MIR22	MicroRNA 22	RNA Gene		30	GC17M001713	6.83697366714478	https://www.genecards.org/cgi-bin/carddisp.pl?gene=MIR22
MIR204	MicroRNA 204	RNA Gene		30	GC09M070809	6.82918834686279	https://www.genecards.org/cgi-bin/carddisp.pl?gene=MIR204
VHL	Von Hippel-Lindau Tumor Suppressor	Protein Coding	P40337	60	GC03P028787	6.82822322845459	https://www.genecards.org/cgi-bin/carddisp.pl?gene=VHL
ACVRL1	Activin A Receptor Like Type 1	Protein Coding	P37023	63	GC12P051906	6.82364940643311	https://www.genecards.org/cgi-bin/carddisp.pl?gene=ACVRL1
WT1	WT1 Transcription Factor	Protein Coding	P19544	60	GC11M032365	6.82291078567505	https://www.genecards.org/cgi-bin/carddisp.pl?gene=WT1
NRAP	Nebulin Related Anchoring Protein	Protein Coding	Q86VF7	49	GC10M113588	6.80972051620483	https://www.genecards.org/cgi-bin/carddisp.pl?gene=NRAP
MIR590	MicroRNA 590	RNA Gene		28	GC07P074191	6.80776786804199	https://www.genecards.org/cgi-bin/carddisp.pl?gene=MIR590
COL6A3	Collagen Type VI Alpha 3 Chain	Protein Coding	P12111	57	GC02M237324	6.80764627456665	https://www.genecards.org/cgi-bin/carddisp.pl?gene=COL6A3
RAC1	Rac Family Small GTPase 1	Protein Coding	P63000	62	GC07P021715	6.80522441864014	https://www.genecards.org/cgi-bin/carddisp.pl?gene=RAC1
NUP155	Nucleoporin 155	Protein Coding	O75694	55	GC05M037288	6.80377149581909	https://www.genecards.org/cgi-bin/carddisp.pl?gene=NUP155
NPR2	Natriuretic Peptide Receptor 2	Protein Coding	P20594	60	GC09P078072	6.79936361312866	https://www.genecards.org/cgi-bin/carddisp.pl?gene=NPR2
CITED2	Cbp/P300 Interacting Transactivator With Glu/Asp Rich Carboxy-Terminal Domain 2	Protein Coding	Q99967	55	GC06M139371	6.79703426361084	https://www.genecards.org/cgi-bin/carddisp.pl?gene=CITED2
PMPCA	Peptidase, Mitochondrial Processing Subunit Alpha	Protein Coding	Q10713	55	GC09P136410	6.79653358459473	https://www.genecards.org/cgi-bin/carddisp.pl?gene=PMPCA
LRPPRC	Leucine Rich Pentatricopeptide Repeat Containing	Protein Coding	P42704	54	GC02M043886	6.78460597991943	https://www.genecards.org/cgi-bin/carddisp.pl?gene=LRPPRC
TFAM	Transcription Factor A, Mitochondrial	Protein Coding	Q00059	57	GC10P058385	6.78368854522705	https://www.genecards.org/cgi-bin/carddisp.pl?gene=TFAM
STUB1	STIP1 Homology And U-Box Containing Protein 1	Protein Coding	Q9UNE7	57	GC16P128002	6.77043151855469	https://www.genecards.org/cgi-bin/carddisp.pl?gene=STUB1
TARID	TCF21 Antisense RNA Inducing Promoter Demethylation	RNA Gene		24	GC06M133502	6.76260280609131	https://www.genecards.org/cgi-bin/carddisp.pl?gene=TARID
IGFBP3	Insulin Like Growth Factor Binding Protein 3	Protein Coding	P17936	59	GC07M045912	6.7582836151123	https://www.genecards.org/cgi-bin/carddisp.pl?gene=IGFBP3
KL	Klotho	Protein Coding	Q9UEF7	60	GC13P033016	6.7513108253479	https://www.genecards.org/cgi-bin/carddisp.pl?gene=KL
EDNRB	Endothelin Receptor Type B	Protein Coding	P24530	63	GC13M077895	6.74591064453125	https://www.genecards.org/cgi-bin/carddisp.pl?gene=EDNRB
RPL3L	Ribosomal Protein L3 Like	Protein Coding	Q92901	48	GC16M001943	6.73690462112427	https://www.genecards.org/cgi-bin/carddisp.pl?gene=RPL3L
NSD2	Nuclear Receptor Binding SET Domain Protein 2	Protein Coding	O96028	59	GC04P031619	6.73477172851563	https://www.genecards.org/cgi-bin/carddisp.pl?gene=NSD2
FBN2	Fibrillin 2	Protein Coding	P35556	55	GC05M128257	6.73184776306152	https://www.genecards.org/cgi-bin/carddisp.pl?gene=FBN2
ITGAL	Integrin Subunit Alpha L	Protein Coding	P20701	60	GC16P030472	6.72505140304565	https://www.genecards.org/cgi-bin/carddisp.pl?gene=ITGAL
SOS2	SOS Ras/Rho Guanine Nucleotide Exchange Factor 2	Protein Coding	Q07890	57	GC14M050117	6.72299766540527	https://www.genecards.org/cgi-bin/carddisp.pl?gene=SOS2
PDGFRA	Platelet Derived Growth Factor Receptor Alpha	Protein Coding	P16234	66	GC04P054229	6.69392967224121	https://www.genecards.org/cgi-bin/carddisp.pl?gene=PDGFRA
KLF4	KLF Transcription Factor 4	Protein Coding	O43474	60	GC09M107484	6.69335842132568	https://www.genecards.org/cgi-bin/carddisp.pl?gene=KLF4
MIR98	MicroRNA 98	RNA Gene		26	GC0XM054049	6.68934059143066	https://www.genecards.org/cgi-bin/carddisp.pl?gene=MIR98
PPIG	Peptidylprolyl Isomerase G	Protein Coding	Q13427	53	GC02P169584	6.67515325546265	https://www.genecards.org/cgi-bin/carddisp.pl?gene=PPIG
MGME1	Mitochondrial Genome Maintenance Exonuclease 1	Protein Coding	Q9BQP7	49	GC20P017968	6.67308044433594	https://www.genecards.org/cgi-bin/carddisp.pl?gene=MGME1
MED12	Mediator Complex Subunit 12	Protein Coding	Q93074	56	GC0XP071118	6.67057323455811	https://www.genecards.org/cgi-bin/carddisp.pl?gene=MED12
DCAF8	DDB1 And CUL4 Associated Factor 8	Protein Coding	Q5TAQ9	48	GC01M160215	6.66870784759521	https://www.genecards.org/cgi-bin/carddisp.pl?gene=DCAF8
GOSR2	Golgi SNAP Receptor Complex Member 2	Protein Coding	O14653	54	GC17P165400	6.66233444213867	https://www.genecards.org/cgi-bin/carddisp.pl?gene=GOSR2
MIR483	MicroRNA 483	RNA Gene		29	GC11M015861	6.65243053436279	https://www.genecards.org/cgi-bin/carddisp.pl?gene=MIR483
GALNS	Galactosamine (N-Acetyl)-6-Sulfatase	Protein Coding	P34059	61	GC16M088813	6.6493878364563	https://www.genecards.org/cgi-bin/carddisp.pl?gene=GALNS
AARS1	Alanyl-TRNA Synthetase 1	Protein Coding	P49588	56	GC16M076160	6.64565372467041	https://www.genecards.org/cgi-bin/carddisp.pl?gene=AARS1
CP	Ceruloplasmin	Protein Coding	P00450	62	GC03M149162	6.63533592224121	https://www.genecards.org/cgi-bin/carddisp.pl?gene=CP
COX20	Cytochrome C Oxidase Assembly Factor COX20	Protein Coding	Q5RI15	52	GC01P245444	6.62971496582031	https://www.genecards.org/cgi-bin/carddisp.pl?gene=COX20
NDUFAF6	NADH:Ubiquinone Oxidoreductase Complex Assembly Factor 6	Protein Coding	Q330K2	47	GC08P094895	6.62777662277222	https://www.genecards.org/cgi-bin/carddisp.pl?gene=NDUFAF6
TXN	Thioredoxin	Protein Coding	P10599	59	GC09M110243	6.62691879272461	https://www.genecards.org/cgi-bin/carddisp.pl?gene=TXN
KLF15	KLF Transcription Factor 15	Protein Coding	Q9UIH9	52	GC03M126293	6.62054061889648	https://www.genecards.org/cgi-bin/carddisp.pl?gene=KLF15
MYBPC2	Myosin Binding Protein C2	Protein Coding	Q14324	49	GC19P050432	6.61069011688232	https://www.genecards.org/cgi-bin/carddisp.pl?gene=MYBPC2
MIR1-1	MicroRNA 1-1	RNA Gene		26	GC20P069833	6.60513496398926	https://www.genecards.org/cgi-bin/carddisp.pl?gene=MIR1-1
ITPA	Inosine Triphosphatase	Protein Coding	Q9BY32	59	GC20P011657	6.60467386245728	https://www.genecards.org/cgi-bin/carddisp.pl?gene=ITPA
FOXRED1	FAD Dependent Oxidoreductase Domain Containing 1	Protein Coding	Q96CU9	53	GC11P126269	6.60467386245728	https://www.genecards.org/cgi-bin/carddisp.pl?gene=FOXRED1
HIF1A-AS2	HIF1A Antisense RNA 2	RNA Gene		23	GC14M061747	6.58959531784058	https://www.genecards.org/cgi-bin/carddisp.pl?gene=HIF1A-AS2
ACAD8	Acyl-CoA Dehydrogenase Family Member 8	Protein Coding	Q9UKU7	56	GC11P134253	6.58801460266113	https://www.genecards.org/cgi-bin/carddisp.pl?gene=ACAD8
NDUFS8	NADH:Ubiquinone Oxidoreductase Core Subunit S8	Protein Coding	O00217	56	GC11P068030	6.58801460266113	https://www.genecards.org/cgi-bin/carddisp.pl?gene=NDUFS8
TRNT1	TRNA Nucleotidyl Transferase 1	Protein Coding	Q96Q11	54	GC03P003126	6.58801460266113	https://www.genecards.org/cgi-bin/carddisp.pl?gene=TRNT1
TMEM126B	Transmembrane Protein 126B	Protein Coding	Q8IUX1	49	GC11P085628	6.58801460266113	https://www.genecards.org/cgi-bin/carddisp.pl?gene=TMEM126B
RCAN1	Regulator Of Calcineurin 1	Protein Coding	P53805	56	GC21M034513	6.56009578704834	https://www.genecards.org/cgi-bin/carddisp.pl?gene=RCAN1
APOA2	Apolipoprotein A2	Protein Coding	P02652	58	GC01M161222	6.55682802200317	https://www.genecards.org/cgi-bin/carddisp.pl?gene=APOA2
KCNMA1	Potassium Calcium-Activated Channel Subfamily M Alpha 1	Protein Coding	Q12791	60	GC10M076869	6.52996110916138	https://www.genecards.org/cgi-bin/carddisp.pl?gene=KCNMA1
COL4A1	Collagen Type IV Alpha 1 Chain	Protein Coding	P02462	60	GC13M110148	6.52897119522095	https://www.genecards.org/cgi-bin/carddisp.pl?gene=COL4A1
DNM2	Dynamin 2	Protein Coding	P50570	63	GC19P010718	6.52291107177734	https://www.genecards.org/cgi-bin/carddisp.pl?gene=DNM2
FGF1	Fibroblast Growth Factor 1	Protein Coding	P05230	60	GC05M142555	6.51472520828247	https://www.genecards.org/cgi-bin/carddisp.pl?gene=FGF1
TPM2	Tropomyosin 2	Protein Coding	P07951	59	GC09M036196	6.50341415405273	https://www.genecards.org/cgi-bin/carddisp.pl?gene=TPM2
NDUFA13	NADH:Ubiquinone Oxidoreductase Subunit A13	Protein Coding	Q9P0J0	56	GC19P019515	6.49883651733398	https://www.genecards.org/cgi-bin/carddisp.pl?gene=NDUFA13
HSPB1	Heat Shock Protein Family B (Small) Member 1	Protein Coding	P04792	65	GC07P076302	6.49412155151367	https://www.genecards.org/cgi-bin/carddisp.pl?gene=HSPB1
CCL11	C-C Motif Chemokine Ligand 11	Protein Coding	P51671	58	GC17P034285	6.4817590713501	https://www.genecards.org/cgi-bin/carddisp.pl?gene=CCL11
BMP6	Bone Morphogenetic Protein 6	Protein Coding	P22004	57	GC06P007726	6.47976303100586	https://www.genecards.org/cgi-bin/carddisp.pl?gene=BMP6
PET100	PET100 Cytochrome C Oxidase Chaperone	Protein Coding	P0DJ07	41	GC19P161208	6.47715473175049	https://www.genecards.org/cgi-bin/carddisp.pl?gene=PET100
AKT3	AKT Serine/Threonine Kinase 3	Protein Coding	Q9Y243	68	GC01M243488	6.47196674346924	https://www.genecards.org/cgi-bin/carddisp.pl?gene=AKT3
PIK3CD	Phosphatidylinositol-4,5-Bisphosphate 3-Kinase Catalytic Subunit Delta	Protein Coding	O00329	66	GC01P083234	6.46966028213501	https://www.genecards.org/cgi-bin/carddisp.pl?gene=PIK3CD
CS	Citrate Synthase	Protein Coding	O75390	58	GC12M056271	6.46006107330322	https://www.genecards.org/cgi-bin/carddisp.pl?gene=CS
PLCE1	Phospholipase C Epsilon 1	Protein Coding	Q9P212	56	GC10P093993	6.4574089050293	https://www.genecards.org/cgi-bin/carddisp.pl?gene=PLCE1
MCCC2	Methylcrotonyl-CoA Carboxylase Subunit 2	Protein Coding	Q9HCC0	56	GC05P083765	6.4571328163147	https://www.genecards.org/cgi-bin/carddisp.pl?gene=MCCC2
NTRK1	Neurotrophic Receptor Tyrosine Kinase 1	Protein Coding	P04629	62	GC01P156815	6.45481157302856	https://www.genecards.org/cgi-bin/carddisp.pl?gene=NTRK1
UBR1	Ubiquitin Protein Ligase E3 Component N-Recognin 1	Protein Coding	Q8IWV7	56	GC15M042942	6.4546594619751	https://www.genecards.org/cgi-bin/carddisp.pl?gene=UBR1
LOC126806068	BRD4-Independent Group 4 Enhancer GRCh37_chr1:237947411-237948610	Functional Element		8	GC01P237784	6.43215417861938	https://www.genecards.org/cgi-bin/carddisp.pl?gene=LOC126806068
PLA2G7	Phospholipase A2 Group VII	Protein Coding	Q13093	63	GC06M046704	6.42239093780518	https://www.genecards.org/cgi-bin/carddisp.pl?gene=PLA2G7
APOA4	Apolipoprotein A4	Protein Coding	P06727	56	GC11M116820	6.42206192016602	https://www.genecards.org/cgi-bin/carddisp.pl?gene=APOA4
ADRB3	Adrenoceptor Beta 3	Protein Coding	P13945	56	GC08M037962	6.41388511657715	https://www.genecards.org/cgi-bin/carddisp.pl?gene=ADRB3
ETFA	Electron Transfer Flavoprotein Subunit Alpha	Protein Coding	P13804	58	GC15M166373	6.40986204147339	https://www.genecards.org/cgi-bin/carddisp.pl?gene=ETFA
SLC6A4	Solute Carrier Family 6 Member 4	Protein Coding	P31645	60	GC17M030194	6.40267753601074	https://www.genecards.org/cgi-bin/carddisp.pl?gene=SLC6A4
PTH	Parathyroid Hormone	Protein Coding	P01270	58	GC11M013492	6.39357757568359	https://www.genecards.org/cgi-bin/carddisp.pl?gene=PTH
AHCY	Adenosylhomocysteinase	Protein Coding	P23526	60	GC20M037719	6.38913440704346	https://www.genecards.org/cgi-bin/carddisp.pl?gene=AHCY
B3GALNT2	Beta-1,3-N-Acetylgalactosaminyltransferase 2	Protein Coding	Q8NCR0	51	GC01M235440	6.36755561828613	https://www.genecards.org/cgi-bin/carddisp.pl?gene=B3GALNT2
ATP2A1	ATPase Sarcoplasmic/Endoplasmic Reticulum Ca2+ Transporting 1	Protein Coding	O14983	62	GC16P128791	6.36702156066895	https://www.genecards.org/cgi-bin/carddisp.pl?gene=ATP2A1
SQSTM1	Sequestosome 1	Protein Coding	Q13501	62	GC05P179806	6.36489677429199	https://www.genecards.org/cgi-bin/carddisp.pl?gene=SQSTM1
CX3CR1	C-X3-C Motif Chemokine Receptor 1	Protein Coding	P49238	57	GC03M039279	6.35904979705811	https://www.genecards.org/cgi-bin/carddisp.pl?gene=CX3CR1
CIB1	Calcium And Integrin Binding 1	Protein Coding	Q99828	55	GC15M090229	6.35586357116699	https://www.genecards.org/cgi-bin/carddisp.pl?gene=CIB1
NDUFA9	NADH:Ubiquinone Oxidoreductase Subunit A9	Protein Coding	Q16795	55	GC12P004649	6.34910249710083	https://www.genecards.org/cgi-bin/carddisp.pl?gene=NDUFA9
ISL1	ISL LIM Homeobox 1	Protein Coding	P61371	57	GC05P051383	6.34538745880127	https://www.genecards.org/cgi-bin/carddisp.pl?gene=ISL1
IL2	Interleukin 2	Protein Coding	P60568	59	GC04M122451	6.34304904937744	https://www.genecards.org/cgi-bin/carddisp.pl?gene=IL2
F9	Coagulation Factor IX	Protein Coding	P00740	60	GC0XP139530	6.34084749221802	https://www.genecards.org/cgi-bin/carddisp.pl?gene=F9
HLA-DRB1	Major Histocompatibility Complex, Class II, DR Beta 1	Protein Coding	P01911	59	GC06M111587	6.32573938369751	https://www.genecards.org/cgi-bin/carddisp.pl?gene=HLA-DRB1
MYC	MYC Proto-Oncogene, BHLH Transcription Factor	Protein Coding	P01106	65	GC08P127735	6.32453346252441	https://www.genecards.org/cgi-bin/carddisp.pl?gene=MYC
KCNE5	Potassium Voltage-Gated Channel Subfamily E Regulatory Subunit 5	Protein Coding	Q9UJ90	46	GC0XM109623	6.31090450286865	https://www.genecards.org/cgi-bin/carddisp.pl?gene=KCNE5
TLCD4	TLC Domain Containing 4	Protein Coding	Q96MV1	42	GC01P095092	6.29208660125732	https://www.genecards.org/cgi-bin/carddisp.pl?gene=TLCD4
MIR93	MicroRNA 93	RNA Gene		30	GC07M107032	6.2890887260437	https://www.genecards.org/cgi-bin/carddisp.pl?gene=MIR93
DNAJB6	DnaJ Heat Shock Protein Family (Hsp40) Member B6	Protein Coding	O75190	53	GC07P157335	6.28550863265991	https://www.genecards.org/cgi-bin/carddisp.pl?gene=DNAJB6
MYMK	Myomaker, Myoblast Fusion Factor	Protein Coding	A6NI61	40	GC09M133515	6.28422403335571	https://www.genecards.org/cgi-bin/carddisp.pl?gene=MYMK
FAS	Fas Cell Surface Death Receptor	Protein Coding	P25445	63	GC10P128620	6.27393102645874	https://www.genecards.org/cgi-bin/carddisp.pl?gene=FAS
F2R	Coagulation Factor II Thrombin Receptor	Protein Coding	P25116	59	GC05P076716	6.22657060623169	https://www.genecards.org/cgi-bin/carddisp.pl?gene=F2R
ADAM17	ADAM Metallopeptidase Domain 17	Protein Coding	P78536	63	GC02M009488	6.22553014755249	https://www.genecards.org/cgi-bin/carddisp.pl?gene=ADAM17
SHH	Sonic Hedgehog Signaling Molecule	Protein Coding	Q15465	63	GC07M155799	6.22188854217529	https://www.genecards.org/cgi-bin/carddisp.pl?gene=SHH
MGP	Matrix Gla Protein	Protein Coding	P08493	56	GC12M037112	6.21802043914795	https://www.genecards.org/cgi-bin/carddisp.pl?gene=MGP
D2HGDH	D-2-Hydroxyglutarate Dehydrogenase	Protein Coding	Q8N465	56	GC02P241734	6.21225738525391	https://www.genecards.org/cgi-bin/carddisp.pl?gene=D2HGDH
LIAS	Lipoic Acid Synthetase	Protein Coding	O43766	55	GC04P040350	6.21225738525391	https://www.genecards.org/cgi-bin/carddisp.pl?gene=LIAS
NDUFA10	NADH:Ubiquinone Oxidoreductase Subunit A10	Protein Coding	O95299	55	GC02M239893	6.21225738525391	https://www.genecards.org/cgi-bin/carddisp.pl?gene=NDUFA10
NDUFAF4	NADH:Ubiquinone Oxidoreductase Complex Assembly Factor 4	Protein Coding	Q9P032	54	GC06M096889	6.21225738525391	https://www.genecards.org/cgi-bin/carddisp.pl?gene=NDUFAF4
NDUFA2	NADH:Ubiquinone Oxidoreductase Subunit A2	Protein Coding	O43678	53	GC05M140843	6.21225738525391	https://www.genecards.org/cgi-bin/carddisp.pl?gene=NDUFA2
NDUFB3	NADH:Ubiquinone Oxidoreductase Subunit B3	Protein Coding	O43676	53	GC02P201071	6.21225738525391	https://www.genecards.org/cgi-bin/carddisp.pl?gene=NDUFB3
ANKS6	Ankyrin Repeat And Sterile Alpha Motif Domain Containing 6	Protein Coding	Q68DC2	50	GC09M098731	6.21225738525391	https://www.genecards.org/cgi-bin/carddisp.pl?gene=ANKS6
BOLA3	BolA Family Member 3	Protein Coding	Q53S33	50	GC02M074144	6.21225738525391	https://www.genecards.org/cgi-bin/carddisp.pl?gene=BOLA3
COA8	Cytochrome C Oxidase Assembly Factor 8	Protein Coding	Q96IL0	42	GC14P121595	6.21225738525391	https://www.genecards.org/cgi-bin/carddisp.pl?gene=COA8
PPCS	Phosphopantothenoylcysteine Synthetase	Protein Coding	Q9HAB8	52	GC01P042456	6.20275115966797	https://www.genecards.org/cgi-bin/carddisp.pl?gene=PPCS
MIR92B	MicroRNA 92b	RNA Gene		28	GC01P155195	6.19927358627319	https://www.genecards.org/cgi-bin/carddisp.pl?gene=MIR92B
MIR494	MicroRNA 494	RNA Gene		26	GC14P122521	6.19536209106445	https://www.genecards.org/cgi-bin/carddisp.pl?gene=MIR494
LINC02605	Long Intergenic Non-Protein Coding RNA 2605	RNA Gene		21	GC08P078838	6.18961572647095	https://www.genecards.org/cgi-bin/carddisp.pl?gene=LINC02605
ROCK1	Rho Associated Coiled-Coil Containing Protein Kinase 1	Protein Coding	Q13464	62	GC18M039163	6.18651342391968	https://www.genecards.org/cgi-bin/carddisp.pl?gene=ROCK1
CIITA	Class II Major Histocompatibility Complex Transactivator	Protein Coding	P33076	56	GC16P128249	6.18332242965698	https://www.genecards.org/cgi-bin/carddisp.pl?gene=CIITA
ADA	Adenosine Deaminase	Protein Coding	P00813	64	GC20M044620	6.18112564086914	https://www.genecards.org/cgi-bin/carddisp.pl?gene=ADA
MIR125A	MicroRNA 125a	RNA Gene		30	GC19P162542	6.17992687225342	https://www.genecards.org/cgi-bin/carddisp.pl?gene=MIR125A
MBL2	Mannose Binding Lectin 2	Protein Coding	P11226	59	GC10M052760	6.17226982116699	https://www.genecards.org/cgi-bin/carddisp.pl?gene=MBL2
LOC125371495	Sharpr-MPRA Regulatory Region 9511	Functional Element		8	GC19P163957	6.17137432098389	https://www.genecards.org/cgi-bin/carddisp.pl?gene=LOC125371495
MAPK10	Mitogen-Activated Protein Kinase 10	Protein Coding	P53779	59	GC04M085990	6.17120122909546	https://www.genecards.org/cgi-bin/carddisp.pl?gene=MAPK10
XPNPEP3	X-Prolyl Aminopeptidase 3	Protein Coding	Q9NQH7	54	GC22P040857	6.16122102737427	https://www.genecards.org/cgi-bin/carddisp.pl?gene=XPNPEP3
IL5	Interleukin 5	Protein Coding	P05113	59	GC05M132541	6.15882778167725	https://www.genecards.org/cgi-bin/carddisp.pl?gene=IL5
ITPR1	Inositol 1,4,5-Trisphosphate Receptor Type 1	Protein Coding	Q14643	62	GC03P004500	6.15855932235718	https://www.genecards.org/cgi-bin/carddisp.pl?gene=ITPR1
PTPRC	Protein Tyrosine Phosphatase Receptor Type C	Protein Coding	P08575	65	GC01P198607	6.14927673339844	https://www.genecards.org/cgi-bin/carddisp.pl?gene=PTPRC
GAPDH	Glyceraldehyde-3-Phosphate Dehydrogenase	Protein Coding	P04406	64	GC12P080272	6.14908075332642	https://www.genecards.org/cgi-bin/carddisp.pl?gene=GAPDH
IL1R1	Interleukin 1 Receptor Type 1	Protein Coding	P14778	60	GC02P102136	6.14547157287598	https://www.genecards.org/cgi-bin/carddisp.pl?gene=IL1R1
MIR122	MicroRNA 122	RNA Gene		29	GC18P058451	6.14456462860107	https://www.genecards.org/cgi-bin/carddisp.pl?gene=MIR122
MIR30A	MicroRNA 30a	RNA Gene		27	GC06M071403	6.13188982009888	https://www.genecards.org/cgi-bin/carddisp.pl?gene=MIR30A
PEX1	Peroxisomal Biogenesis Factor 1	Protein Coding	O43933	57	GC07M092487	6.12654256820679	https://www.genecards.org/cgi-bin/carddisp.pl?gene=PEX1
LIPG	Lipase G, Endothelial Type	Protein Coding	Q9Y5X9	57	GC18P049560	6.1088981628418	https://www.genecards.org/cgi-bin/carddisp.pl?gene=LIPG
SLC25A26	Solute Carrier Family 25 Member 26	Protein Coding	Q70HW3	48	GC03P066133	6.10139799118042	https://www.genecards.org/cgi-bin/carddisp.pl?gene=SLC25A26
CDKN1B	Cyclin Dependent Kinase Inhibitor 1B	Protein Coding	P46527	61	GC12P080490	6.10044765472412	https://www.genecards.org/cgi-bin/carddisp.pl?gene=CDKN1B
TACO1	Translational Activator Of Cytochrome C Oxidase I	Protein Coding	Q9BSH4	52	GC17P063600	6.09945964813232	https://www.genecards.org/cgi-bin/carddisp.pl?gene=TACO1
NRG1	Neuregulin 1	Protein Coding	Q02297	60	GC08P031639	6.08676147460938	https://www.genecards.org/cgi-bin/carddisp.pl?gene=NRG1
TK2	Thymidine Kinase 2	Protein Coding	O00142	54	GC16M066508	6.07483100891113	https://www.genecards.org/cgi-bin/carddisp.pl?gene=TK2
NOTCH3	Notch Receptor 3	Protein Coding	Q9UM47	64	GC19M015159	6.06544542312622	https://www.genecards.org/cgi-bin/carddisp.pl?gene=NOTCH3
BMPR1A	Bone Morphogenetic Protein Receptor Type 1A	Protein Coding	P36894	65	GC10P128546	6.06446361541748	https://www.genecards.org/cgi-bin/carddisp.pl?gene=BMPR1A
HDAC5	Histone Deacetylase 5	Protein Coding	Q9UQL6	61	GC17M044076	6.06017637252808	https://www.genecards.org/cgi-bin/carddisp.pl?gene=HDAC5
NPC1	NPC Intracellular Cholesterol Transporter 1	Protein Coding	O15118	62	GC18M023506	6.05681133270264	https://www.genecards.org/cgi-bin/carddisp.pl?gene=NPC1
EIF4E	Eukaryotic Translation Initiation Factor 4E	Protein Coding	P06730	62	GC04M098879	6.05481195449829	https://www.genecards.org/cgi-bin/carddisp.pl?gene=EIF4E
MYF6	Myogenic Factor 6	Protein Coding	P23409	54	GC12P080707	6.05377149581909	https://www.genecards.org/cgi-bin/carddisp.pl?gene=MYF6
LOC126806426	BRD4-Independent Group 4 Enhancer GRCh37_chr2:179478848-179480047	Functional Element		8	GC02P178614	6.04545021057129	https://www.genecards.org/cgi-bin/carddisp.pl?gene=LOC126806426
GNB5	G Protein Subunit Beta 5	Protein Coding	O14775	56	GC15M167104	6.04466247558594	https://www.genecards.org/cgi-bin/carddisp.pl?gene=GNB5
BRCA1	BRCA1 DNA Repair Associated	Protein Coding	P38398	63	GC17M043044	6.04461860656738	https://www.genecards.org/cgi-bin/carddisp.pl?gene=BRCA1
SAA1	Serum Amyloid A1	Protein Coding	P0DJI8	51	GC11P023547	6.04140090942383	https://www.genecards.org/cgi-bin/carddisp.pl?gene=SAA1
KRIT1	KRIT1 Ankyrin Repeat Containing	Protein Coding	O00522	53	GC07M092198	6.03883838653564	https://www.genecards.org/cgi-bin/carddisp.pl?gene=KRIT1
ADRA2A	Adrenoceptor Alpha 2A	Protein Coding	P08913	60	GC10P111077	6.02717542648315	https://www.genecards.org/cgi-bin/carddisp.pl?gene=ADRA2A
CACNA1B	Calcium Voltage-Gated Channel Subunit Alpha1 B	Protein Coding	Q00975	62	GC09P137877	6.02139806747437	https://www.genecards.org/cgi-bin/carddisp.pl?gene=CACNA1B
RAB3GAP2	RAB3 GTPase Activating Non-Catalytic Protein Subunit 2	Protein Coding	Q9H2M9	52	GC01M220281	5.9996280670166	https://www.genecards.org/cgi-bin/carddisp.pl?gene=RAB3GAP2
KCNA1	Potassium Voltage-Gated Channel Subfamily A Member 1	Protein Coding	Q09470	58	GC12P080236	5.99020767211914	https://www.genecards.org/cgi-bin/carddisp.pl?gene=KCNA1
TAB2	TGF-Beta Activated Kinase 1 (MAP3K7) Binding Protein 2	Protein Coding	Q9NYJ8	60	GC06P192356	5.98930692672729	https://www.genecards.org/cgi-bin/carddisp.pl?gene=TAB2
PCNA	Proliferating Cell Nuclear Antigen	Protein Coding	P12004	63	GC20M005114	5.97687911987305	https://www.genecards.org/cgi-bin/carddisp.pl?gene=PCNA
BDNF	Brain Derived Neurotrophic Factor	Protein Coding	P23560	62	GC11M027654	5.96813535690308	https://www.genecards.org/cgi-bin/carddisp.pl?gene=BDNF
COL6A2	Collagen Type VI Alpha 2 Chain	Protein Coding	P12110	57	GC21P046098	5.96330261230469	https://www.genecards.org/cgi-bin/carddisp.pl?gene=COL6A2
POPDC1	Popeye Domain CAMP Effector 1	Protein Coding	Q8NE79	52	GC06M105096	5.95128107070923	https://www.genecards.org/cgi-bin/carddisp.pl?gene=POPDC1
TAF1A	TATA-Box Binding Protein Associated Factor, RNA Polymerase I Subunit A	Protein Coding	Q15573	46	GC01M227774	5.94033098220825	https://www.genecards.org/cgi-bin/carddisp.pl?gene=TAF1A
PEX6	Peroxisomal Biogenesis Factor 6	Protein Coding	Q13608	53	GC06M042963	5.93339252471924	https://www.genecards.org/cgi-bin/carddisp.pl?gene=PEX6
RUNX2	RUNX Family Transcription Factor 2	Protein Coding	Q13950	60	GC06P190902	5.93217182159424	https://www.genecards.org/cgi-bin/carddisp.pl?gene=RUNX2
SMPD1	Sphingomyelin Phosphodiesterase 1	Protein Coding	P17405	61	GC11P006390	5.91846942901611	https://www.genecards.org/cgi-bin/carddisp.pl?gene=SMPD1
CHRM2	Cholinergic Receptor Muscarinic 2	Protein Coding	P08172	61	GC07P136868	5.91737270355225	https://www.genecards.org/cgi-bin/carddisp.pl?gene=CHRM2
MIR125B1	MicroRNA 125b-1	RNA Gene		30	GC11M143907	5.91722774505615	https://www.genecards.org/cgi-bin/carddisp.pl?gene=MIR125B1
GNA11	G Protein Subunit Alpha 11	Protein Coding	P29992	60	GC19P003094	5.91161918640137	https://www.genecards.org/cgi-bin/carddisp.pl?gene=GNA11
DMPK	DM1 Protein Kinase	Protein Coding	Q09013	60	GC19M045769	5.88401174545288	https://www.genecards.org/cgi-bin/carddisp.pl?gene=DMPK
EIF2B5	Eukaryotic Translation Initiation Factor 2B Subunit Epsilon	Protein Coding	Q13144	55	GC03P184135	5.86378812789917	https://www.genecards.org/cgi-bin/carddisp.pl?gene=EIF2B5
IL6R	Interleukin 6 Receptor	Protein Coding	P08887	63	GC01P154405	5.85998964309692	https://www.genecards.org/cgi-bin/carddisp.pl?gene=IL6R
NOS1AP	Nitric Oxide Synthase 1 Adaptor Protein	Protein Coding	O75052	51	GC01P162069	5.8548378944397	https://www.genecards.org/cgi-bin/carddisp.pl?gene=NOS1AP
PRKACB	Protein Kinase CAMP-Activated Catalytic Subunit Beta	Protein Coding	P22694	62	GC01P084078	5.84924459457397	https://www.genecards.org/cgi-bin/carddisp.pl?gene=PRKACB
HNRNPA1	Heterogeneous Nuclear Ribonucleoprotein A1	Protein Coding	P09651	60	GC12P054280	5.84691572189331	https://www.genecards.org/cgi-bin/carddisp.pl?gene=HNRNPA1
MT-ND5	Mitochondrially Encoded NADH:Ubiquinone Oxidoreductase Core Subunit 5	Protein Coding	P03915	45	GCMTP012339	5.82973670959473	https://www.genecards.org/cgi-bin/carddisp.pl?gene=MT-ND5
ANGPT2	Angiopoietin 2	Protein Coding	O15123	61	GC08M006499	5.82602596282959	https://www.genecards.org/cgi-bin/carddisp.pl?gene=ANGPT2
MIR451A	MicroRNA 451a	RNA Gene		25	GC17M028861	5.8196759223938	https://www.genecards.org/cgi-bin/carddisp.pl?gene=MIR451A
MIR139	MicroRNA 139	RNA Gene		30	GC11M072615	5.81149387359619	https://www.genecards.org/cgi-bin/carddisp.pl?gene=MIR139
RASA2	RAS P21 Protein Activator 2	Protein Coding	Q15283	52	GC03P141487	5.80301856994629	https://www.genecards.org/cgi-bin/carddisp.pl?gene=RASA2
MIR15B	MicroRNA 15b	RNA Gene		28	GC03P160404	5.79467439651489	https://www.genecards.org/cgi-bin/carddisp.pl?gene=MIR15B
GPX3	Glutathione Peroxidase 3	Protein Coding	P22352	54	GC05P161223	5.79298973083496	https://www.genecards.org/cgi-bin/carddisp.pl?gene=GPX3
PDGFB	Platelet Derived Growth Factor Subunit B	Protein Coding	P01127	63	GC22M089269	5.79100656509399	https://www.genecards.org/cgi-bin/carddisp.pl?gene=PDGFB
GYG1	Glycogenin 1	Protein Coding	P46976	58	GC03P148991	5.77625131607056	https://www.genecards.org/cgi-bin/carddisp.pl?gene=GYG1
NORAD	Non-Coding RNA Activated By DNA Damage	RNA Gene		26	GC20M037793	5.76748752593994	https://www.genecards.org/cgi-bin/carddisp.pl?gene=NORAD
HAND1	Heart And Neural Crest Derivatives Expressed 1	Protein Coding	O96004	53	GC05M154475	5.75864124298096	https://www.genecards.org/cgi-bin/carddisp.pl?gene=HAND1
FBLN5	Fibulin 5	Protein Coding	Q9UBX5	59	GC14M091869	5.75611972808838	https://www.genecards.org/cgi-bin/carddisp.pl?gene=FBLN5
APOC2	Apolipoprotein C2	Protein Coding	P02655	57	GC19P162265	5.74925231933594	https://www.genecards.org/cgi-bin/carddisp.pl?gene=APOC2
LIPA	Lipase A, Lysosomal Acid Type	Protein Coding	P38571	61	GC10M089213	5.74706029891968	https://www.genecards.org/cgi-bin/carddisp.pl?gene=LIPA
G6PD	Glucose-6-Phosphate Dehydrogenase	Protein Coding	P11413	62	GC0XM154630	5.74619007110596	https://www.genecards.org/cgi-bin/carddisp.pl?gene=G6PD
MIR27A	MicroRNA 27a	RNA Gene		31	GC19M112017	5.73443269729614	https://www.genecards.org/cgi-bin/carddisp.pl?gene=MIR27A
MIR23A	MicroRNA 23a	RNA Gene		30	GC19M112018	5.72553682327271	https://www.genecards.org/cgi-bin/carddisp.pl?gene=MIR23A
FABP4	Fatty Acid Binding Protein 4	Protein Coding	P15090	56	GC08M081478	5.70886087417603	https://www.genecards.org/cgi-bin/carddisp.pl?gene=FABP4
CACNA1A	Calcium Voltage-Gated Channel Subunit Alpha1 A	Protein Coding	O00555	60	GC19M013206	5.70397138595581	https://www.genecards.org/cgi-bin/carddisp.pl?gene=CACNA1A
CCL3	C-C Motif Chemokine Ligand 3	Protein Coding	P10147	54	GC17M036088	5.70073795318604	https://www.genecards.org/cgi-bin/carddisp.pl?gene=CCL3
COL6A1	Collagen Type VI Alpha 1 Chain	Protein Coding	P12109	58	GC21P045981	5.68674039840698	https://www.genecards.org/cgi-bin/carddisp.pl?gene=COL6A1
COQ9	Coenzyme Q9	Protein Coding	O75208	53	GC16P057447	5.6761302947998	https://www.genecards.org/cgi-bin/carddisp.pl?gene=COQ9
KCND2	Potassium Voltage-Gated Channel Subfamily D Member 2	Protein Coding	Q9NZV8	57	GC07P120273	5.67316865921021	https://www.genecards.org/cgi-bin/carddisp.pl?gene=KCND2
CCND1	Cyclin D1	Protein Coding	P24385	65	GC11P069641	5.67190265655518	https://www.genecards.org/cgi-bin/carddisp.pl?gene=CCND1
PWAR1	Prader Willi/Angelman Region RNA 1	RNA Gene		22	GC15P025135	5.66846942901611	https://www.genecards.org/cgi-bin/carddisp.pl?gene=PWAR1
ALOX5	Arachidonate 5-Lipoxygenase	Protein Coding	P09917	62	GC10P045374	5.66787004470825	https://www.genecards.org/cgi-bin/carddisp.pl?gene=ALOX5
PIGA	Phosphatidylinositol Glycan Anchor Biosynthesis Class A	Protein Coding	P37287	56	GC0XM015319	5.6672887802124	https://www.genecards.org/cgi-bin/carddisp.pl?gene=PIGA
CORIN	Corin, Serine Peptidase	Protein Coding	Q9Y5Q5	56	GC04M047596	5.6643705368042	https://www.genecards.org/cgi-bin/carddisp.pl?gene=CORIN
SP1	Sp1 Transcription Factor	Protein Coding	P08047	60	GC12P053380	5.65889835357666	https://www.genecards.org/cgi-bin/carddisp.pl?gene=SP1
STK11	Serine/Threonine Kinase 11	Protein Coding	Q15831	62	GC19P001177	5.64706945419312	https://www.genecards.org/cgi-bin/carddisp.pl?gene=STK11
AMPD1	Adenosine Monophosphate Deaminase 1	Protein Coding	P23109	58	GC01M114673	5.64150619506836	https://www.genecards.org/cgi-bin/carddisp.pl?gene=AMPD1
LOC129935182	ATAC-STARR-Seq Lymphoblastoid Active Region 16807	Functional Element		8	GC02P178530	5.63252401351929	https://www.genecards.org/cgi-bin/carddisp.pl?gene=LOC129935182
VDR	Vitamin D Receptor	Protein Coding	P11473	62	GC12M047841	5.61901950836182	https://www.genecards.org/cgi-bin/carddisp.pl?gene=VDR
LOC129992585	ATAC-STARR-Seq Lymphoblastoid Silent Region 15421	Functional Element		10	GC04P052038	5.61488246917725	https://www.genecards.org/cgi-bin/carddisp.pl?gene=LOC129992585
CALR	Calreticulin	Protein Coding	P27797	64	GC19P012938	5.61381387710571	https://www.genecards.org/cgi-bin/carddisp.pl?gene=CALR
VIM	Vimentin	Protein Coding	P08670	63	GC10P017227	5.59187126159668	https://www.genecards.org/cgi-bin/carddisp.pl?gene=VIM
CMA1	Chymase 1	Protein Coding	P23946	56	GC14M029304	5.59127426147461	https://www.genecards.org/cgi-bin/carddisp.pl?gene=CMA1
MIR124-1	MicroRNA 124-1	RNA Gene		28	GC08M009903	5.58949089050293	https://www.genecards.org/cgi-bin/carddisp.pl?gene=MIR124-1
HSPB8	Heat Shock Protein Family B (Small) Member 8	Protein Coding	Q9UJY1	57	GC12P119173	5.58038902282715	https://www.genecards.org/cgi-bin/carddisp.pl?gene=HSPB8
EZH2	Enhancer Of Zeste 2 Polycomb Repressive Complex 2 Subunit	Protein Coding	Q15910	66	GC07M148807	5.57784938812256	https://www.genecards.org/cgi-bin/carddisp.pl?gene=EZH2
SMAD9	SMAD Family Member 9	Protein Coding	O15198	58	GC13M036844	5.57559680938721	https://www.genecards.org/cgi-bin/carddisp.pl?gene=SMAD9
NOX4	NADPH Oxidase 4	Protein Coding	Q9NPH5	56	GC11M089324	5.57309246063232	https://www.genecards.org/cgi-bin/carddisp.pl?gene=NOX4
MRPS7	Mitochondrial Ribosomal Protein S7	Protein Coding	Q9Y2R9	50	GC17P165974	5.57033205032349	https://www.genecards.org/cgi-bin/carddisp.pl?gene=MRPS7
PDE3A	Phosphodiesterase 3A	Protein Coding	Q14432	60	GC12P080624	5.56838035583496	https://www.genecards.org/cgi-bin/carddisp.pl?gene=PDE3A
MAP3K5	Mitogen-Activated Protein Kinase Kinase Kinase 5	Protein Coding	Q99683	62	GC06M136557	5.56431436538696	https://www.genecards.org/cgi-bin/carddisp.pl?gene=MAP3K5
AGA	Aspartylglucosaminidase	Protein Coding	P20933	58	GC04M177430	5.55461311340332	https://www.genecards.org/cgi-bin/carddisp.pl?gene=AGA
MLIP	Muscular LMNA Interacting Protein	Protein Coding	Q5VWP3	46	GC06P053929	5.5540132522583	https://www.genecards.org/cgi-bin/carddisp.pl?gene=MLIP
CHGA	Chromogranin A	Protein Coding	P10645	56	GC14P096111	5.55374002456665	https://www.genecards.org/cgi-bin/carddisp.pl?gene=CHGA
DSP-AS1	DSP Antisense RNA 1	RNA Gene		19	GC06M007551	5.55167531967163	https://www.genecards.org/cgi-bin/carddisp.pl?gene=DSP-AS1
CAP2	Cyclase Associated Actin Cytoskeleton Regulatory Protein 2	Protein Coding	P40123	51	GC06P017393	5.54469442367554	https://www.genecards.org/cgi-bin/carddisp.pl?gene=CAP2
HNRNPA2B1	Heterogeneous Nuclear Ribonucleoprotein A2/B1	Protein Coding	P22626	59	GC07M026174	5.54240703582764	https://www.genecards.org/cgi-bin/carddisp.pl?gene=HNRNPA2B1
PRG4	Proteoglycan 4	Protein Coding	Q92954	53	GC01P186296	5.54234170913696	https://www.genecards.org/cgi-bin/carddisp.pl?gene=PRG4
GDF2	Growth Differentiation Factor 2	Protein Coding	Q9UK05	57	GC10P047322	5.53450107574463	https://www.genecards.org/cgi-bin/carddisp.pl?gene=GDF2
DPP4	Dipeptidyl Peptidase 4	Protein Coding	P27487	63	GC02M161992	5.53270721435547	https://www.genecards.org/cgi-bin/carddisp.pl?gene=DPP4
CACNA1G	Calcium Voltage-Gated Channel Subunit Alpha1 G	Protein Coding	O43497	62	GC17P165536	5.52683925628662	https://www.genecards.org/cgi-bin/carddisp.pl?gene=CACNA1G
SI	Sucrase-Isomaltase	Protein Coding	P14410	57	GC03M164978	5.52593231201172	https://www.genecards.org/cgi-bin/carddisp.pl?gene=SI
GATA2	GATA Binding Protein 2	Protein Coding	P23769	62	GC03M128479	5.52499866485596	https://www.genecards.org/cgi-bin/carddisp.pl?gene=GATA2
MIR532	MicroRNA 532	RNA Gene		24	GC0XP061710	5.5202054977417	https://www.genecards.org/cgi-bin/carddisp.pl?gene=MIR532
CD4	CD4 Molecule	Protein Coding	P01730	63	GC12P006786	5.51937198638916	https://www.genecards.org/cgi-bin/carddisp.pl?gene=CD4
LOC111718493	Skeletal Muscle Cis-Regulatory Module Overlapping ALPK3	Functional Element		6	GC15P202580	5.51552867889404	https://www.genecards.org/cgi-bin/carddisp.pl?gene=LOC111718493
CD8A	CD8 Subunit Alpha	Protein Coding	P01732	60	GC02M086784	5.50480508804321	https://www.genecards.org/cgi-bin/carddisp.pl?gene=CD8A
ATP1A2	ATPase Na+/K+ Transporting Subunit Alpha 2	Protein Coding	P50993	61	GC01P160115	5.49838066101074	https://www.genecards.org/cgi-bin/carddisp.pl?gene=ATP1A2
C3	Complement C3	Protein Coding	P01024	62	GC19M006677	5.49724292755127	https://www.genecards.org/cgi-bin/carddisp.pl?gene=C3
POMC	Proopiomelanocortin	Protein Coding	P01189	61	GC02M025160	5.48531913757324	https://www.genecards.org/cgi-bin/carddisp.pl?gene=POMC
CLIC2	Chloride Intracellular Channel 2	Protein Coding	O15247	50	GC0XM155276	5.48190307617188	https://www.genecards.org/cgi-bin/carddisp.pl?gene=CLIC2
LOC129999273	ATAC-STARR-Seq Lymphoblastoid Silent Region 18616	Functional Element		7	GC07P169578	5.47410583496094	https://www.genecards.org/cgi-bin/carddisp.pl?gene=LOC129999273
KCNK4	Potassium Two Pore Domain Channel Subfamily K Member 4	Protein Coding	Q9NYG8	53	GC11P114948	5.46704769134521	https://www.genecards.org/cgi-bin/carddisp.pl?gene=KCNK4
CHD7	Chromodomain Helicase DNA Binding Protein 7	Protein Coding	Q9P2D1	57	GC08P060678	5.45196533203125	https://www.genecards.org/cgi-bin/carddisp.pl?gene=CHD7
ADRA1B	Adrenoceptor Alpha 1B	Protein Coding	P35368	59	GC05P161451	5.43599128723145	https://www.genecards.org/cgi-bin/carddisp.pl?gene=ADRA1B
CAVIN4	Caveolae Associated Protein 4	Protein Coding	Q5BKX8	47	GC09P100576	5.43337535858154	https://www.genecards.org/cgi-bin/carddisp.pl?gene=CAVIN4
VCAN	Versican	Protein Coding	P13611	59	GC05P083471	5.43223667144775	https://www.genecards.org/cgi-bin/carddisp.pl?gene=VCAN
MIR19B1	MicroRNA 19b-1	RNA Gene		26	GC13P091759	5.42568063735962	https://www.genecards.org/cgi-bin/carddisp.pl?gene=MIR19B1
LOC110121486	VISTA Enhancer Hs2143	Functional Element		10	GC10P086684	5.41250324249268	https://www.genecards.org/cgi-bin/carddisp.pl?gene=LOC110121486
PYGM	Glycogen Phosphorylase, Muscle Associated	Protein Coding	P11217	60	GC11M064746	5.40899991989136	https://www.genecards.org/cgi-bin/carddisp.pl?gene=PYGM
NAMPT	Nicotinamide Phosphoribosyltransferase	Protein Coding	P43490	60	GC07M106248	5.39642667770386	https://www.genecards.org/cgi-bin/carddisp.pl?gene=NAMPT
KCNJ8-AS1	KCNJ8 Antisense RNA 1	RNA Gene		11	GC12P082799	5.37743234634399	https://www.genecards.org/cgi-bin/carddisp.pl?gene=KCNJ8-AS1
PDE4D	Phosphodiesterase 4D	Protein Coding	Q08499	62	GC05M058969	5.37373304367065	https://www.genecards.org/cgi-bin/carddisp.pl?gene=PDE4D
NCAM1	Neural Cell Adhesion Molecule 1	Protein Coding	P13591	61	GC11P112961	5.37197828292847	https://www.genecards.org/cgi-bin/carddisp.pl?gene=NCAM1
MIR33B	MicroRNA 33b	RNA Gene		27	GC17M017813	5.36359262466431	https://www.genecards.org/cgi-bin/carddisp.pl?gene=MIR33B
DNM1L	Dynamin 1 Like	Protein Coding	O00429	60	GC12P032679	5.36299324035645	https://www.genecards.org/cgi-bin/carddisp.pl?gene=DNM1L
MAT2A	Methionine Adenosyltransferase 2A	Protein Coding	P31153	60	GC02P100386	5.35685920715332	https://www.genecards.org/cgi-bin/carddisp.pl?gene=MAT2A
MESP1	Mesoderm Posterior BHLH Transcription Factor 1	Protein Coding	Q9BRJ9	48	GC15M166758	5.35252094268799	https://www.genecards.org/cgi-bin/carddisp.pl?gene=MESP1
CHRND	Cholinergic Receptor Nicotinic Delta Subunit	Protein Coding	Q07001	55	GC02P232525	5.35224103927612	https://www.genecards.org/cgi-bin/carddisp.pl?gene=CHRND
MIR182	MicroRNA 182	RNA Gene		30	GC07M129770	5.34911155700684	https://www.genecards.org/cgi-bin/carddisp.pl?gene=MIR182
SLC5A2	Solute Carrier Family 5 Member 2	Protein Coding	P31639	59	GC16P128994	5.34108257293701	https://www.genecards.org/cgi-bin/carddisp.pl?gene=SLC5A2
ETFB	Electron Transfer Flavoprotein Subunit Beta	Protein Coding	P38117	58	GC19M051345	5.33708000183105	https://www.genecards.org/cgi-bin/carddisp.pl?gene=ETFB
CENPE	Centromere Protein E	Protein Coding	Q02224	58	GC04M103105	5.33602333068848	https://www.genecards.org/cgi-bin/carddisp.pl?gene=CENPE
TRE-TTC3-1	TRNA-Glu (Anticodon TTC) 3-1	RNA Gene		17	GC01P083705	5.33512020111084	https://www.genecards.org/cgi-bin/carddisp.pl?gene=TRE-TTC3-1
LEPR	Leptin Receptor	Protein Coding	P48357	62	GC01P086456	5.3345251083374	https://www.genecards.org/cgi-bin/carddisp.pl?gene=LEPR
SNORD15A	Small Nucleolar RNA, C/D Box 15A	RNA Gene		24	GC11P075400	5.33044910430908	https://www.genecards.org/cgi-bin/carddisp.pl?gene=SNORD15A
HEXB	Hexosaminidase Subunit Beta	Protein Coding	P07686	60	GC05P074640	5.33024311065674	https://www.genecards.org/cgi-bin/carddisp.pl?gene=HEXB
CYP21A2	Cytochrome P450 Family 21 Subfamily A Member 2	Protein Coding	P08686	55	GC06P190730	5.32941293716431	https://www.genecards.org/cgi-bin/carddisp.pl?gene=CYP21A2
MAP2K7	Mitogen-Activated Protein Kinase Kinase 7	Protein Coding	O14733	59	GC19P007903	5.32770299911499	https://www.genecards.org/cgi-bin/carddisp.pl?gene=MAP2K7
TMEM126A	Transmembrane Protein 126A	Protein Coding	Q9H061	52	GC11P085647	5.32694864273071	https://www.genecards.org/cgi-bin/carddisp.pl?gene=TMEM126A
TIMMDC1	Translocase Of Inner Mitochondrial Membrane Domain Containing 1	Protein Coding	Q9NPL8	50	GC03P119498	5.32694864273071	https://www.genecards.org/cgi-bin/carddisp.pl?gene=TIMMDC1
GSR	Glutathione-Disulfide Reductase	Protein Coding	P00390	62	GC08M030678	5.32658672332764	https://www.genecards.org/cgi-bin/carddisp.pl?gene=GSR
GNAS	GNAS Complex Locus	Protein Coding	P84996	63	GC20P058839	5.31806230545044	https://www.genecards.org/cgi-bin/carddisp.pl?gene=GNAS
GFAP	Glial Fibrillary Acidic Protein	Protein Coding	P14136	60	GC17M101088	5.31103706359863	https://www.genecards.org/cgi-bin/carddisp.pl?gene=GFAP
ITGB1BP2	Integrin Subunit Beta 1 Binding Protein 2	Protein Coding	Q9UKP3	47	GC0XP072084	5.3084077835083	https://www.genecards.org/cgi-bin/carddisp.pl?gene=ITGB1BP2
CD59	CD59 Molecule (CD59 Blood Group)	Protein Coding	P13987	59	GC11M033742	5.29999923706055	https://www.genecards.org/cgi-bin/carddisp.pl?gene=CD59
TERT	Telomerase Reverse Transcriptase	Protein Coding	O14746	64	GC05M001253	5.29683685302734	https://www.genecards.org/cgi-bin/carddisp.pl?gene=TERT
DNASE1	Deoxyribonuclease 1	Protein Coding	P24855	57	GC16P003611	5.29487037658691	https://www.genecards.org/cgi-bin/carddisp.pl?gene=DNASE1
CDKN3	Cyclin Dependent Kinase Inhibitor 3	Protein Coding	Q16667	54	GC14P061896	5.29476404190063	https://www.genecards.org/cgi-bin/carddisp.pl?gene=CDKN3
LTA4H	Leukotriene A4 Hydrolase	Protein Coding	P09960	56	GC12M096000	5.29307889938354	https://www.genecards.org/cgi-bin/carddisp.pl?gene=LTA4H
ITGB2	Integrin Subunit Beta 2	Protein Coding	P05107	63	GC21M044885	5.2913646697998	https://www.genecards.org/cgi-bin/carddisp.pl?gene=ITGB2
SST	Somatostatin	Protein Coding	P61278	55	GC03M187668	5.29132080078125	https://www.genecards.org/cgi-bin/carddisp.pl?gene=SST
DPM1	Dolichyl-Phosphate Mannosyltransferase Subunit 1, Catalytic	Protein Coding	O60762	56	GC20M050934	5.29014492034912	https://www.genecards.org/cgi-bin/carddisp.pl?gene=DPM1
MMP7	Matrix Metallopeptidase 7	Protein Coding	P09237	60	GC11M143590	5.28463649749756	https://www.genecards.org/cgi-bin/carddisp.pl?gene=MMP7
MIRLET7C	MicroRNA Let-7c	RNA Gene		30	GC21P021916	5.28198146820068	https://www.genecards.org/cgi-bin/carddisp.pl?gene=MIRLET7C
MIR335	MicroRNA 335	RNA Gene		28	GC07P130496	5.2800555229187	https://www.genecards.org/cgi-bin/carddisp.pl?gene=MIR335
TRMT5	TRNA Methyltransferase 5	Protein Coding	Q32P41	52	GC14M060971	5.27865362167358	https://www.genecards.org/cgi-bin/carddisp.pl?gene=TRMT5
TAPT1	Transmembrane Anterior Posterior Transformation 1	Protein Coding	Q6NXT6	47	GC04M016162	5.27865362167358	https://www.genecards.org/cgi-bin/carddisp.pl?gene=TAPT1
MAP3K1	Mitogen-Activated Protein Kinase Kinase Kinase 1	Protein Coding	Q13233	63	GC05P056815	5.27361583709717	https://www.genecards.org/cgi-bin/carddisp.pl?gene=MAP3K1
BGLAP	Bone Gamma-Carboxyglutamate Protein	Protein Coding	P02818	53	GC01P156242	5.27049160003662	https://www.genecards.org/cgi-bin/carddisp.pl?gene=BGLAP
CALCA	Calcitonin Related Polypeptide Alpha	Protein Coding	P06881	56	GC11M014966	5.26736402511597	https://www.genecards.org/cgi-bin/carddisp.pl?gene=CALCA
CYP17A1	Cytochrome P450 Family 17 Subfamily A Member 1	Protein Coding	P05093	62	GC10M102830	5.26204538345337	https://www.genecards.org/cgi-bin/carddisp.pl?gene=CYP17A1
PSAP	Prosaposin	Protein Coding	P07602	60	GC10M071816	5.25804615020752	https://www.genecards.org/cgi-bin/carddisp.pl?gene=PSAP
DPM2	Dolichyl-Phosphate Mannosyltransferase Subunit 2, Regulatory	Protein Coding	O94777	49	GC09M127935	5.25480079650879	https://www.genecards.org/cgi-bin/carddisp.pl?gene=DPM2
LOC122787137	CDK7 Strongly-Dependent Group 2 Enhancer GRCh37_chr2:71829831-71831030	Functional Element		9	GC02P072268	5.25121927261353	https://www.genecards.org/cgi-bin/carddisp.pl?gene=LOC122787137
ARSA	Arylsulfatase A	Protein Coding	P15289	59	GC22M050622	5.23960494995117	https://www.genecards.org/cgi-bin/carddisp.pl?gene=ARSA
NPC2	NPC Intracellular Cholesterol Transporter 2	Protein Coding	P61916	56	GC14M074476	5.23601102828979	https://www.genecards.org/cgi-bin/carddisp.pl?gene=NPC2
CREB1	CAMP Responsive Element Binding Protein 1	Protein Coding	P16220	63	GC02P207529	5.22593593597412	https://www.genecards.org/cgi-bin/carddisp.pl?gene=CREB1
SUMF1	Sulfatase Modifying Factor 1	Protein Coding	Q8NBK3	55	GC03M003700	5.22123384475708	https://www.genecards.org/cgi-bin/carddisp.pl?gene=SUMF1
HDAC2	Histone Deacetylase 2	Protein Coding	Q92769	66	GC06M113933	5.2191104888916	https://www.genecards.org/cgi-bin/carddisp.pl?gene=HDAC2
KLK3	Kallikrein Related Peptidase 3	Protein Coding	P07288	60	GC19P050854	5.21647930145264	https://www.genecards.org/cgi-bin/carddisp.pl?gene=KLK3
MCOLN1	Mucolipin TRP Cation Channel 1	Protein Coding	Q9GZU1	56	GC19P161202	5.20982646942139	https://www.genecards.org/cgi-bin/carddisp.pl?gene=MCOLN1
APOA1-AS	APOA1 Antisense RNA	RNA Gene		25	GC11P116836	5.20513153076172	https://www.genecards.org/cgi-bin/carddisp.pl?gene=APOA1-AS
SERPINA3	Serpin Family A Member 3	Protein Coding	P01011	56	GC14P094612	5.19999599456787	https://www.genecards.org/cgi-bin/carddisp.pl?gene=SERPINA3
HBB	Hemoglobin Subunit Beta	Protein Coding	P68871	58	GC11M015976	5.19335174560547	https://www.genecards.org/cgi-bin/carddisp.pl?gene=HBB
NR4A3	Nuclear Receptor Subfamily 4 Group A Member 3	Protein Coding	Q92570	55	GC09P099821	5.19180917739868	https://www.genecards.org/cgi-bin/carddisp.pl?gene=NR4A3
CTSK	Cathepsin K	Protein Coding	P43235	62	GC01M168466	5.19019031524658	https://www.genecards.org/cgi-bin/carddisp.pl?gene=CTSK
COL5A2	Collagen Type V Alpha 2 Chain	Protein Coding	P05997	57	GC02M189031	5.19003343582153	https://www.genecards.org/cgi-bin/carddisp.pl?gene=COL5A2
LOC126806428	BRD4-Independent Group 4 Enhancer GRCh37_chr2:179588362-179589561	Functional Element		8	GC02P178724	5.18748807907104	https://www.genecards.org/cgi-bin/carddisp.pl?gene=LOC126806428
PRKACG	Protein Kinase CAMP-Activated Catalytic Subunit Gamma	Protein Coding	P22612	58	GC09M072277	5.18429851531982	https://www.genecards.org/cgi-bin/carddisp.pl?gene=PRKACG
ATR	ATR Checkpoint Kinase	Protein Coding	Q13535	66	GC03M142449	5.18159198760986	https://www.genecards.org/cgi-bin/carddisp.pl?gene=ATR
CHRNE	Cholinergic Receptor Nicotinic Epsilon Subunit	Protein Coding	Q04844	57	GC17M004897	5.17864513397217	https://www.genecards.org/cgi-bin/carddisp.pl?gene=CHRNE
ASPH	Aspartate Beta-Hydroxylase	Protein Coding	Q12797	55	GC08M061500	5.17445039749146	https://www.genecards.org/cgi-bin/carddisp.pl?gene=ASPH
RPS6	Ribosomal Protein S6	Protein Coding	P62753	57	GC09M019375	5.1743049621582	https://www.genecards.org/cgi-bin/carddisp.pl?gene=RPS6
BMP7	Bone Morphogenetic Protein 7	Protein Coding	P18075	60	GC20M057168	5.1741099357605	https://www.genecards.org/cgi-bin/carddisp.pl?gene=BMP7
FOXH1	Forkhead Box H1	Protein Coding	O75593	52	GC08M144473	5.16792869567871	https://www.genecards.org/cgi-bin/carddisp.pl?gene=FOXH1
SCN9A	Sodium Voltage-Gated Channel Alpha Subunit 9	Protein Coding	Q15858	60	GC02M166195	5.16588449478149	https://www.genecards.org/cgi-bin/carddisp.pl?gene=SCN9A
RPL5	Ribosomal Protein L5	Protein Coding	P46777	60	GC01P092865	5.16118335723877	https://www.genecards.org/cgi-bin/carddisp.pl?gene=RPL5
KIT	KIT Proto-Oncogene, Receptor Tyrosine Kinase	Protein Coding	P10721	66	GC04P054657	5.15199661254883	https://www.genecards.org/cgi-bin/carddisp.pl?gene=KIT
TNC	Tenascin C	Protein Coding	P24821	62	GC09M115019	5.15021991729736	https://www.genecards.org/cgi-bin/carddisp.pl?gene=TNC
MYH2	Myosin Heavy Chain 2	Protein Coding	Q9UKX2	57	GC17M010521	5.13923501968384	https://www.genecards.org/cgi-bin/carddisp.pl?gene=MYH2
THRA	Thyroid Hormone Receptor Alpha	Protein Coding	P10827	61	GC17P040058	5.13292026519775	https://www.genecards.org/cgi-bin/carddisp.pl?gene=THRA
TLL1	Tolloid Like 1	Protein Coding	O43897	56	GC04P165873	5.11689567565918	https://www.genecards.org/cgi-bin/carddisp.pl?gene=TLL1
SUN1	Sad1 And UNC84 Domain Containing 1	Protein Coding	O94901	52	GC07P000815	5.11169052124023	https://www.genecards.org/cgi-bin/carddisp.pl?gene=SUN1
MIR193B	MicroRNA 193b	RNA Gene		28	GC16P128300	5.11168336868286	https://www.genecards.org/cgi-bin/carddisp.pl?gene=MIR193B
CTSL	Cathepsin L	Protein Coding	P07711	60	GC09P087728	5.10131740570068	https://www.genecards.org/cgi-bin/carddisp.pl?gene=CTSL
ADORA1	Adenosine A1 Receptor	Protein Coding	P30542	60	GC01P203090	5.09417486190796	https://www.genecards.org/cgi-bin/carddisp.pl?gene=ADORA1
MIR34C	MicroRNA 34c	RNA Gene		30	GC11P116366	5.08558130264282	https://www.genecards.org/cgi-bin/carddisp.pl?gene=MIR34C
C1S	Complement C1s	Protein Coding	P09871	60	GC12P080300	5.08130359649658	https://www.genecards.org/cgi-bin/carddisp.pl?gene=C1S
GBA1	Glucosylceramidase Beta 1	Protein Coding	P04062	62	GC01M168646	5.07295227050781	https://www.genecards.org/cgi-bin/carddisp.pl?gene=GBA1
TRMU	TRNA Mitochondrial 2-Thiouridylase	Protein Coding	O75648	51	GC22P046330	5.0721755027771	https://www.genecards.org/cgi-bin/carddisp.pl?gene=TRMU
SERPINA1	Serpin Family A Member 1	Protein Coding	P01009	62	GC14M094376	5.06892585754395	https://www.genecards.org/cgi-bin/carddisp.pl?gene=SERPINA1
ORAI1	ORAI Calcium Release-Activated Calcium Modulator 1	Protein Coding	Q96D31	57	GC12P140363	5.06862735748291	https://www.genecards.org/cgi-bin/carddisp.pl?gene=ORAI1
CHAT	Choline O-Acetyltransferase	Protein Coding	P28329	61	GC10P049609	5.0612268447876	https://www.genecards.org/cgi-bin/carddisp.pl?gene=CHAT
GH-LCR	Growth Hormone Locus Control Region	Functional Element		10	GC17P063917	5.05993223190308	https://www.genecards.org/cgi-bin/carddisp.pl?gene=GH-LCR
PRKN	Parkin RBR E3 Ubiquitin Protein Ligase	Protein Coding	O60260	62	GC06M161348	5.05979108810425	https://www.genecards.org/cgi-bin/carddisp.pl?gene=PRKN
MIF	Macrophage Migration Inhibitory Factor	Protein Coding	P14174	60	GC22P023894	5.05458164215088	https://www.genecards.org/cgi-bin/carddisp.pl?gene=MIF
TSC2	TSC Complex Subunit 2	Protein Coding	P49815	64	GC16P128054	5.05406856536865	https://www.genecards.org/cgi-bin/carddisp.pl?gene=TSC2
GAST	Gastrin	Protein Coding	P01350	53	GC17P041712	5.05227041244507	https://www.genecards.org/cgi-bin/carddisp.pl?gene=GAST
MEN1	Menin 1	Protein Coding	O00255	59	GC11M064803	5.05090856552124	https://www.genecards.org/cgi-bin/carddisp.pl?gene=MEN1
FGF8	Fibroblast Growth Factor 8	Protein Coding	P55075	60	GC10M101770	5.04464673995972	https://www.genecards.org/cgi-bin/carddisp.pl?gene=FGF8
MIR143	MicroRNA 143	RNA Gene		31	GC05P161156	5.04389810562134	https://www.genecards.org/cgi-bin/carddisp.pl?gene=MIR143
SDHC	Succinate Dehydrogenase Complex Subunit C	Protein Coding	Q99643	55	GC01P161314	5.04251194000244	https://www.genecards.org/cgi-bin/carddisp.pl?gene=SDHC
NPHS1	NPHS1 Adhesion Molecule, Nephrin	Protein Coding	O60500	60	GC19M035825	5.03896999359131	https://www.genecards.org/cgi-bin/carddisp.pl?gene=NPHS1
OPA1	OPA1 Mitochondrial Dynamin Like GTPase	Protein Coding	O60313	56	GC03P193594	5.03858518600464	https://www.genecards.org/cgi-bin/carddisp.pl?gene=OPA1
FOXO3	Forkhead Box O3	Protein Coding	O43524	61	GC06P108559	5.03752994537354	https://www.genecards.org/cgi-bin/carddisp.pl?gene=FOXO3
CTSB	Cathepsin B	Protein Coding	P07858	63	GC08M011842	5.03730964660645	https://www.genecards.org/cgi-bin/carddisp.pl?gene=CTSB
HNRNPH2	Heterogeneous Nuclear Ribonucleoprotein H2	Protein Coding	P55795	53	GC0XP101408	5.03459596633911	https://www.genecards.org/cgi-bin/carddisp.pl?gene=HNRNPH2
CEP290	Centrosomal Protein 290	Protein Coding	O15078	53	GC12M088049	5.03309679031372	https://www.genecards.org/cgi-bin/carddisp.pl?gene=CEP290
HDAC8	Histone Deacetylase 8	Protein Coding	Q9BY41	60	GC0XM072329	5.03299617767334	https://www.genecards.org/cgi-bin/carddisp.pl?gene=HDAC8
TIMP3	TIMP Metallopeptidase Inhibitor 3	Protein Coding	P35625	56	GC22P097244	5.0283727645874	https://www.genecards.org/cgi-bin/carddisp.pl?gene=TIMP3
MIR24-1	MicroRNA 24-1	RNA Gene		27	GC09P095086	5.02191019058228	https://www.genecards.org/cgi-bin/carddisp.pl?gene=MIR24-1
PDX1	Pancreatic And Duodenal Homeobox 1	Protein Coding	P52945	58	GC13P029317	5.02116060256958	https://www.genecards.org/cgi-bin/carddisp.pl?gene=PDX1
ATP13A3	ATPase 13A3	Protein Coding	Q9H7F0	52	GC03M194402	5.0107536315918	https://www.genecards.org/cgi-bin/carddisp.pl?gene=ATP13A3
GFPT1	Glutamine--Fructose-6-Phosphate Transaminase 1	Protein Coding	Q06210	59	GC02M069319	5.0069432258606	https://www.genecards.org/cgi-bin/carddisp.pl?gene=GFPT1
LOC129935184	ATAC-STARR-Seq Lymphoblastoid Active Region 16809	Functional Element		8	GC02P178532	5.00050258636475	https://www.genecards.org/cgi-bin/carddisp.pl?gene=LOC129935184
CFTR	CF Transmembrane Conductance Regulator	Protein Coding	P13569	66	GC07P117287	4.99961757659912	https://www.genecards.org/cgi-bin/carddisp.pl?gene=CFTR
SULT1A3	Sulfotransferase Family 1A Member 3	Protein Coding	P0DMM9	47	GC16P030199	4.9913477897644	https://www.genecards.org/cgi-bin/carddisp.pl?gene=SULT1A3
GALC	Galactosylceramidase	Protein Coding	P54803	57	GC14M087837	4.99089	https://www.genecards.org/cgi-bin/carddisp.pl?gene=GALC
CYP1A2	Cytochrome P450 Family 1 Subfamily A Member 2	Protein Coding	P05177	59	GC15P074748	4.98989248275757	https://www.genecards.org/cgi-bin/carddisp.pl?gene=CYP1A2
POLR3A	RNA Polymerase III Subunit A	Protein Coding	O14802	57	GC10M079450	4.98525857925415	https://www.genecards.org/cgi-bin/carddisp.pl?gene=POLR3A
TPM4	Tropomyosin 4	Protein Coding	P67936	52	GC19P161624	4.97122526168823	https://www.genecards.org/cgi-bin/carddisp.pl?gene=TPM4
MIR127	MicroRNA 127	RNA Gene		30	GC14P121483	4.97059345245361	https://www.genecards.org/cgi-bin/carddisp.pl?gene=MIR127
FANCF	FA Complementation Group F	Protein Coding	Q9NPI8	53	GC11M022600	4.96706867218018	https://www.genecards.org/cgi-bin/carddisp.pl?gene=FANCF
CYP27A1	Cytochrome P450 Family 27 Subfamily A Member 1	Protein Coding	Q02318	59	GC02P218781	4.96416664123535	https://www.genecards.org/cgi-bin/carddisp.pl?gene=CYP27A1
MAP2K3	Mitogen-Activated Protein Kinase Kinase 3	Protein Coding	P46734	62	GC17P164580	4.95655250549316	https://www.genecards.org/cgi-bin/carddisp.pl?gene=MAP2K3
CFL2	Cofilin 2	Protein Coding	Q9Y281	56	GC14M034706	4.95139503479004	https://www.genecards.org/cgi-bin/carddisp.pl?gene=CFL2
TRIT1	TRNA Isopentenyltransferase 1	Protein Coding	Q9H3H1	54	GC01M039842	4.94845056533813	https://www.genecards.org/cgi-bin/carddisp.pl?gene=TRIT1
PLOD1	Procollagen-Lysine,2-Oxoglutarate 5-Dioxygenase 1	Protein Coding	Q02809	59	GC01P011934	4.94402074813843	https://www.genecards.org/cgi-bin/carddisp.pl?gene=PLOD1
HSP90AA1	Heat Shock Protein 90 Alpha Family Class A Member 1	Protein Coding	P07900	65	GC14M102080	4.93853712081909	https://www.genecards.org/cgi-bin/carddisp.pl?gene=HSP90AA1
GNAI1	G Protein Subunit Alpha I1	Protein Coding	P63096	60	GC07P098145	4.93248176574707	https://www.genecards.org/cgi-bin/carddisp.pl?gene=GNAI1
EPOR	Erythropoietin Receptor	Protein Coding	P19235	61	GC19M011377	4.92986917495728	https://www.genecards.org/cgi-bin/carddisp.pl?gene=EPOR
HINT1	Histidine Triad Nucleotide Binding Protein 1	Protein Coding	P49773	57	GC05M131159	4.92939853668213	https://www.genecards.org/cgi-bin/carddisp.pl?gene=HINT1
NFE2L2	NFE2 Like BZIP Transcription Factor 2	Protein Coding	Q16236	64	GC02M177227	4.92628479003906	https://www.genecards.org/cgi-bin/carddisp.pl?gene=NFE2L2
BECN1	Beclin 1	Protein Coding	Q14457	59	GC17M042810	4.92481994628906	https://www.genecards.org/cgi-bin/carddisp.pl?gene=BECN1
SCN1A	Sodium Voltage-Gated Channel Alpha Subunit 1	Protein Coding	P35498	60	GC02M165989	4.92129230499268	https://www.genecards.org/cgi-bin/carddisp.pl?gene=SCN1A
SOCS3	Suppressor Of Cytokine Signaling 3	Protein Coding	O14543	57	GC17M078356	4.90357303619385	https://www.genecards.org/cgi-bin/carddisp.pl?gene=SOCS3
PAM16	Presequence Translocase Associated Motor 16	Protein Coding	Q9Y3D7	49	GC16M052324	4.90015554428101	https://www.genecards.org/cgi-bin/carddisp.pl?gene=PAM16
COL5A1	Collagen Type V Alpha 1 Chain	Protein Coding	P20908	59	GC09P134641	4.88162994384766	https://www.genecards.org/cgi-bin/carddisp.pl?gene=COL5A1
SLC12A3	Solute Carrier Family 12 Member 3	Protein Coding	P55017	60	GC16P056865	4.87904739379883	https://www.genecards.org/cgi-bin/carddisp.pl?gene=SLC12A3
PAH	Phenylalanine Hydroxylase	Protein Coding	P00439	60	GC12M102836	4.87551259994507	https://www.genecards.org/cgi-bin/carddisp.pl?gene=PAH
ACTG1	Actin Gamma 1	Protein Coding	P63261	60	GC17M081509	4.87542819976807	https://www.genecards.org/cgi-bin/carddisp.pl?gene=ACTG1
NR3C1	Nuclear Receptor Subfamily 3 Group C Member 1	Protein Coding	P04150	62	GC05M143277	4.87217044830322	https://www.genecards.org/cgi-bin/carddisp.pl?gene=NR3C1
NSD1	Nuclear Receptor Binding SET Domain Protein 1	Protein Coding	Q96L73	56	GC05P191243	4.86476945877075	https://www.genecards.org/cgi-bin/carddisp.pl?gene=NSD1
CCND2	Cyclin D2	Protein Coding	P30279	60	GC12P080230	4.86036682128906	https://www.genecards.org/cgi-bin/carddisp.pl?gene=CCND2
MMP8	Matrix Metallopeptidase 8	Protein Coding	P22894	60	GC11M143591	4.85776710510254	https://www.genecards.org/cgi-bin/carddisp.pl?gene=MMP8
MTM1	Myotubularin 1	Protein Coding	Q13496	56	GC0XP150562	4.85667991638184	https://www.genecards.org/cgi-bin/carddisp.pl?gene=MTM1
PGR	Progesterone Receptor	Protein Coding	P06401	62	GC11M143573	4.85207843780518	https://www.genecards.org/cgi-bin/carddisp.pl?gene=PGR
LRP1	LDL Receptor Related Protein 1	Protein Coding	Q07954	61	GC12P057128	4.84878635406494	https://www.genecards.org/cgi-bin/carddisp.pl?gene=LRP1
MIR181A1	MicroRNA 181a-1	RNA Gene		27	GC01M198860	4.83530235290527	https://www.genecards.org/cgi-bin/carddisp.pl?gene=MIR181A1
EGR1	Early Growth Response 1	Protein Coding	P18146	58	GC05P138465	4.83030605316162	https://www.genecards.org/cgi-bin/carddisp.pl?gene=EGR1
SPG11	SPG11 Vesicle Trafficking Associated, Spatacsin	Protein Coding	Q96JI7	52	GC15M049870	4.82859992980957	https://www.genecards.org/cgi-bin/carddisp.pl?gene=SPG11
HNRNPDL	Heterogeneous Nuclear Ribonucleoprotein D Like	Protein Coding	O14979	55	GC04M082422	4.82103729248047	https://www.genecards.org/cgi-bin/carddisp.pl?gene=HNRNPDL
NAGA	Alpha-N-Acetylgalactosaminidase	Protein Coding	P17050	57	GC22M042058	4.82102489471436	https://www.genecards.org/cgi-bin/carddisp.pl?gene=NAGA
PRKAA1	Protein Kinase AMP-Activated Catalytic Subunit Alpha 1	Protein Coding	Q13131	59	GC05M040759	4.81743192672729	https://www.genecards.org/cgi-bin/carddisp.pl?gene=PRKAA1
CDKN1A	Cyclin Dependent Kinase Inhibitor 1A	Protein Coding	P38936	63	GC06P190835	4.81603908538818	https://www.genecards.org/cgi-bin/carddisp.pl?gene=CDKN1A
CREBBP	CREB Binding Lysine Acetyltransferase	Protein Coding	Q92793	68	GC16M052313	4.81306219100952	https://www.genecards.org/cgi-bin/carddisp.pl?gene=CREBBP
TNXB	Tenascin XB	Protein Coding	P22105	56	GC06M111563	4.8107590675354	https://www.genecards.org/cgi-bin/carddisp.pl?gene=TNXB
MPL	MPL Proto-Oncogene, Thrombopoietin Receptor	Protein Coding	P40238	60	GC01P043337	4.80887842178345	https://www.genecards.org/cgi-bin/carddisp.pl?gene=MPL
COX4I1	Cytochrome C Oxidase Subunit 4I1	Protein Coding	P13073	59	GC16P085798	4.80836200714111	https://www.genecards.org/cgi-bin/carddisp.pl?gene=COX4I1
CTSH	Cathepsin H	Protein Coding	P09668	59	GC15M166441	4.80648231506348	https://www.genecards.org/cgi-bin/carddisp.pl?gene=CTSH
MYL1	Myosin Light Chain 1	Protein Coding	P05976	55	GC02M210290	4.80344676971436	https://www.genecards.org/cgi-bin/carddisp.pl?gene=MYL1
MAPK7	Mitogen-Activated Protein Kinase 7	Protein Coding	Q13164	61	GC17P164512	4.7976016998291	https://www.genecards.org/cgi-bin/carddisp.pl?gene=MAPK7
NR2F2	Nuclear Receptor Subfamily 2 Group F Member 2	Protein Coding	P24468	61	GC15P096325	4.79349517822266	https://www.genecards.org/cgi-bin/carddisp.pl?gene=NR2F2
CYP2C8	Cytochrome P450 Family 2 Subfamily C Member 8	Protein Coding	P10632	60	GC10M095038	4.78973388671875	https://www.genecards.org/cgi-bin/carddisp.pl?gene=CYP2C8
MIR296	MicroRNA 296	RNA Gene		25	GC20M058817	4.78446674346924	https://www.genecards.org/cgi-bin/carddisp.pl?gene=MIR296
CRH	Corticotropin Releasing Hormone	Protein Coding	P06850	56	GC08M066176	4.7696738243103	https://www.genecards.org/cgi-bin/carddisp.pl?gene=CRH
STIM1	Stromal Interaction Molecule 1	Protein Coding	Q13586	62	GC11P022826	4.76740598678589	https://www.genecards.org/cgi-bin/carddisp.pl?gene=STIM1
UCHL1	Ubiquitin C-Terminal Hydrolase L1	Protein Coding	P09936	65	GC04P041256	4.75830745697021	https://www.genecards.org/cgi-bin/carddisp.pl?gene=UCHL1
TTPA	Alpha Tocopherol Transfer Protein	Protein Coding	P49638	55	GC08M063048	4.75785636901855	https://www.genecards.org/cgi-bin/carddisp.pl?gene=TTPA
TAC1	Tachykinin Precursor 1	Protein Coding	P20366	54	GC07P112152	4.75053215026855	https://www.genecards.org/cgi-bin/carddisp.pl?gene=TAC1
PTCH1	Patched 1	Protein Coding	Q13635	64	GC09M095442	4.7434139251709	https://www.genecards.org/cgi-bin/carddisp.pl?gene=PTCH1
MIR106B	MicroRNA 106b	RNA Gene		30	GC07M107031	4.74136972427368	https://www.genecards.org/cgi-bin/carddisp.pl?gene=MIR106B
YWHAE	Tyrosine 3-Monooxygenase/Tryptophan 5-Monooxygenase Activation Protein Epsilon	Protein Coding	P62258	63	GC17M099664	4.73465347290039	https://www.genecards.org/cgi-bin/carddisp.pl?gene=YWHAE
MPP2	MAGUK P55 Scaffold Protein 2	Protein Coding	Q14168	47	GC17M043875	4.73378610610962	https://www.genecards.org/cgi-bin/carddisp.pl?gene=MPP2
DPAGT1	Dolichyl-Phosphate N-Acetylglucosaminephosphotransferase 1	Protein Coding	Q9H3H5	57	GC11M143857	4.73359346389771	https://www.genecards.org/cgi-bin/carddisp.pl?gene=DPAGT1
HDAC1	Histone Deacetylase 1	Protein Coding	Q13547	64	GC01P032292	4.73345375061035	https://www.genecards.org/cgi-bin/carddisp.pl?gene=HDAC1
PYGB	Glycogen Phosphorylase B	Protein Coding	P11216	56	GC20P025248	4.73223209381104	https://www.genecards.org/cgi-bin/carddisp.pl?gene=PYGB
TRPC3	Transient Receptor Potential Cation Channel Subfamily C Member 3	Protein Coding	Q13507	58	GC04M121879	4.72743463516235	https://www.genecards.org/cgi-bin/carddisp.pl?gene=TRPC3
CCM2	CCM2 Scaffold Protein	Protein Coding	Q9BSQ5	54	GC07P044999	4.70884418487549	https://www.genecards.org/cgi-bin/carddisp.pl?gene=CCM2
COX5A	Cytochrome C Oxidase Subunit 5A	Protein Coding	P20674	57	GC15M074919	4.70579719543457	https://www.genecards.org/cgi-bin/carddisp.pl?gene=COX5A
RFC2	Replication Factor C Subunit 2	Protein Coding	P35250	57	GC07M074231	4.70339202880859	https://www.genecards.org/cgi-bin/carddisp.pl?gene=RFC2
STAT1	Signal Transducer And Activator Of Transcription 1	Protein Coding	P42224	65	GC02M190908	4.69819498062134	https://www.genecards.org/cgi-bin/carddisp.pl?gene=STAT1
PDPK1	3-Phosphoinositide Dependent Protein Kinase 1	Protein Coding	O15530	62	GC16P002537	4.68350791931152	https://www.genecards.org/cgi-bin/carddisp.pl?gene=PDPK1
PDP1	Pyruvate Dehydrogenase Phosphatase Catalytic Subunit 1	Protein Coding	Q9P0J1	60	GC08P093857	4.67719078063965	https://www.genecards.org/cgi-bin/carddisp.pl?gene=PDP1
TPO	Thyroid Peroxidase	Protein Coding	P07202	61	GC02P001374	4.6648006439209	https://www.genecards.org/cgi-bin/carddisp.pl?gene=TPO
ZEB2-AS1	ZEB2 Antisense RNA 1	RNA Gene		29	GC02P157816	4.66435670852661	https://www.genecards.org/cgi-bin/carddisp.pl?gene=ZEB2-AS1
PEX5	Peroxisomal Biogenesis Factor 5	Protein Coding	P50542	56	GC12P080305	4.6567554473877	https://www.genecards.org/cgi-bin/carddisp.pl?gene=PEX5
CTSA	Cathepsin A	Protein Coding	P10619	60	GC20P045890	4.65620279312134	https://www.genecards.org/cgi-bin/carddisp.pl?gene=CTSA
TNNI1	Troponin I1, Slow Skeletal Type	Protein Coding	P19237	52	GC01M201404	4.65427255630493	https://www.genecards.org/cgi-bin/carddisp.pl?gene=TNNI1
SNCA	Synuclein Alpha	Protein Coding	P37840	65	GC04M089724	4.64009666442871	https://www.genecards.org/cgi-bin/carddisp.pl?gene=SNCA
FGG	Fibrinogen Gamma Chain	Protein Coding	P02679	60	GC04M154604	4.63472938537598	https://www.genecards.org/cgi-bin/carddisp.pl?gene=FGG
GDF11	Growth Differentiation Factor 11	Protein Coding	O95390	56	GC12P055743	4.63188409805298	https://www.genecards.org/cgi-bin/carddisp.pl?gene=GDF11
SIRT3	Sirtuin 3	Protein Coding	Q9NTG7	60	GC11M000215	4.62960004806519	https://www.genecards.org/cgi-bin/carddisp.pl?gene=SIRT3
MFAP5	Microfibril Associated Protein 5	Protein Coding	Q13361	56	GC12M008637	4.62948513031006	https://www.genecards.org/cgi-bin/carddisp.pl?gene=MFAP5
SLC37A4	Solute Carrier Family 37 Member 4	Protein Coding	O43826	53	GC11M143843	4.62520837783813	https://www.genecards.org/cgi-bin/carddisp.pl?gene=SLC37A4
KBTBD13	Kelch Repeat And BTB Domain Containing 13	Protein Coding	C9JR72	42	GC15P202127	4.62181663513184	https://www.genecards.org/cgi-bin/carddisp.pl?gene=KBTBD13
MIR33A	MicroRNA 33a	RNA Gene		27	GC22P041900	4.61990213394165	https://www.genecards.org/cgi-bin/carddisp.pl?gene=MIR33A
CYP2J2	Cytochrome P450 Family 2 Subfamily J Member 2	Protein Coding	P51589	53	GC01M059893	4.61775636672974	https://www.genecards.org/cgi-bin/carddisp.pl?gene=CYP2J2
SUN2	Sad1 And UNC84 Domain Containing 2	Protein Coding	Q9UH99	52	GC22M088433	4.61635398864746	https://www.genecards.org/cgi-bin/carddisp.pl?gene=SUN2
TFEB	Transcription Factor EB	Protein Coding	P19484	55	GC06M111771	4.61625719070435	https://www.genecards.org/cgi-bin/carddisp.pl?gene=TFEB
COG2	Component Of Oligomeric Golgi Complex 2	Protein Coding	Q14746	50	GC01P230642	4.61452102661133	https://www.genecards.org/cgi-bin/carddisp.pl?gene=COG2
PALB2	Partner And Localizer Of BRCA2	Protein Coding	Q86YC2	57	GC16M023603	4.60575294494629	https://www.genecards.org/cgi-bin/carddisp.pl?gene=PALB2
LOC126859827	BRD4-Independent Group 4 Enhancer GRCh37_chr6:149699707-149700906	Functional Element		10	GC06P149378	4.60517883300781	https://www.genecards.org/cgi-bin/carddisp.pl?gene=LOC126859827
SETD2	SET Domain Containing 2, Histone Lysine Methyltransferase	Protein Coding	Q9BYW2	59	GC03M047033	4.6034197807312	https://www.genecards.org/cgi-bin/carddisp.pl?gene=SETD2
IL1RL1	Interleukin 1 Receptor Like 1	Protein Coding	Q01638	55	GC02P102294	4.59868907928467	https://www.genecards.org/cgi-bin/carddisp.pl?gene=IL1RL1
DNAAF3	Dynein Axonemal Assembly Factor 3	Protein Coding	Q8N9W5	47	GC19M055158	4.59768772125244	https://www.genecards.org/cgi-bin/carddisp.pl?gene=DNAAF3
POGLUT1	Protein O-Glucosyltransferase 1	Protein Coding	Q8NBL1	53	GC03P119468	4.59224939346313	https://www.genecards.org/cgi-bin/carddisp.pl?gene=POGLUT1
MT-ND6	Mitochondrially Encoded NADH:Ubiquinone Oxidoreductase Core Subunit 6	Protein Coding	P03923	43	GCMTM014151	4.59004688262939	https://www.genecards.org/cgi-bin/carddisp.pl?gene=MT-ND6
CD163	CD163 Molecule	Protein Coding	Q86VB7	58	GC12M036964	4.58879089355469	https://www.genecards.org/cgi-bin/carddisp.pl?gene=CD163
HBEGF	Heparin Binding EGF Like Growth Factor	Protein Coding	Q99075	57	GC05M140332	4.58578062057495	https://www.genecards.org/cgi-bin/carddisp.pl?gene=HBEGF
POPDC3	Popeye Domain CAMP Effector 3	Protein Coding	Q9HBV1	47	GC06M105157	4.58574628829956	https://www.genecards.org/cgi-bin/carddisp.pl?gene=POPDC3
MKKS	MKKS Centrosomal Shuttling Protein	Protein Coding	Q9NPJ1	50	GC20M010942	4.58333873748779	https://www.genecards.org/cgi-bin/carddisp.pl?gene=MKKS
GZMB	Granzyme B	Protein Coding	P10144	59	GC14M024630	4.58284282684326	https://www.genecards.org/cgi-bin/carddisp.pl?gene=GZMB
DOK7	Docking Protein 7	Protein Coding	Q18PE1	50	GC04P031704	4.58270978927612	https://www.genecards.org/cgi-bin/carddisp.pl?gene=DOK7
MGAM	Maltase-Glucoamylase	Protein Coding	O43451	57	GC07P170002	4.58210563659668	https://www.genecards.org/cgi-bin/carddisp.pl?gene=MGAM
GHSR	Growth Hormone Secretagogue Receptor	Protein Coding	Q92847	58	GC03M172443	4.58177375793457	https://www.genecards.org/cgi-bin/carddisp.pl?gene=GHSR
VKORC1	Vitamin K Epoxide Reductase Complex Subunit 1	Protein Coding	Q9BQB6	62	GC16M053897	4.56505537033081	https://www.genecards.org/cgi-bin/carddisp.pl?gene=VKORC1
SREBF1	Sterol Regulatory Element Binding Transcription Factor 1	Protein Coding	P36956	61	GC17M017810	4.56213808059692	https://www.genecards.org/cgi-bin/carddisp.pl?gene=SREBF1
TNFSF11	TNF Superfamily Member 11	Protein Coding	O14788	62	GC13P042562	4.55889797210693	https://www.genecards.org/cgi-bin/carddisp.pl?gene=TNFSF11
MT-TK	Mitochondrially Encoded TRNA-Lys (AAA/G)	RNA Gene		21	GCMTP008297	4.55603551864624	https://www.genecards.org/cgi-bin/carddisp.pl?gene=MT-TK
IL11	Interleukin 11	Protein Coding	P20809	53	GC19M055364	4.55309677124023	https://www.genecards.org/cgi-bin/carddisp.pl?gene=IL11
LAMA3	Laminin Subunit Alpha 3	Protein Coding	Q16787	57	GC18P023689	4.54952335357666	https://www.genecards.org/cgi-bin/carddisp.pl?gene=LAMA3
IGF2R	Insulin Like Growth Factor 2 Receptor	Protein Coding	P11717	59	GC06P159969	4.54882287979126	https://www.genecards.org/cgi-bin/carddisp.pl?gene=IGF2R
TRA-TGC7-1	TRNA-Ala (Anticodon TGC) 7-1	RNA Gene		14	GC06M111328	4.54879903793335	https://www.genecards.org/cgi-bin/carddisp.pl?gene=TRA-TGC7-1
BRCA2	BRCA2 DNA Repair Associated	Protein Coding	P51587	60	GC13P032315	4.54779481887817	https://www.genecards.org/cgi-bin/carddisp.pl?gene=BRCA2
LONP1	Lon Peptidase 1, Mitochondrial	Protein Coding	P36776	59	GC19M005691	4.54536724090576	https://www.genecards.org/cgi-bin/carddisp.pl?gene=LONP1
NFATC3	Nuclear Factor Of Activated T Cells 3	Protein Coding	Q12968	55	GC16P068084	4.5358304977417	https://www.genecards.org/cgi-bin/carddisp.pl?gene=NFATC3
MYOM3	Myomesin 3	Protein Coding	Q5VTT5	46	GC01M024056	4.52933120727539	https://www.genecards.org/cgi-bin/carddisp.pl?gene=MYOM3
MIR455	MicroRNA 455	RNA Gene		28	GC09P114209	4.52472305297852	https://www.genecards.org/cgi-bin/carddisp.pl?gene=MIR455
SCN8A	Sodium Voltage-Gated Channel Alpha Subunit 8	Protein Coding	Q9UQD0	62	GC12P051590	4.5120587348938	https://www.genecards.org/cgi-bin/carddisp.pl?gene=SCN8A
PEX3	Peroxisomal Biogenesis Factor 3	Protein Coding	P56589	53	GC06P143450	4.51169538497925	https://www.genecards.org/cgi-bin/carddisp.pl?gene=PEX3
PRKCB	Protein Kinase C Beta	Protein Coding	P05771	63	GC16P128620	4.50587701797485	https://www.genecards.org/cgi-bin/carddisp.pl?gene=PRKCB
EPAS1	Endothelial PAS Domain Protein 1	Protein Coding	Q99814	63	GC02P046293	4.50240707397461	https://www.genecards.org/cgi-bin/carddisp.pl?gene=EPAS1
MT-TQ	Mitochondrially Encoded TRNA-Gln (CAA/G)	RNA Gene		21	GCMTM004331	4.49903059005737	https://www.genecards.org/cgi-bin/carddisp.pl?gene=MT-TQ
ACTG2	Actin Gamma 2, Smooth Muscle	Protein Coding	P63267	56	GC02P073892	4.49772167205811	https://www.genecards.org/cgi-bin/carddisp.pl?gene=ACTG2
PKD1	Polycystin 1, Transient Receptor Potential Channel Interacting	Protein Coding	P98161	58	GC16M052152	4.48123121261597	https://www.genecards.org/cgi-bin/carddisp.pl?gene=PKD1
SLN	Sarcolipin	Protein Coding	O00631	46	GC11M143666	4.47829723358154	https://www.genecards.org/cgi-bin/carddisp.pl?gene=SLN
MATR3	Matrin 3	Protein Coding	P43243	55	GC05P139274	4.47706651687622	https://www.genecards.org/cgi-bin/carddisp.pl?gene=MATR3
PLCG1	Phospholipase C Gamma 1	Protein Coding	P19174	63	GC20P041136	4.47470140457153	https://www.genecards.org/cgi-bin/carddisp.pl?gene=PLCG1
B3GAT3	Beta-1,3-Glucuronyltransferase 3	Protein Coding	O94766	57	GC11M142860	4.47464513778687	https://www.genecards.org/cgi-bin/carddisp.pl?gene=B3GAT3
ABO	ABO, Alpha 1-3-N-Acetylgalactosaminyltransferase And Alpha 1-3-Galactosyltransferase	Protein Coding	P16442	49	GC09M133250	4.47133255004883	https://www.genecards.org/cgi-bin/carddisp.pl?gene=ABO
ARL6	ARF Like GTPase 6	Protein Coding	Q9H0F7	52	GC03P097764	4.47124338150024	https://www.genecards.org/cgi-bin/carddisp.pl?gene=ARL6
MTTP	Microsomal Triglyceride Transfer Protein	Protein Coding	P55157	57	GC04P099563	4.46799898147583	https://www.genecards.org/cgi-bin/carddisp.pl?gene=MTTP
GJB2	Gap Junction Protein Beta 2	Protein Coding	P29033	58	GC13M020187	4.46398019790649	https://www.genecards.org/cgi-bin/carddisp.pl?gene=GJB2
TPP1	Tripeptidyl Peptidase 1	Protein Coding	O14773	59	GC11M016059	4.46392774581909	https://www.genecards.org/cgi-bin/carddisp.pl?gene=TPP1
FBP1	Fructose-Bisphosphatase 1	Protein Coding	P09467	62	GC09M094603	4.4577956199646	https://www.genecards.org/cgi-bin/carddisp.pl?gene=FBP1
ASAH1	N-Acylsphingosine Amidohydrolase 1	Protein Coding	Q13510	62	GC08M018055	4.44764137268066	https://www.genecards.org/cgi-bin/carddisp.pl?gene=ASAH1
MIR191	MicroRNA 191	RNA Gene		30	GC03M055010	4.44746351242065	https://www.genecards.org/cgi-bin/carddisp.pl?gene=MIR191
CYP2D6	Cytochrome P450 Family 2 Subfamily D Member 6 (Gene/Pseudogene)	Protein Coding	P10635	60	GC22M042126	4.44445180892944	https://www.genecards.org/cgi-bin/carddisp.pl?gene=CYP2D6
MIR19A	MicroRNA 19a	RNA Gene		28	GC13P091762	4.44167757034302	https://www.genecards.org/cgi-bin/carddisp.pl?gene=MIR19A
MUTYH	MutY DNA Glycosylase	Protein Coding	Q9UIF7	57	GC01M045329	4.44095325469971	https://www.genecards.org/cgi-bin/carddisp.pl?gene=MUTYH
LEPQTL1	Leptin, Serum Levels Of	Genetic Locus		10	GC02U903086	4.4408130645752	https://www.genecards.org/cgi-bin/carddisp.pl?gene=LEPQTL1
TNNI2	Troponin I2, Fast Skeletal Type	Protein Coding	P48788	56	GC11P022739	4.43899726867676	https://www.genecards.org/cgi-bin/carddisp.pl?gene=TNNI2
KCNJ18	Potassium Inwardly Rectifying Channel Subfamily J Member 18	Protein Coding	B7U540	36	GC17P166903	4.43864631652832	https://www.genecards.org/cgi-bin/carddisp.pl?gene=KCNJ18
GTF2I	General Transcription Factor IIi	Protein Coding	P78347	53	GC07P097850	4.4376916885376	https://www.genecards.org/cgi-bin/carddisp.pl?gene=GTF2I
TRIM54	Tripartite Motif Containing 54	Protein Coding	Q9BYV2	47	GC02P030239	4.42914295196533	https://www.genecards.org/cgi-bin/carddisp.pl?gene=TRIM54
TALDO1	Transaldolase 1	Protein Coding	P37837	59	GC11P022704	4.42644739151001	https://www.genecards.org/cgi-bin/carddisp.pl?gene=TALDO1
BSG	Basigin (Ok Blood Group)	Protein Coding	P35613	57	GC19P000571	4.42094326019287	https://www.genecards.org/cgi-bin/carddisp.pl?gene=BSG
KCNJ12	Potassium Inwardly Rectifying Channel Subfamily J Member 12	Protein Coding	Q14500	56	GC17P164581	4.42007541656494	https://www.genecards.org/cgi-bin/carddisp.pl?gene=KCNJ12
MLH1	MutL Homolog 1	Protein Coding	P40692	62	GC03P036993	4.41607475280762	https://www.genecards.org/cgi-bin/carddisp.pl?gene=MLH1
FKBP1B	FKBP Prolyl Isomerase 1B	Protein Coding	P68106	52	GC02P024033	4.41103172302246	https://www.genecards.org/cgi-bin/carddisp.pl?gene=FKBP1B
ABCB1	ATP Binding Cassette Subfamily B Member 1	Protein Coding	P08183	64	GC07M087504	4.40361881256104	https://www.genecards.org/cgi-bin/carddisp.pl?gene=ABCB1
TSEN2	TRNA Splicing Endonuclease Subunit 2	Protein Coding	Q8NCE0	53	GC03P028822	4.40216827392578	https://www.genecards.org/cgi-bin/carddisp.pl?gene=TSEN2
PPARD	Peroxisome Proliferator Activated Receptor Delta	Protein Coding	Q03181	60	GC06P190816	4.40201711654663	https://www.genecards.org/cgi-bin/carddisp.pl?gene=PPARD
BBS10	Bardet-Biedl Syndrome 10	Protein Coding	Q8TAM1	52	GC12M076344	4.3974175453186	https://www.genecards.org/cgi-bin/carddisp.pl?gene=BBS10
BBS1	Bardet-Biedl Syndrome 1	Protein Coding	Q8NFJ9	52	GC11P115139	4.39689254760742	https://www.genecards.org/cgi-bin/carddisp.pl?gene=BBS1
ATP12A	ATPase H+/K+ Transporting Non-Gastric Alpha2 Subunit	Protein Coding	P54707	56	GC13P024680	4.39566898345947	https://www.genecards.org/cgi-bin/carddisp.pl?gene=ATP12A
LOC126806422	BRD4-Independent Group 4 Enhancer GRCh37_chr2:179440205-179441404	Functional Element		8	GC02P178575	4.39541864395142	https://www.genecards.org/cgi-bin/carddisp.pl?gene=LOC126806422
PTK2	Protein Tyrosine Kinase 2	Protein Coding	Q05397	62	GC08M140657	4.38997602462769	https://www.genecards.org/cgi-bin/carddisp.pl?gene=PTK2
MYH3	Myosin Heavy Chain 3	Protein Coding	P11055	57	GC17M010628	4.3890266418457	https://www.genecards.org/cgi-bin/carddisp.pl?gene=MYH3
CXCL10	C-X-C Motif Chemokine Ligand 10	Protein Coding	P02778	57	GC04M076021	4.37639141082764	https://www.genecards.org/cgi-bin/carddisp.pl?gene=CXCL10
RANGRF	RAN Guanine Nucleotide Release Factor	Protein Coding	Q9HD47	46	GC17P008288	4.36981248855591	https://www.genecards.org/cgi-bin/carddisp.pl?gene=RANGRF
ATRX	ATRX Chromatin Remodeler	Protein Coding	P46100	59	GC0XM077504	4.36773300170898	https://www.genecards.org/cgi-bin/carddisp.pl?gene=ATRX
ANGPTL3	Angiopoietin Like 3	Protein Coding	Q9Y5C1	59	GC01P062597	4.36498022079468	https://www.genecards.org/cgi-bin/carddisp.pl?gene=ANGPTL3
ACTN1	Actinin Alpha 1	Protein Coding	P12814	62	GC14M068874	4.36430883407593	https://www.genecards.org/cgi-bin/carddisp.pl?gene=ACTN1
RRAS2	RAS Related 2	Protein Coding	P62070	60	GC11M016234	4.36097621917725	https://www.genecards.org/cgi-bin/carddisp.pl?gene=RRAS2
FASLG	Fas Ligand	Protein Coding	P48023	60	GC01P172659	4.36087560653687	https://www.genecards.org/cgi-bin/carddisp.pl?gene=FASLG
CX3CL1	C-X3-C Motif Chemokine Ligand 1	Protein Coding	P78423	57	GC16P057372	4.35272073745728	https://www.genecards.org/cgi-bin/carddisp.pl?gene=CX3CL1
SRY	Sex Determining Region Y	Protein Coding	Q05066	50	GC0YM002698	4.35267162322998	https://www.genecards.org/cgi-bin/carddisp.pl?gene=SRY
ABCB7	ATP Binding Cassette Subfamily B Member 7	Protein Coding	O75027	57	GC0XM075053	4.35014247894287	https://www.genecards.org/cgi-bin/carddisp.pl?gene=ABCB7
PLCB1	Phospholipase C Beta 1	Protein Coding	Q9NQ66	61	GC20P008077	4.34792566299438	https://www.genecards.org/cgi-bin/carddisp.pl?gene=PLCB1
GCG	Glucagon	Protein Coding	P01275	55	GC02M162142	4.34758806228638	https://www.genecards.org/cgi-bin/carddisp.pl?gene=GCG
PEX12	Peroxisomal Biogenesis Factor 12	Protein Coding	O00623	51	GC17M035574	4.33919763565063	https://www.genecards.org/cgi-bin/carddisp.pl?gene=PEX12
LOC123956257	Sharpr-MPRA Regulatory Region 4117	Functional Element		7	GC07P168877	4.33322191238403	https://www.genecards.org/cgi-bin/carddisp.pl?gene=LOC123956257
MIR148A	MicroRNA 148a	RNA Gene		28	GC07M025950	4.32542133331299	https://www.genecards.org/cgi-bin/carddisp.pl?gene=MIR148A
ALPL	Alkaline Phosphatase, Biomineralization Associated	Protein Coding	P05186	63	GC01P021508	4.32363128662109	https://www.genecards.org/cgi-bin/carddisp.pl?gene=ALPL
JAK1	Janus Kinase 1	Protein Coding	P23458	66	GC01M064833	4.31701183319092	https://www.genecards.org/cgi-bin/carddisp.pl?gene=JAK1
BMP1	Bone Morphogenetic Protein 1	Protein Coding	P13497	61	GC08P022165	4.31467819213867	https://www.genecards.org/cgi-bin/carddisp.pl?gene=BMP1
COL4A5	Collagen Type IV Alpha 5 Chain	Protein Coding	P29400	56	GC0XP108439	4.31413841247559	https://www.genecards.org/cgi-bin/carddisp.pl?gene=COL4A5
TTC8	Tetratricopeptide Repeat Domain 8	Protein Coding	Q8TAM2	52	GC14P095912	4.30922365188599	https://www.genecards.org/cgi-bin/carddisp.pl?gene=TTC8
MIR30C1	MicroRNA 30c-1	RNA Gene		29	GC01P040757	4.30778503417969	https://www.genecards.org/cgi-bin/carddisp.pl?gene=MIR30C1
MAPT	Microtubule Associated Protein Tau	Protein Coding	P10636	62	GC17P045894	4.30480766296387	https://www.genecards.org/cgi-bin/carddisp.pl?gene=MAPT
LOC105372791	Uncharacterized LOC105372791	RNA Gene		18	GC21M034371	4.30474376678467	https://www.genecards.org/cgi-bin/carddisp.pl?gene=LOC105372791
ACAN	Aggrecan	Protein Coding	P16112	59	GC15P202650	4.30196285247803	https://www.genecards.org/cgi-bin/carddisp.pl?gene=ACAN
AIFM1	Apoptosis Inducing Factor Mitochondria Associated 1	Protein Coding	O95831	63	GC0XM130129	4.30098581314087	https://www.genecards.org/cgi-bin/carddisp.pl?gene=AIFM1
UBTF	Upstream Binding Transcription Factor	Protein Coding	P17480	56	GC17M044205	4.29569292068481	https://www.genecards.org/cgi-bin/carddisp.pl?gene=UBTF
NFATC1	Nuclear Factor Of Activated T Cells 1	Protein Coding	O95644	61	GC18P079395	4.29564332962036	https://www.genecards.org/cgi-bin/carddisp.pl?gene=NFATC1
MYF5	Myogenic Factor 5	Protein Coding	P13349	54	GC12P080716	4.29562759399414	https://www.genecards.org/cgi-bin/carddisp.pl?gene=MYF5
TNNT3	Troponin T3, Fast Skeletal Type	Protein Coding	P45378	56	GC11P022745	4.29465961456299	https://www.genecards.org/cgi-bin/carddisp.pl?gene=TNNT3
VPS13A	Vacuolar Protein Sorting 13 Homolog A	Protein Coding	Q96RL7	53	GC09P077177	4.29175281524658	https://www.genecards.org/cgi-bin/carddisp.pl?gene=VPS13A
KCNQ2	Potassium Voltage-Gated Channel Subfamily Q Member 2	Protein Coding	O43526	60	GC20M063400	4.28974914550781	https://www.genecards.org/cgi-bin/carddisp.pl?gene=KCNQ2
GATM	Glycine Amidinotransferase	Protein Coding	P50440	58	GC15M045361	4.28159761428833	https://www.genecards.org/cgi-bin/carddisp.pl?gene=GATM
ATP4A	ATPase H+/K+ Transporting Subunit Alpha	Protein Coding	P20648	54	GC19M113217	4.28019094467163	https://www.genecards.org/cgi-bin/carddisp.pl?gene=ATP4A
ADRA2B	Adrenoceptor Alpha 2B	Protein Coding	P18089	56	GC02M096112	4.27914905548096	https://www.genecards.org/cgi-bin/carddisp.pl?gene=ADRA2B
MEFV	MEFV Innate Immunity Regulator, Pyrin	Protein Coding	O15553	56	GC16M052285	4.27756643295288	https://www.genecards.org/cgi-bin/carddisp.pl?gene=MEFV
FGF10	Fibroblast Growth Factor 10	Protein Coding	O15520	60	GC05M045322	4.27283573150635	https://www.genecards.org/cgi-bin/carddisp.pl?gene=FGF10
MTRR	5-Methyltetrahydrofolate-Homocysteine Methyltransferase Reductase	Protein Coding	Q9UBK8	56	GC05P007851	4.26730346679688	https://www.genecards.org/cgi-bin/carddisp.pl?gene=MTRR
HDAC3	Histone Deacetylase 3	Protein Coding	O15379	63	GC05M141620	4.26626014709473	https://www.genecards.org/cgi-bin/carddisp.pl?gene=HDAC3
TRIM55	Tripartite Motif Containing 55	Protein Coding	Q9BYV6	46	GC08P068844	4.26434803009033	https://www.genecards.org/cgi-bin/carddisp.pl?gene=TRIM55
MIR212	MicroRNA 212	RNA Gene		28	GC17M002050	4.26402950286865	https://www.genecards.org/cgi-bin/carddisp.pl?gene=MIR212
EEF1A2	Eukaryotic Translation Elongation Factor 1 Alpha 2	Protein Coding	Q05639	60	GC20M063479	4.26199531555176	https://www.genecards.org/cgi-bin/carddisp.pl?gene=EEF1A2
GGCX	Gamma-Glutamyl Carboxylase	Protein Coding	P38435	60	GC02M085544	4.25863265991211	https://www.genecards.org/cgi-bin/carddisp.pl?gene=GGCX
STX1A	Syntaxin 1A	Protein Coding	Q16623	60	GC07M082031	4.25619506835938	https://www.genecards.org/cgi-bin/carddisp.pl?gene=STX1A
SHOX	SHOX Homeobox	Protein Coding	O15266	50	GC0XP000624	4.24394989013672	https://www.genecards.org/cgi-bin/carddisp.pl?gene=SHOX
TAB1	TGF-Beta Activated Kinase 1 (MAP3K7) Binding Protein 1	Protein Coding	Q15750	55	GC22P097418	4.23777484893799	https://www.genecards.org/cgi-bin/carddisp.pl?gene=TAB1
CNR1	Cannabinoid Receptor 1	Protein Coding	P21554	59	GC06M088139	4.23415613174438	https://www.genecards.org/cgi-bin/carddisp.pl?gene=CNR1
GARS1	Glycyl-TRNA Synthetase 1	Protein Coding	P41250	57	GC07P030580	4.23387432098389	https://www.genecards.org/cgi-bin/carddisp.pl?gene=GARS1
MIR216A	MicroRNA 216a	RNA Gene		28	GC02M055988	4.23276662826538	https://www.genecards.org/cgi-bin/carddisp.pl?gene=MIR216A
VARS2	Valyl-TRNA Synthetase 2, Mitochondrial	Protein Coding	Q5ST30	56	GC06P190693	4.2293815612793	https://www.genecards.org/cgi-bin/carddisp.pl?gene=VARS2
NODAL	Nodal Growth Differentiation Factor	Protein Coding	Q96S42	54	GC10M070431	4.22934627532959	https://www.genecards.org/cgi-bin/carddisp.pl?gene=NODAL
FGF4	Fibroblast Growth Factor 4	Protein Coding	P08620	57	GC11M143145	4.22432088851929	https://www.genecards.org/cgi-bin/carddisp.pl?gene=FGF4
ATP6AP2	ATPase H+ Transporting Accessory Protein 2	Protein Coding	O75787	57	GC0XP040696	4.22236061096191	https://www.genecards.org/cgi-bin/carddisp.pl?gene=ATP6AP2
MDH2	Malate Dehydrogenase 2	Protein Coding	P40926	60	GC07P076048	4.22156238555908	https://www.genecards.org/cgi-bin/carddisp.pl?gene=MDH2
FH	Fumarate Hydratase	Protein Coding	P07954	59	GC01M241499	4.21672105789185	https://www.genecards.org/cgi-bin/carddisp.pl?gene=FH
MEF2D	Myocyte Enhancer Factor 2D	Protein Coding	Q14814	57	GC01M156463	4.21590614318848	https://www.genecards.org/cgi-bin/carddisp.pl?gene=MEF2D
OBSL1	Obscurin Like Cytoskeletal Adaptor 1	Protein Coding	O75147	49	GC02M219655	4.18953037261963	https://www.genecards.org/cgi-bin/carddisp.pl?gene=OBSL1
ENO3	Enolase 3	Protein Coding	P13929	61	GC17P004948	4.18622541427612	https://www.genecards.org/cgi-bin/carddisp.pl?gene=ENO3
HSPB6	Heat Shock Protein Family B (Small) Member 6	Protein Coding	O14558	52	GC19M112466	4.18419599533081	https://www.genecards.org/cgi-bin/carddisp.pl?gene=HSPB6
ACVR1B	Activin A Receptor Type 1B	Protein Coding	P36896	60	GC12P051951	4.17667770385742	https://www.genecards.org/cgi-bin/carddisp.pl?gene=ACVR1B
CTLA4	Cytotoxic T-Lymphocyte Associated Protein 4	Protein Coding	P16410	60	GC02P205111	4.17105770111084	https://www.genecards.org/cgi-bin/carddisp.pl?gene=CTLA4
ZEB2	Zinc Finger E-Box Binding Homeobox 2	Protein Coding	O60315	61	GC02M144384	4.16312217712402	https://www.genecards.org/cgi-bin/carddisp.pl?gene=ZEB2
PINK1	PTEN Induced Kinase 1	Protein Coding	Q9BXM7	59	GC01P083848	4.16051483154297	https://www.genecards.org/cgi-bin/carddisp.pl?gene=PINK1
LOC126859690	MED14-Independent Group 3 Enhancer GRCh37_chr6:51888848-51890047	Functional Element		8	GC06P194614	4.15913009643555	https://www.genecards.org/cgi-bin/carddisp.pl?gene=LOC126859690
CYP11B1	Cytochrome P450 Family 11 Subfamily B Member 1	Protein Coding	P15538	58	GC08M142872	4.15493392944336	https://www.genecards.org/cgi-bin/carddisp.pl?gene=CYP11B1
PEPD	Peptidase D	Protein Coding	P12955	57	GC19M033386	4.15188026428223	https://www.genecards.org/cgi-bin/carddisp.pl?gene=PEPD
MIR663B	MicroRNA 663b	RNA Gene		15	GC02M138759	4.14543724060059	https://www.genecards.org/cgi-bin/carddisp.pl?gene=MIR663B
IKBKB	Inhibitor Of Nuclear Factor Kappa B Kinase Subunit Beta	Protein Coding	O14920	66	GC08P042271	4.14329719543457	https://www.genecards.org/cgi-bin/carddisp.pl?gene=IKBKB
LRP5	LDL Receptor Related Protein 5	Protein Coding	O75197	62	GC11P068298	4.13068914413452	https://www.genecards.org/cgi-bin/carddisp.pl?gene=LRP5
PEX26	Peroxisomal Biogenesis Factor 26	Protein Coding	Q7Z412	52	GC22P096730	4.12686395645142	https://www.genecards.org/cgi-bin/carddisp.pl?gene=PEX26
RB1	RB Transcriptional Corepressor 1	Protein Coding	P06400	62	GC13P048303	4.12590408325195	https://www.genecards.org/cgi-bin/carddisp.pl?gene=RB1
RNASE3	Ribonuclease A Family Member 3	Protein Coding	P12724	53	GC14P020891	4.11955070495605	https://www.genecards.org/cgi-bin/carddisp.pl?gene=RNASE3
CMH21	Cardiomyopathy, Familial Hypertrophic, 21	Genetic Locus		2	GC07U903296	4.11439609527588	https://www.genecards.org/cgi-bin/carddisp.pl?gene=CMH21
MIPEP	Mitochondrial Intermediate Peptidase	Protein Coding	Q99797	53	GC13M023730	4.10812568664551	https://www.genecards.org/cgi-bin/carddisp.pl?gene=MIPEP
LOC126805765	BRD4-Independent Group 4 Enhancer GRCh37_chr1:78383688-78384887	Functional Element		6	GC01P086681	4.10676574707031	https://www.genecards.org/cgi-bin/carddisp.pl?gene=LOC126805765
DKK1	Dickkopf Wnt Signaling Pathway Inhibitor 1	Protein Coding	O94907	56	GC10P052314	4.10420703887939	https://www.genecards.org/cgi-bin/carddisp.pl?gene=DKK1
ITGA4	Integrin Subunit Alpha 4	Protein Coding	P13612	62	GC02P181501	4.10136079788208	https://www.genecards.org/cgi-bin/carddisp.pl?gene=ITGA4
LOC126806420	BRD4-Independent Group 4 Enhancer GRCh37_chr2:179401104-179402303	Functional Element		8	GC02P178536	4.09357500076294	https://www.genecards.org/cgi-bin/carddisp.pl?gene=LOC126806420
SPRED1	Sprouty Related EVH1 Domain Containing 1	Protein Coding	Q7Z699	54	GC15P038252	4.08348989486694	https://www.genecards.org/cgi-bin/carddisp.pl?gene=SPRED1
F12	Coagulation Factor XII	Protein Coding	P00748	61	GC05M177402	4.08073902130127	https://www.genecards.org/cgi-bin/carddisp.pl?gene=F12
PEX10	Peroxisomal Biogenesis Factor 10	Protein Coding	O60683	53	GC01M002403	4.07584810256958	https://www.genecards.org/cgi-bin/carddisp.pl?gene=PEX10
PEX13	Peroxisomal Biogenesis Factor 13	Protein Coding	Q92968	51	GC02P061017	4.07584810256958	https://www.genecards.org/cgi-bin/carddisp.pl?gene=PEX13
PEX16	Peroxisomal Biogenesis Factor 16	Protein Coding	Q9Y5Y5	50	GC11M142633	4.07584810256958	https://www.genecards.org/cgi-bin/carddisp.pl?gene=PEX16
MIR9-1	MicroRNA 9-1	RNA Gene		29	GC01M156420	4.06921339035034	https://www.genecards.org/cgi-bin/carddisp.pl?gene=MIR9-1
BSND	Barttin CLCNK Type Accessory Subunit Beta	Protein Coding	Q8WZ55	52	GC01P054998	4.06732368469238	https://www.genecards.org/cgi-bin/carddisp.pl?gene=BSND
GPR101	G Protein-Coupled Receptor 101	Protein Coding	Q96P66	49	GC0XM137030	4.05853080749512	https://www.genecards.org/cgi-bin/carddisp.pl?gene=GPR101
COL4A2	Collagen Type IV Alpha 2 Chain	Protein Coding	P08572	59	GC13P110305	4.05300188064575	https://www.genecards.org/cgi-bin/carddisp.pl?gene=COL4A2
THPO	Thrombopoietin	Protein Coding	P40225	55	GC03M184371	4.04714441299438	https://www.genecards.org/cgi-bin/carddisp.pl?gene=THPO
PRKCG	Protein Kinase C Gamma	Protein Coding	P05129	65	GC19P053879	4.04401969909668	https://www.genecards.org/cgi-bin/carddisp.pl?gene=PRKCG
PHKG2	Phosphorylase Kinase Catalytic Subunit Gamma 2	Protein Coding	P15735	57	GC16P128950	4.04283428192139	https://www.genecards.org/cgi-bin/carddisp.pl?gene=PHKG2
PHKA2	Phosphorylase Kinase Regulatory Subunit Alpha 2	Protein Coding	P46019	56	GC0XM018892	4.04283428192139	https://www.genecards.org/cgi-bin/carddisp.pl?gene=PHKA2
FGF5	Fibroblast Growth Factor 5	Protein Coding	P12034	56	GC04P080266	4.04029369354248	https://www.genecards.org/cgi-bin/carddisp.pl?gene=FGF5
FGF3	Fibroblast Growth Factor 3	Protein Coding	P11487	57	GC11M143146	4.03767585754395	https://www.genecards.org/cgi-bin/carddisp.pl?gene=FGF3
WDR26	WD Repeat Domain 26	Protein Coding	Q9H7D7	53	GC01M224385	4.0347580909729	https://www.genecards.org/cgi-bin/carddisp.pl?gene=WDR26
AHSP	Alpha Hemoglobin Stabilizing Protein	Protein Coding	Q9NZD4	49	GC16P031527	4.03333187103271	https://www.genecards.org/cgi-bin/carddisp.pl?gene=AHSP
CACNA1H	Calcium Voltage-Gated Channel Subunit Alpha1 H	Protein Coding	O95180	62	GC16P001153	4.03180313110352	https://www.genecards.org/cgi-bin/carddisp.pl?gene=CACNA1H
ERBB4	Erb-B2 Receptor Tyrosine Kinase 4	Protein Coding	Q15303	67	GC02M211375	4.02991199493408	https://www.genecards.org/cgi-bin/carddisp.pl?gene=ERBB4
FGF9	Fibroblast Growth Factor 9	Protein Coding	P31371	56	GC13P021671	4.02650308609009	https://www.genecards.org/cgi-bin/carddisp.pl?gene=FGF9
CAPN1	Calpain 1	Protein Coding	P07384	62	GC11P115042	4.02624130249023	https://www.genecards.org/cgi-bin/carddisp.pl?gene=CAPN1
KCNA3	Potassium Voltage-Gated Channel Subfamily A Member 3	Protein Coding	P22001	58	GC01M110654	4.02565765380859	https://www.genecards.org/cgi-bin/carddisp.pl?gene=KCNA3
EDN3	Endothelin 3	Protein Coding	P14138	59	GC20P059300	4.01674509048462	https://www.genecards.org/cgi-bin/carddisp.pl?gene=EDN3
MAP2K6	Mitogen-Activated Protein Kinase Kinase 6	Protein Coding	P52564	60	GC17P069414	4.01046752929688	https://www.genecards.org/cgi-bin/carddisp.pl?gene=MAP2K6
LOC126806430	BRD4-Independent Group 4 Enhancer GRCh37_chr2:179593794-179594993	Functional Element		8	GC02P178731	4.0090389251709	https://www.genecards.org/cgi-bin/carddisp.pl?gene=LOC126806430
MIR30E	MicroRNA 30e	RNA Gene		31	GC01P040754	4.0085244178772	https://www.genecards.org/cgi-bin/carddisp.pl?gene=MIR30E
ABL1	ABL Proto-Oncogene 1, Non-Receptor Tyrosine Kinase	Protein Coding	P00519	66	GC09P130713	4.00267028808594	https://www.genecards.org/cgi-bin/carddisp.pl?gene=ABL1
MIR199A2	MicroRNA 199a-2	RNA Gene		28	GC01M172235	3.99453186988831	https://www.genecards.org/cgi-bin/carddisp.pl?gene=MIR199A2
LOC126806433	BRD4-Independent Group 4 Enhancer GRCh37_chr2:179638309-179639508	Functional Element		8	GC02P178773	3.99384379386902	https://www.genecards.org/cgi-bin/carddisp.pl?gene=LOC126806433
CTNS	Cystinosin, Lysosomal Cystine Transporter	Protein Coding	O60931	57	GC17P003636	3.99346613883972	https://www.genecards.org/cgi-bin/carddisp.pl?gene=CTNS
GM2A	Ganglioside GM2 Activator	Protein Coding	P17900	55	GC05P151212	3.99342370033264	https://www.genecards.org/cgi-bin/carddisp.pl?gene=GM2A
SMAD7	SMAD Family Member 7	Protein Coding	O15105	56	GC18M048919	3.9922251701355	https://www.genecards.org/cgi-bin/carddisp.pl?gene=SMAD7
UPF3B	UPF3B Regulator Of Nonsense Mediated MRNA Decay	Protein Coding	Q9BZI7	52	GC0XM119805	3.98888206481934	https://www.genecards.org/cgi-bin/carddisp.pl?gene=UPF3B
RRM2B	Ribonucleotide Reductase Regulatory TP53 Inducible Subunit M2B	Protein Coding	Q7LG56	61	GC08M102204	3.98613834381104	https://www.genecards.org/cgi-bin/carddisp.pl?gene=RRM2B
POLG2	DNA Polymerase Gamma 2, Accessory Subunit	Protein Coding	Q9UHN1	53	GC17M064477	3.98613834381104	https://www.genecards.org/cgi-bin/carddisp.pl?gene=POLG2
ST2	Suppression Of Tumorigenicity 2	Genetic Locus		8	GC11U990127	3.98048114776611	https://www.genecards.org/cgi-bin/carddisp.pl?gene=ST2
TBX18	T-Box Transcription Factor 18	Protein Coding	O95935	53	GC06M084687	3.97661161422729	https://www.genecards.org/cgi-bin/carddisp.pl?gene=TBX18
UBE3A	Ubiquitin Protein Ligase E3A	Protein Coding	Q05086	60	GC15M025333	3.9703471660614	https://www.genecards.org/cgi-bin/carddisp.pl?gene=UBE3A
CYSLTR1	Cysteinyl Leukotriene Receptor 1	Protein Coding	Q9Y271	56	GC0XM078271	3.96803712844849	https://www.genecards.org/cgi-bin/carddisp.pl?gene=CYSLTR1
MYL7	Myosin Light Chain 7	Protein Coding	Q01449	50	GC07M044138	3.96800899505615	https://www.genecards.org/cgi-bin/carddisp.pl?gene=MYL7
WNT5A	Wnt Family Member 5A	Protein Coding	P41221	63	GC03M055465	3.9659571647644	https://www.genecards.org/cgi-bin/carddisp.pl?gene=WNT5A
GRK5	G Protein-Coupled Receptor Kinase 5	Protein Coding	P34947	57	GC10P119207	3.96565222740173	https://www.genecards.org/cgi-bin/carddisp.pl?gene=GRK5
SVIL	Supervillin	Protein Coding	O95425	53	GC10M037458	3.9651141166687	https://www.genecards.org/cgi-bin/carddisp.pl?gene=SVIL
IL1RAPL2	Interleukin 1 Receptor Accessory Protein Like 2	Protein Coding	Q9NP60	51	GC0XP104566	3.95960450172424	https://www.genecards.org/cgi-bin/carddisp.pl?gene=IL1RAPL2
CAV2	Caveolin 2	Protein Coding	P51636	56	GC07P116287	3.95265793800354	https://www.genecards.org/cgi-bin/carddisp.pl?gene=CAV2
HBA1	Hemoglobin Subunit Alpha 1	Protein Coding	P69905	56	GC16P127980	3.95170736312866	https://www.genecards.org/cgi-bin/carddisp.pl?gene=HBA1
ANKRD2	Ankyrin Repeat Domain 2	Protein Coding	Q9GZV1	49	GC10P097572	3.95089626312256	https://www.genecards.org/cgi-bin/carddisp.pl?gene=ANKRD2
ADSL	Adenylosuccinate Lyase	Protein Coding	P30566	59	GC22P040346	3.94978666305542	https://www.genecards.org/cgi-bin/carddisp.pl?gene=ADSL
GGT1	Gamma-Glutamyltransferase 1	Protein Coding	P19440	62	GC22P024583	3.94961786270142	https://www.genecards.org/cgi-bin/carddisp.pl?gene=GGT1
TGFA	Transforming Growth Factor Alpha	Protein Coding	P01135	59	GC02M070447	3.94174289703369	https://www.genecards.org/cgi-bin/carddisp.pl?gene=TGFA
NEK8	NIMA Related Kinase 8	Protein Coding	Q86SG6	52	GC17P028725	3.93934297561646	https://www.genecards.org/cgi-bin/carddisp.pl?gene=NEK8
RHOD	Ras Homolog Family Member D	Protein Coding	O00212	49	GC11P115177	3.93845319747925	https://www.genecards.org/cgi-bin/carddisp.pl?gene=RHOD
ITGA3	Integrin Subunit Alpha 3	Protein Coding	P26006	60	GC17P050055	3.93682098388672	https://www.genecards.org/cgi-bin/carddisp.pl?gene=ITGA3
ADAMTSL1	ADAMTS Like 1	Protein Coding	Q8N6G6	53	GC09P017906	3.93603324890137	https://www.genecards.org/cgi-bin/carddisp.pl?gene=ADAMTSL1
IKBKG	Inhibitor Of Nuclear Factor Kappa B Kinase Regulatory Subunit Gamma	Protein Coding	Q9Y6K9	60	GC0XP154541	3.93445158004761	https://www.genecards.org/cgi-bin/carddisp.pl?gene=IKBKG
GTF2IRD2	GTF2I Repeat Domain Containing 2	Protein Coding	Q86UP8	43	GC07M074796	3.93128871917725	https://www.genecards.org/cgi-bin/carddisp.pl?gene=GTF2IRD2
FUS	FUS RNA Binding Protein	Protein Coding	P35637	57	GC16P031180	3.93049955368042	https://www.genecards.org/cgi-bin/carddisp.pl?gene=FUS
ATP6V0A2	ATPase H+ Transporting V0 Subunit A2	Protein Coding	Q9Y487	55	GC12P123712	3.92891716957092	https://www.genecards.org/cgi-bin/carddisp.pl?gene=ATP6V0A2
SRI	Sorcin	Protein Coding	P30626	53	GC07M088205	3.92846488952637	https://www.genecards.org/cgi-bin/carddisp.pl?gene=SRI
NPHP3	Nephrocystin 3	Protein Coding	Q7Z494	51	GC03M132684	3.92803525924683	https://www.genecards.org/cgi-bin/carddisp.pl?gene=NPHP3
MANBA	Mannosidase Beta	Protein Coding	O00462	55	GC04M102631	3.92715263366699	https://www.genecards.org/cgi-bin/carddisp.pl?gene=MANBA
PTHLH	Parathyroid Hormone Like Hormone	Protein Coding	P12272	57	GC12M037271	3.92568016052246	https://www.genecards.org/cgi-bin/carddisp.pl?gene=PTHLH
BCHE	Butyrylcholinesterase	Protein Coding	P06276	62	GC03M165772	3.92044425010681	https://www.genecards.org/cgi-bin/carddisp.pl?gene=BCHE
PPP1CB	Protein Phosphatase 1 Catalytic Subunit Beta	Protein Coding	P62140	59	GC02P030342	3.9183874130249	https://www.genecards.org/cgi-bin/carddisp.pl?gene=PPP1CB
CAPNS1	Calpain Small Subunit 1	Protein Coding	P04632	55	GC19P161977	3.91773128509521	https://www.genecards.org/cgi-bin/carddisp.pl?gene=CAPNS1
P2RY1	Purinergic Receptor P2Y1	Protein Coding	P47900	59	GC03P152835	3.91686511039734	https://www.genecards.org/cgi-bin/carddisp.pl?gene=P2RY1
MAP3K20	Mitogen-Activated Protein Kinase Kinase Kinase 20	Protein Coding	Q9NYL2	56	GC02P173076	3.90749549865723	https://www.genecards.org/cgi-bin/carddisp.pl?gene=MAP3K20
LAMB2	Laminin Subunit Beta 2	Protein Coding	P55268	58	GC03M049121	3.90560293197632	https://www.genecards.org/cgi-bin/carddisp.pl?gene=LAMB2
NFKBIA	NFKB Inhibitor Alpha	Protein Coding	P25963	63	GC14M035401	3.90256786346436	https://www.genecards.org/cgi-bin/carddisp.pl?gene=NFKBIA
MPDU1	Mannose-P-Dolichol Utilization Defect 1	Protein Coding	O75352	53	GC17P007583	3.90150737762451	https://www.genecards.org/cgi-bin/carddisp.pl?gene=MPDU1
VAC14	VAC14 Component Of PIKFYVE Complex	Protein Coding	Q08AM6	55	GC16M076172	3.89918875694275	https://www.genecards.org/cgi-bin/carddisp.pl?gene=VAC14
MIR15A	MicroRNA 15a	RNA Gene		25	GC13M050049	3.89785504341125	https://www.genecards.org/cgi-bin/carddisp.pl?gene=MIR15A
ABCD1	ATP Binding Cassette Subfamily D Member 1	Protein Coding	P33897	59	GC0XP153724	3.8975145816803	https://www.genecards.org/cgi-bin/carddisp.pl?gene=ABCD1
PLA2G2A	Phospholipase A2 Group IIA	Protein Coding	P14555	60	GC01M019975	3.8911497592926	https://www.genecards.org/cgi-bin/carddisp.pl?gene=PLA2G2A
TPK1	Thiamin Pyrophosphokinase 1	Protein Coding	Q9H3S4	57	GC07M144451	3.8902382850647	https://www.genecards.org/cgi-bin/carddisp.pl?gene=TPK1
DNMT3A	DNA Methyltransferase 3 Alpha	Protein Coding	Q9Y6K1	65	GC02M025228	3.88897562026978	https://www.genecards.org/cgi-bin/carddisp.pl?gene=DNMT3A
DHCR7	7-Dehydrocholesterol Reductase	Protein Coding	Q9UBM7	60	GC11M143165	3.88775897026062	https://www.genecards.org/cgi-bin/carddisp.pl?gene=DHCR7
ROCK2	Rho Associated Coiled-Coil Containing Protein Kinase 2	Protein Coding	O75116	58	GC02M011635	3.88402700424194	https://www.genecards.org/cgi-bin/carddisp.pl?gene=ROCK2
SMC3	Structural Maintenance Of Chromosomes 3	Protein Coding	Q9UQE7	60	GC10P110567	3.87268710136414	https://www.genecards.org/cgi-bin/carddisp.pl?gene=SMC3
PGK1	Phosphoglycerate Kinase 1	Protein Coding	P00558	62	GC0XP078278	3.86672496795654	https://www.genecards.org/cgi-bin/carddisp.pl?gene=PGK1
PXDN	Peroxidasin	Protein Coding	Q92626	56	GC02M001635	3.86270451545715	https://www.genecards.org/cgi-bin/carddisp.pl?gene=PXDN
KIF1C	Kinesin Family Member 1C	Protein Coding	O43896	53	GC17P164025	3.86234140396118	https://www.genecards.org/cgi-bin/carddisp.pl?gene=KIF1C
PHKB	Phosphorylase Kinase Regulatory Subunit Beta	Protein Coding	Q93100	55	GC16P129256	3.84690928459167	https://www.genecards.org/cgi-bin/carddisp.pl?gene=PHKB
QDPR	Quinoid Dihydropteridine Reductase	Protein Coding	P09417	59	GC04M017460	3.84417343139648	https://www.genecards.org/cgi-bin/carddisp.pl?gene=QDPR
PEX19	Peroxisomal Biogenesis Factor 19	Protein Coding	P40855	56	GC01M160276	3.84341382980347	https://www.genecards.org/cgi-bin/carddisp.pl?gene=PEX19
PLCB2	Phospholipase C Beta 2	Protein Coding	Q00722	55	GC15M040278	3.84157395362854	https://www.genecards.org/cgi-bin/carddisp.pl?gene=PLCB2
COQ8A	Coenzyme Q8A	Protein Coding	Q8NI60	55	GC01P226982	3.83431029319763	https://www.genecards.org/cgi-bin/carddisp.pl?gene=COQ8A
UCP2	Uncoupling Protein 2	Protein Coding	P55851	58	GC11M073974	3.83258533477783	https://www.genecards.org/cgi-bin/carddisp.pl?gene=UCP2
PKM	Pyruvate Kinase M1/2	Protein Coding	P14618	63	GC15M072199	3.83251976966858	https://www.genecards.org/cgi-bin/carddisp.pl?gene=PKM
TSEN34	TRNA Splicing Endonuclease Subunit 34	Protein Coding	Q9BSV6	49	GC19P170411	3.83199763298035	https://www.genecards.org/cgi-bin/carddisp.pl?gene=TSEN34
HLA-B	Major Histocompatibility Complex, Class I, B	Protein Coding	P01889	59	GC06M111465	3.83108806610107	https://www.genecards.org/cgi-bin/carddisp.pl?gene=HLA-B
DICER1	Dicer 1, Ribonuclease III	Protein Coding	Q9UPY3	61	GC14M095086	3.82738304138184	https://www.genecards.org/cgi-bin/carddisp.pl?gene=DICER1
PYCR1	Pyrroline-5-Carboxylate Reductase 1	Protein Coding	P32322	57	GC17M081932	3.82477903366089	https://www.genecards.org/cgi-bin/carddisp.pl?gene=PYCR1
HSPA1A	Heat Shock Protein Family A (Hsp70) Member 1A	Protein Coding	P0DMV8	60	GC06P190725	3.82439136505127	https://www.genecards.org/cgi-bin/carddisp.pl?gene=HSPA1A
TRPC1	Transient Receptor Potential Cation Channel Subfamily C Member 1	Protein Coding	P48995	53	GC03P142724	3.8202166557312	https://www.genecards.org/cgi-bin/carddisp.pl?gene=TRPC1
PHKA1	Phosphorylase Kinase Regulatory Subunit Alpha 1	Protein Coding	P46020	53	GC0XM072578	3.81456446647644	https://www.genecards.org/cgi-bin/carddisp.pl?gene=PHKA1
DSC3	Desmocollin 3	Protein Coding	Q14574	55	GC18M039263	3.81207942962646	https://www.genecards.org/cgi-bin/carddisp.pl?gene=DSC3
PDLIM5	PDZ And LIM Domain 5	Protein Coding	Q96HC4	51	GC04P094451	3.81193280220032	https://www.genecards.org/cgi-bin/carddisp.pl?gene=PDLIM5
TRIM37	Tripartite Motif Containing 37	Protein Coding	O94972	53	GC17M101477	3.80668520927429	https://www.genecards.org/cgi-bin/carddisp.pl?gene=TRIM37
GLI3	GLI Family Zinc Finger 3	Protein Coding	P10071	62	GC07M041960	3.80650901794434	https://www.genecards.org/cgi-bin/carddisp.pl?gene=GLI3
FKBP6	FKBP Prolyl Isomerase Family Member 6 (Inactive)	Protein Coding	O75344	50	GC07P073328	3.80445575714111	https://www.genecards.org/cgi-bin/carddisp.pl?gene=FKBP6
TUBB3	Tubulin Beta 3 Class III	Protein Coding	Q13509	63	GC16P130848	3.80114030838013	https://www.genecards.org/cgi-bin/carddisp.pl?gene=TUBB3
KCNQ1-AS1	KCNQ1 Antisense RNA 1	RNA Gene		23	GC11M015880	3.80075621604919	https://www.genecards.org/cgi-bin/carddisp.pl?gene=KCNQ1-AS1
MT-ND4	Mitochondrially Encoded NADH:Ubiquinone Oxidoreductase Core Subunit 4	Protein Coding	P03905	44	GCMTP010762	3.79916715621948	https://www.genecards.org/cgi-bin/carddisp.pl?gene=MT-ND4
CCN1	Cellular Communication Network Factor 1	Protein Coding	O00622	52	GC01P089746	3.79198789596558	https://www.genecards.org/cgi-bin/carddisp.pl?gene=CCN1
ADGRG1	Adhesion G Protein-Coupled Receptor G1	Protein Coding	Q9Y653	55	GC16P057610	3.78765535354614	https://www.genecards.org/cgi-bin/carddisp.pl?gene=ADGRG1
MIR26A1	MicroRNA 26a-1	RNA Gene		30	GC03P037969	3.78129911422729	https://www.genecards.org/cgi-bin/carddisp.pl?gene=MIR26A1
HAMP	Hepcidin Antimicrobial Peptide	Protein Coding	P81172	56	GC19P161950	3.78031826019287	https://www.genecards.org/cgi-bin/carddisp.pl?gene=HAMP
TRIM21	Tripartite Motif Containing 21	Protein Coding	P19474	56	GC11M004384	3.7767186164856	https://www.genecards.org/cgi-bin/carddisp.pl?gene=TRIM21
HSPA5	Heat Shock Protein Family A (Hsp70) Member 5	Protein Coding	P11021	62	GC09M125234	3.77320194244385	https://www.genecards.org/cgi-bin/carddisp.pl?gene=HSPA5
ATP5F1A	ATP Synthase F1 Subunit Alpha	Protein Coding	P25705	59	GC18M046081	3.77121925354004	https://www.genecards.org/cgi-bin/carddisp.pl?gene=ATP5F1A
MSH2	MutS Homolog 2	Protein Coding	P43246	61	GC02P047403	3.77093410491943	https://www.genecards.org/cgi-bin/carddisp.pl?gene=MSH2
MAPK9	Mitogen-Activated Protein Kinase 9	Protein Coding	P45984	62	GC05M183695	3.76898264884949	https://www.genecards.org/cgi-bin/carddisp.pl?gene=MAPK9
JAG2	Jagged Canonical Notch Ligand 2	Protein Coding	Q9Y219	57	GC14M105140	3.76832032203674	https://www.genecards.org/cgi-bin/carddisp.pl?gene=JAG2
MICU1	Mitochondrial Calcium Uptake 1	Protein Coding	Q9BPX6	55	GC10M072367	3.76219916343689	https://www.genecards.org/cgi-bin/carddisp.pl?gene=MICU1
EHMT1	Euchromatic Histone Lysine Methyltransferase 1	Protein Coding	Q9H9B1	58	GC09P137618	3.76081275939941	https://www.genecards.org/cgi-bin/carddisp.pl?gene=EHMT1
LRRC10	Leucine Rich Repeat Containing 10	Protein Coding	Q5BKY1	44	GC12M069608	3.75225138664246	https://www.genecards.org/cgi-bin/carddisp.pl?gene=LRRC10
ACVR2B	Activin A Receptor Type 2B	Protein Coding	Q13705	62	GC03P038453	3.74563932418823	https://www.genecards.org/cgi-bin/carddisp.pl?gene=ACVR2B
PPIA	Peptidylprolyl Isomerase A	Protein Coding	P62937	59	GC07P045600	3.74553680419922	https://www.genecards.org/cgi-bin/carddisp.pl?gene=PPIA
GRB2	Growth Factor Receptor Bound Protein 2	Protein Coding	P62993	60	GC17M075318	3.73735547065735	https://www.genecards.org/cgi-bin/carddisp.pl?gene=GRB2
GREM1	Gremlin 1, DAN Family BMP Antagonist	Protein Coding	O60565	58	GC15P201431	3.72794127464294	https://www.genecards.org/cgi-bin/carddisp.pl?gene=GREM1
PLAUR	Plasminogen Activator, Urokinase Receptor	Protein Coding	Q03405	57	GC19M043646	3.72054386138916	https://www.genecards.org/cgi-bin/carddisp.pl?gene=PLAUR
FOXC1	Forkhead Box C1	Protein Coding	Q12948	55	GC06P002371	3.71624565124512	https://www.genecards.org/cgi-bin/carddisp.pl?gene=FOXC1
PUS1	Pseudouridine Synthase 1	Protein Coding	Q9Y606	55	GC12P131929	3.7104594707489	https://www.genecards.org/cgi-bin/carddisp.pl?gene=PUS1
ACHE	Acetylcholinesterase (Yt Blood Group)	Protein Coding	P22303	60	GC07M100889	3.70599269866943	https://www.genecards.org/cgi-bin/carddisp.pl?gene=ACHE
BAZ1B	Bromodomain Adjacent To Zinc Finger Domain 1B	Protein Coding	Q9UIG0	53	GC07M073440	3.70575356483459	https://www.genecards.org/cgi-bin/carddisp.pl?gene=BAZ1B
MIR381	MicroRNA 381	RNA Gene		27	GC14P122509	3.70560503005981	https://www.genecards.org/cgi-bin/carddisp.pl?gene=MIR381
MT-TP	Mitochondrially Encoded TRNA-Pro (CCN)	RNA Gene		20	GCMTM015957	3.70267009735107	https://www.genecards.org/cgi-bin/carddisp.pl?gene=MT-TP
ERAP1	Endoplasmic Reticulum Aminopeptidase 1	Protein Coding	Q9NZ08	57	GC05M096760	3.69901466369629	https://www.genecards.org/cgi-bin/carddisp.pl?gene=ERAP1
LIFR	LIF Receptor Subunit Alpha	Protein Coding	P42702	59	GC05M039144	3.69347977638245	https://www.genecards.org/cgi-bin/carddisp.pl?gene=LIFR
ESR2	Estrogen Receptor 2	Protein Coding	Q92731	61	GC14M064084	3.68897700309753	https://www.genecards.org/cgi-bin/carddisp.pl?gene=ESR2
SLC2A2	Solute Carrier Family 2 Member 2	Protein Coding	P11168	63	GC03M171024	3.68827795982361	https://www.genecards.org/cgi-bin/carddisp.pl?gene=SLC2A2
RAMP3	Receptor Activity Modifying Protein 3	Protein Coding	O60896	53	GC07P045638	3.68404531478882	https://www.genecards.org/cgi-bin/carddisp.pl?gene=RAMP3
CHCHD10	Coiled-Coil-Helix-Coiled-Coil-Helix Domain Containing 10	Protein Coding	Q8WYQ3	52	GC22M023765	3.68290281295776	https://www.genecards.org/cgi-bin/carddisp.pl?gene=CHCHD10
RAPGEF3	Rap Guanine Nucleotide Exchange Factor 3	Protein Coding	O95398	57	GC12M047736	3.67775940895081	https://www.genecards.org/cgi-bin/carddisp.pl?gene=RAPGEF3
MIR149	MicroRNA 149	RNA Gene		31	GC02P240456	3.67295980453491	https://www.genecards.org/cgi-bin/carddisp.pl?gene=MIR149
KITLG	KIT Ligand	Protein Coding	P21583	60	GC12M088492	3.67188572883606	https://www.genecards.org/cgi-bin/carddisp.pl?gene=KITLG
CUL4B	Cullin 4B	Protein Coding	Q13620	55	GC0XM120572	3.66405749320984	https://www.genecards.org/cgi-bin/carddisp.pl?gene=CUL4B
ADAMTS4	ADAM Metallopeptidase With Thrombospondin Type 1 Motif 4	Protein Coding	O75173	57	GC01M161184	3.66396570205688	https://www.genecards.org/cgi-bin/carddisp.pl?gene=ADAMTS4
TNFRSF1B	TNF Receptor Superfamily Member 1B	Protein Coding	P20333	61	GC01P083410	3.66275572776794	https://www.genecards.org/cgi-bin/carddisp.pl?gene=TNFRSF1B
PLXNA2	Plexin A2	Protein Coding	O75051	55	GC01M208023	3.65754055976868	https://www.genecards.org/cgi-bin/carddisp.pl?gene=PLXNA2
MYL9	Myosin Light Chain 9	Protein Coding	P24844	57	GC20P036541	3.65729212760925	https://www.genecards.org/cgi-bin/carddisp.pl?gene=MYL9
PMS2	PMS1 Homolog 2, Mismatch Repair System Component	Protein Coding	P54278	61	GC07M005973	3.65658569335938	https://www.genecards.org/cgi-bin/carddisp.pl?gene=PMS2
SEC23B	SEC23 Homolog B, COPII Coat Complex Component	Protein Coding	Q15437	53	GC20P018507	3.65553736686707	https://www.genecards.org/cgi-bin/carddisp.pl?gene=SEC23B
MIR30D	MicroRNA 30d	RNA Gene		26	GC08M134804	3.65545654296875	https://www.genecards.org/cgi-bin/carddisp.pl?gene=MIR30D
RMRP	RNA Component Of Mitochondrial RNA Processing Endoribonuclease	RNA Gene		31	GC09M036200	3.65271425247192	https://www.genecards.org/cgi-bin/carddisp.pl?gene=RMRP
PEX2	Peroxisomal Biogenesis Factor 2	Protein Coding	P28328	56	GC08M076980	3.64792370796204	https://www.genecards.org/cgi-bin/carddisp.pl?gene=PEX2
FMR1	Fragile X Messenger Ribonucleoprotein 1	Protein Coding	Q06787	57	GC0XP148000	3.64755058288574	https://www.genecards.org/cgi-bin/carddisp.pl?gene=FMR1
ALDH18A1	Aldehyde Dehydrogenase 18 Family Member A1	Protein Coding	P54886	58	GC10M095605	3.64456009864807	https://www.genecards.org/cgi-bin/carddisp.pl?gene=ALDH18A1
TCF4	Transcription Factor 4	Protein Coding	P15884	59	GC18M055222	3.64399671554565	https://www.genecards.org/cgi-bin/carddisp.pl?gene=TCF4
PRPS1	Phosphoribosyl Pyrophosphate Synthetase 1	Protein Coding	P60891	59	GC0XP107628	3.64328289031982	https://www.genecards.org/cgi-bin/carddisp.pl?gene=PRPS1
GPX1	Glutathione Peroxidase 1	Protein Coding	P07203	57	GC03M055031	3.64111375808716	https://www.genecards.org/cgi-bin/carddisp.pl?gene=GPX1
EPRS1	Glutamyl-Prolyl-TRNA Synthetase 1	Protein Coding	P07814	56	GC01M219969	3.6387300491333	https://www.genecards.org/cgi-bin/carddisp.pl?gene=EPRS1
RNASEH2B	Ribonuclease H2 Subunit B	Protein Coding	Q5TBB1	48	GC13P050909	3.63666439056396	https://www.genecards.org/cgi-bin/carddisp.pl?gene=RNASEH2B
LMNB2	Lamin B2	Protein Coding	Q03252	55	GC19M111600	3.63602113723755	https://www.genecards.org/cgi-bin/carddisp.pl?gene=LMNB2
SLC35C1	Solute Carrier Family 35 Member C1	Protein Coding	Q96A29	51	GC11P049443	3.63396525382996	https://www.genecards.org/cgi-bin/carddisp.pl?gene=SLC35C1
DGCR8	DGCR8 Microprocessor Complex Subunit	Protein Coding	Q8WYQ5	55	GC22P020080	3.62974762916565	https://www.genecards.org/cgi-bin/carddisp.pl?gene=DGCR8
PIK3R3	Phosphoinositide-3-Kinase Regulatory Subunit 3	Protein Coding	Q92569	57	GC01M046041	3.62956	https://www.genecards.org/cgi-bin/carddisp.pl?gene=PIK3R3
TBXAS1	Thromboxane A Synthase 1	Protein Coding	P24557	60	GC07P139777	3.6284065246582	https://www.genecards.org/cgi-bin/carddisp.pl?gene=TBXAS1
DDR2	Discoidin Domain Receptor Tyrosine Kinase 2	Protein Coding	Q16832	63	GC01P180385	3.62786555290222	https://www.genecards.org/cgi-bin/carddisp.pl?gene=DDR2
CNTN1	Contactin 1	Protein Coding	Q12860	59	GC12P040692	3.62774848937988	https://www.genecards.org/cgi-bin/carddisp.pl?gene=CNTN1
ATG7	Autophagy Related 7	Protein Coding	O95352	56	GC03P028804	3.62381100654602	https://www.genecards.org/cgi-bin/carddisp.pl?gene=ATG7
VDAC1	Voltage Dependent Anion Channel 1	Protein Coding	P21796	59	GC05M133975	3.62361741065979	https://www.genecards.org/cgi-bin/carddisp.pl?gene=VDAC1
MIR154	MicroRNA 154	RNA Gene		27	GC14P122492	3.62343835830688	https://www.genecards.org/cgi-bin/carddisp.pl?gene=MIR154
MT-TS1	Mitochondrially Encoded TRNA-Ser (UCN) 1	RNA Gene		23	GCMTM007447	3.62310647964478	https://www.genecards.org/cgi-bin/carddisp.pl?gene=MT-TS1
NLRX1	NLR Family Member X1	Protein Coding	Q86UT6	50	GC11P119166	3.62247586250305	https://www.genecards.org/cgi-bin/carddisp.pl?gene=NLRX1
AIP	AHR Interacting HSP90 Co-Chaperone	Protein Coding	O00170	56	GC11P067468	3.62032508850098	https://www.genecards.org/cgi-bin/carddisp.pl?gene=AIP
LOC126807136	MED14-Independent Group 3 Enhancer GRCh37_chr4:114274931-114276130	Functional Element		9	GC04P113353	3.61895608901978	https://www.genecards.org/cgi-bin/carddisp.pl?gene=LOC126807136
UBR5	Ubiquitin Protein Ligase E3 Component N-Recognin 5	Protein Coding	O95071	54	GC08M102252	3.61862134933472	https://www.genecards.org/cgi-bin/carddisp.pl?gene=UBR5
TYMP	Thymidine Phosphorylase	Protein Coding	P19971	60	GC22M050525	3.61584854125977	https://www.genecards.org/cgi-bin/carddisp.pl?gene=TYMP
TRIM8	Tripartite Motif Containing 8	Protein Coding	Q9BZR9	51	GC10P128984	3.61179089546204	https://www.genecards.org/cgi-bin/carddisp.pl?gene=TRIM8
TRPC6	Transient Receptor Potential Cation Channel Subfamily C Member 6	Protein Coding	Q9Y210	62	GC11M101451	3.61070728302002	https://www.genecards.org/cgi-bin/carddisp.pl?gene=TRPC6
GJC1	Gap Junction Protein Gamma 1	Protein Coding	P36383	55	GC17M101085	3.60695838928223	https://www.genecards.org/cgi-bin/carddisp.pl?gene=GJC1
ATF2	Activating Transcription Factor 2	Protein Coding	P15336	59	GC02M175072	3.6015191078186	https://www.genecards.org/cgi-bin/carddisp.pl?gene=ATF2
COQ6	Coenzyme Q6, Monooxygenase	Protein Coding	Q9Y2Z9	56	GC14P073949	3.60114312171936	https://www.genecards.org/cgi-bin/carddisp.pl?gene=COQ6
PDSS1	Decaprenyl Diphosphate Synthase Subunit 1	Protein Coding	Q5T2R2	54	GC10P026697	3.60114312171936	https://www.genecards.org/cgi-bin/carddisp.pl?gene=PDSS1
PDSS2	Decaprenyl Diphosphate Synthase Subunit 2	Protein Coding	Q86YH6	53	GC06M107152	3.60114312171936	https://www.genecards.org/cgi-bin/carddisp.pl?gene=PDSS2
ADCY1	Adenylate Cyclase 1	Protein Coding	Q08828	60	GC07P045585	3.59750604629517	https://www.genecards.org/cgi-bin/carddisp.pl?gene=ADCY1
ELAVL1	ELAV Like RNA Binding Protein 1	Protein Coding	Q15717	55	GC19M007958	3.59717559814453	https://www.genecards.org/cgi-bin/carddisp.pl?gene=ELAVL1
SPG7	SPG7 Matrix AAA Peptidase Subunit, Paraplegin	Protein Coding	Q9UQ90	56	GC16P130822	3.59693479537964	https://www.genecards.org/cgi-bin/carddisp.pl?gene=SPG7
ADAMTS17	ADAM Metallopeptidase With Thrombospondin Type 1 Motif 17	Protein Coding	Q8TE56	50	GC15M099971	3.59631705284119	https://www.genecards.org/cgi-bin/carddisp.pl?gene=ADAMTS17
HOPX	HOP Homeobox	Protein Coding	Q9BPY8	49	GC04M056647	3.59001970291138	https://www.genecards.org/cgi-bin/carddisp.pl?gene=HOPX
HJV	Hemojuvelin BMP Co-Receptor	Protein Coding	Q6ZVN8	56	GC01M168143	3.58987808227539	https://www.genecards.org/cgi-bin/carddisp.pl?gene=HJV
MIR211	MicroRNA 211	RNA Gene		30	GC15M031065	3.58490538597107	https://www.genecards.org/cgi-bin/carddisp.pl?gene=MIR211
AMT	Aminomethyltransferase	Protein Coding	P48728	56	GC03M055033	3.5845799446106	https://www.genecards.org/cgi-bin/carddisp.pl?gene=AMT
GAMT	Guanidinoacetate N-Methyltransferase	Protein Coding	Q14353	59	GC19M001397	3.58456683158875	https://www.genecards.org/cgi-bin/carddisp.pl?gene=GAMT
TLN1	Talin 1	Protein Coding	Q9Y490	56	GC09M035696	3.58296060562134	https://www.genecards.org/cgi-bin/carddisp.pl?gene=TLN1
AKR1B1	Aldo-Keto Reductase Family 1 Member B	Protein Coding	P15121	60	GC07M134442	3.58096790313721	https://www.genecards.org/cgi-bin/carddisp.pl?gene=AKR1B1
DYM	Dymeclin	Protein Coding	Q7RTS9	51	GC18M049041	3.57898640632629	https://www.genecards.org/cgi-bin/carddisp.pl?gene=DYM
SKI	SKI Proto-Oncogene	Protein Coding	P12755	57	GC01P082947	3.57699346542358	https://www.genecards.org/cgi-bin/carddisp.pl?gene=SKI
ADORA2A	Adenosine A2a Receptor	Protein Coding	P29274	60	GC22P024417	3.57551598548889	https://www.genecards.org/cgi-bin/carddisp.pl?gene=ADORA2A
FOXP2	Forkhead Box P2	Protein Coding	O15409	56	GC07P114086	3.57452392578125	https://www.genecards.org/cgi-bin/carddisp.pl?gene=FOXP2
LDHA	Lactate Dehydrogenase A	Protein Coding	P00338	63	GC11P018394	3.57175207138062	https://www.genecards.org/cgi-bin/carddisp.pl?gene=LDHA
BCL2L1	BCL2 Like 1	Protein Coding	Q07817	63	GC20M031664	3.56757616996765	https://www.genecards.org/cgi-bin/carddisp.pl?gene=BCL2L1
CACNB1	Calcium Voltage-Gated Channel Auxiliary Subunit Beta 1	Protein Coding	Q02641	55	GC17M039173	3.56470155715942	https://www.genecards.org/cgi-bin/carddisp.pl?gene=CACNB1
CAST	Calpastatin	Protein Coding	P20810	59	GC05P095975	3.56340742111206	https://www.genecards.org/cgi-bin/carddisp.pl?gene=CAST
FLCN	Folliculin	Protein Coding	Q8NFG4	55	GC17M017212	3.56170296669006	https://www.genecards.org/cgi-bin/carddisp.pl?gene=FLCN
CRELD1	CRELD Disulfide Isomerase 1	Protein Coding	Q96HD1	52	GC03P028766	3.55925607681274	https://www.genecards.org/cgi-bin/carddisp.pl?gene=CRELD1
GLP1R	Glucagon Like Peptide 1 Receptor	Protein Coding	P43220	60	GC06P039048	3.55896425247192	https://www.genecards.org/cgi-bin/carddisp.pl?gene=GLP1R
EDA	Ectodysplasin A	Protein Coding	Q92838	53	GC0XP069618	3.55878281593323	https://www.genecards.org/cgi-bin/carddisp.pl?gene=EDA
CALML3	Calmodulin Like 3	Protein Coding	P27482	52	GC10P005524	3.55561876296997	https://www.genecards.org/cgi-bin/carddisp.pl?gene=CALML3
CALML5	Calmodulin Like 5	Protein Coding	Q9NZT1	49	GC10M005498	3.55561876296997	https://www.genecards.org/cgi-bin/carddisp.pl?gene=CALML5
CALML4	Calmodulin Like 4	Protein Coding	Q96GE6	47	GC15M068190	3.55561876296997	https://www.genecards.org/cgi-bin/carddisp.pl?gene=CALML4
CALML6	Calmodulin Like 6	Protein Coding	Q8TD86	44	GC01P082940	3.55561876296997	https://www.genecards.org/cgi-bin/carddisp.pl?gene=CALML6
GTF2IRD1	GTF2I Repeat Domain Containing 1	Protein Coding	Q9UHL9	53	GC07P097836	3.5555317401886	https://www.genecards.org/cgi-bin/carddisp.pl?gene=GTF2IRD1
CLIP2	CAP-Gly Domain Containing Linker Protein 2	Protein Coding	Q9UDT6	52	GC07P074289	3.5555317401886	https://www.genecards.org/cgi-bin/carddisp.pl?gene=CLIP2
MT-TW	Mitochondrially Encoded TRNA-Trp (UGA/G)	RNA Gene		22	GCMTP005514	3.55139303207397	https://www.genecards.org/cgi-bin/carddisp.pl?gene=MT-TW
MT-TS2	Mitochondrially Encoded TRNA-Ser (AGU/C) 2	RNA Gene		21	GCMTP012215	3.55139303207397	https://www.genecards.org/cgi-bin/carddisp.pl?gene=MT-TS2
MAPK11	Mitogen-Activated Protein Kinase 11	Protein Coding	Q15759	60	GC22M050263	3.54702234268188	https://www.genecards.org/cgi-bin/carddisp.pl?gene=MAPK11
HABP4	Hyaluronan Binding Protein 4	Protein Coding	Q5JVS0	45	GC09P096450	3.54564476013184	https://www.genecards.org/cgi-bin/carddisp.pl?gene=HABP4
CYP11A1	Cytochrome P450 Family 11 Subfamily A Member 1	Protein Coding	P05108	62	GC15M074337	3.53884696960449	https://www.genecards.org/cgi-bin/carddisp.pl?gene=CYP11A1
XYLT1	Xylosyltransferase 1	Protein Coding	Q86Y38	57	GC16M017101	3.53836393356323	https://www.genecards.org/cgi-bin/carddisp.pl?gene=XYLT1
ALDOA	Aldolase, Fructose-Bisphosphate A	Protein Coding	P04075	62	GC16P030064	3.53804039955139	https://www.genecards.org/cgi-bin/carddisp.pl?gene=ALDOA
MIR148B	MicroRNA 148b	RNA Gene		29	GC12P054337	3.53131866455078	https://www.genecards.org/cgi-bin/carddisp.pl?gene=MIR148B
LOC106780800	CYP21A2 Recombination Region	Functional Element		9	GC06P194261	3.52868580818176	https://www.genecards.org/cgi-bin/carddisp.pl?gene=LOC106780800
FGF7	Fibroblast Growth Factor 7	Protein Coding	P21781	57	GC15P049423	3.52865481376648	https://www.genecards.org/cgi-bin/carddisp.pl?gene=FGF7
COL11A2	Collagen Type XI Alpha 2 Chain	Protein Coding	P13942	56	GC06M033162	3.52325057983398	https://www.genecards.org/cgi-bin/carddisp.pl?gene=COL11A2
NT5E	5'-Nucleotidase Ecto	Protein Coding	P21589	65	GC06P085449	3.52063822746277	https://www.genecards.org/cgi-bin/carddisp.pl?gene=NT5E
SCN11A	Sodium Voltage-Gated Channel Alpha Subunit 11	Protein Coding	Q9UI33	56	GC03M038891	3.51285099983215	https://www.genecards.org/cgi-bin/carddisp.pl?gene=SCN11A
MIR103A1	MicroRNA 103a-1	RNA Gene		26	GC05M168560	3.50927090644836	https://www.genecards.org/cgi-bin/carddisp.pl?gene=MIR103A1
HSPB7	Heat Shock Protein Family B (Small) Member 7	Protein Coding	Q9UBY9	50	GC01M016014	3.50575876235962	https://www.genecards.org/cgi-bin/carddisp.pl?gene=HSPB7
VPS33B	VPS33B Late Endosome And Lysosome Associated	Protein Coding	Q9H267	53	GC15M090998	3.50343203544617	https://www.genecards.org/cgi-bin/carddisp.pl?gene=VPS33B
DLK1	Delta Like Non-Canonical Notch Ligand 1	Protein Coding	P80370	59	GC14P121597	3.50190877914429	https://www.genecards.org/cgi-bin/carddisp.pl?gene=DLK1
MYL6	Myosin Light Chain 6	Protein Coding	P60660	52	GC12P056158	3.50114393234253	https://www.genecards.org/cgi-bin/carddisp.pl?gene=MYL6
ITGA9	Integrin Subunit Alpha 9	Protein Coding	Q13797	56	GC03P037468	3.49874544143677	https://www.genecards.org/cgi-bin/carddisp.pl?gene=ITGA9
IGFBP5	Insulin Like Growth Factor Binding Protein 5	Protein Coding	P24593	56	GC02M216672	3.49687719345093	https://www.genecards.org/cgi-bin/carddisp.pl?gene=IGFBP5
CACNA1F	Calcium Voltage-Gated Channel Subunit Alpha1 F	Protein Coding	O60840	56	GC0XM049205	3.49228501319885	https://www.genecards.org/cgi-bin/carddisp.pl?gene=CACNA1F
MAP2K4	Mitogen-Activated Protein Kinase Kinase 4	Protein Coding	P45985	62	GC17P012020	3.49116659164429	https://www.genecards.org/cgi-bin/carddisp.pl?gene=MAP2K4
UMOD	Uromodulin	Protein Coding	P07911	55	GC16M052793	3.49078822135925	https://www.genecards.org/cgi-bin/carddisp.pl?gene=UMOD
ACO2	Aconitase 2	Protein Coding	Q99798	59	GC22P097511	3.47452092170715	https://www.genecards.org/cgi-bin/carddisp.pl?gene=ACO2
ECE1	Endothelin Converting Enzyme 1	Protein Coding	P42892	61	GC01M021217	3.47284007072449	https://www.genecards.org/cgi-bin/carddisp.pl?gene=ECE1
KCNIP2	Potassium Voltage-Gated Channel Interacting Protein 2	Protein Coding	Q9NS61	52	GC10M101825	3.47221779823303	https://www.genecards.org/cgi-bin/carddisp.pl?gene=KCNIP2
NR1H3	Nuclear Receptor Subfamily 1 Group H Member 3	Protein Coding	Q13133	59	GC11P047248	3.46978783607483	https://www.genecards.org/cgi-bin/carddisp.pl?gene=NR1H3
VASP	Vasodilator Stimulated Phosphoprotein	Protein Coding	P50552	56	GC19P162277	3.46857929229736	https://www.genecards.org/cgi-bin/carddisp.pl?gene=VASP
ALDH7A1	Aldehyde Dehydrogenase 7 Family Member A1	Protein Coding	P49419	60	GC05M126541	3.46741390228271	https://www.genecards.org/cgi-bin/carddisp.pl?gene=ALDH7A1
MSTO1	Misato Mitochondrial Distribution And Morphology Regulator 1	Protein Coding	Q9BUK6	51	GC01P180061	3.46494269371033	https://www.genecards.org/cgi-bin/carddisp.pl?gene=MSTO1
ITPKC	Inositol-Trisphosphate 3-Kinase C	Protein Coding	Q96DU7	56	GC19P162106	3.46365737915039	https://www.genecards.org/cgi-bin/carddisp.pl?gene=ITPKC
HPRT1	Hypoxanthine Phosphoribosyltransferase 1	Protein Coding	P00492	60	GC0XP134460	3.46219205856323	https://www.genecards.org/cgi-bin/carddisp.pl?gene=HPRT1
OSM	Oncostatin M	Protein Coding	P13725	56	GC22M030262	3.45951771736145	https://www.genecards.org/cgi-bin/carddisp.pl?gene=OSM
ALDH5A1	Aldehyde Dehydrogenase 5 Family Member A1	Protein Coding	P51649	59	GC06P024494	3.45817	https://www.genecards.org/cgi-bin/carddisp.pl?gene=ALDH5A1
SLCO1B1	Solute Carrier Organic Anion Transporter Family Member 1B1	Protein Coding	Q9Y6L6	59	GC12P080631	3.45708990097046	https://www.genecards.org/cgi-bin/carddisp.pl?gene=SLCO1B1
FRG1	FSHD Region Gene 1	Protein Coding	Q14331	53	GC04P189940	3.45674681663513	https://www.genecards.org/cgi-bin/carddisp.pl?gene=FRG1
TFAP2A	Transcription Factor AP-2 Alpha	Protein Coding	P05549	60	GC06M010393	3.45459008216858	https://www.genecards.org/cgi-bin/carddisp.pl?gene=TFAP2A
TUBB2B	Tubulin Beta 2B Class IIb	Protein Coding	Q9BVA1	56	GC06M004303	3.45064997673035	https://www.genecards.org/cgi-bin/carddisp.pl?gene=TUBB2B
SNHG1	Small Nucleolar RNA Host Gene 1	RNA Gene		28	GC11M142874	3.45038151741028	https://www.genecards.org/cgi-bin/carddisp.pl?gene=SNHG1
LMOD3	Leiomodin 3	Protein Coding	Q0VAK6	52	GC03M069156	3.44804549217224	https://www.genecards.org/cgi-bin/carddisp.pl?gene=LMOD3
CSF2	Colony Stimulating Factor 2	Protein Coding	P04141	59	GC05P132073	3.44478964805603	https://www.genecards.org/cgi-bin/carddisp.pl?gene=CSF2
FLNB	Filamin B	Protein Coding	O75369	60	GC03P058008	3.44265961647034	https://www.genecards.org/cgi-bin/carddisp.pl?gene=FLNB
LIMK1	LIM Domain Kinase 1	Protein Coding	P53667	62	GC07P074082	3.44005346298218	https://www.genecards.org/cgi-bin/carddisp.pl?gene=LIMK1
TBL2	Transducin Beta Like 2	Protein Coding	Q9Y4P3	50	GC07M082030	3.44005346298218	https://www.genecards.org/cgi-bin/carddisp.pl?gene=TBL2
TMEM270	Transmembrane Protein 270	Protein Coding	Q6UE05	37	GC07P097815	3.44005346298218	https://www.genecards.org/cgi-bin/carddisp.pl?gene=TMEM270
MT-TT	Mitochondrially Encoded TRNA-Thr (ACN)	RNA Gene		23	GCMTP015890	3.43520188331604	https://www.genecards.org/cgi-bin/carddisp.pl?gene=MT-TT
LIG3	DNA Ligase 3	Protein Coding	P49916	58	GC17P034980	3.43398642539978	https://www.genecards.org/cgi-bin/carddisp.pl?gene=LIG3
SUOX	Sulfite Oxidase	Protein Coding	P51687	57	GC12P055997	3.43395829200745	https://www.genecards.org/cgi-bin/carddisp.pl?gene=SUOX
HELLS	Helicase, Lymphoid Specific	Protein Coding	Q9NRZ9	57	GC10P128718	3.43132591247559	https://www.genecards.org/cgi-bin/carddisp.pl?gene=HELLS
COX16	Cytochrome C Oxidase Assembly Factor COX16	Protein Coding	Q9P0S2	46	GC14M070326	3.42814302444458	https://www.genecards.org/cgi-bin/carddisp.pl?gene=COX16
ATP2B4	ATPase Plasma Membrane Ca2+ Transporting 4	Protein Coding	P23634	58	GC01P203626	3.42619895935059	https://www.genecards.org/cgi-bin/carddisp.pl?gene=ATP2B4
SUCLA2	Succinate-CoA Ligase ADP-Forming Subunit Beta	Protein Coding	Q9P2R7	59	GC13M047745	3.41984248161316	https://www.genecards.org/cgi-bin/carddisp.pl?gene=SUCLA2
ACACA	Acetyl-CoA Carboxylase Alpha	Protein Coding	Q13085	62	GC17M037084	3.41926288604736	https://www.genecards.org/cgi-bin/carddisp.pl?gene=ACACA
TUBB	Tubulin Beta Class I	Protein Coding	P07437	62	GC06P190688	3.41694045066833	https://www.genecards.org/cgi-bin/carddisp.pl?gene=TUBB
SPRY3	Sprouty RTK Signaling Antagonist 3	Protein Coding	O43610	44	GC0XP155612	3.41513895988464	https://www.genecards.org/cgi-bin/carddisp.pl?gene=SPRY3
HTR2B	5-Hydroxytryptamine Receptor 2B	Protein Coding	P41595	55	GC02M231108	3.41211724281311	https://www.genecards.org/cgi-bin/carddisp.pl?gene=HTR2B
MIR20A	MicroRNA 20a	RNA Gene		28	GC13P091758	3.41120886802673	https://www.genecards.org/cgi-bin/carddisp.pl?gene=MIR20A
GLRX3	Glutaredoxin 3	Protein Coding	O76003	51	GC10P130136	3.41047787666321	https://www.genecards.org/cgi-bin/carddisp.pl?gene=GLRX3
CASZ1	Castor Zinc Finger 1	Protein Coding	Q86V15	52	GC01M036009	3.40742421150208	https://www.genecards.org/cgi-bin/carddisp.pl?gene=CASZ1
SCARNA5	Small Cajal Body-Specific RNA 5	RNA Gene		27	GC02P233275	3.40322089195251	https://www.genecards.org/cgi-bin/carddisp.pl?gene=SCARNA5
PRKAB1	Protein Kinase AMP-Activated Non-Catalytic Subunit Beta 1	Protein Coding	Q9Y478	60	GC12P119667	3.39889717102051	https://www.genecards.org/cgi-bin/carddisp.pl?gene=PRKAB1
MIR342	MicroRNA 342	RNA Gene		29	GC14P100109	3.39848732948303	https://www.genecards.org/cgi-bin/carddisp.pl?gene=MIR342
SLC6A2	Solute Carrier Family 6 Member 2	Protein Coding	P23975	60	GC16P129458	3.39546275138855	https://www.genecards.org/cgi-bin/carddisp.pl?gene=SLC6A2
UBR4	Ubiquitin Protein Ligase E3 Component N-Recognin 4	Protein Coding	Q5T4S7	53	GC01M019074	3.39535212516785	https://www.genecards.org/cgi-bin/carddisp.pl?gene=UBR4
CD274	CD274 Molecule	Protein Coding	Q9NZQ7	59	GC09P005450	3.39288306236267	https://www.genecards.org/cgi-bin/carddisp.pl?gene=CD274
HSP90AB1	Heat Shock Protein 90 Alpha Family Class B Member 1	Protein Coding	P08238	63	GC06P044246	3.39120125770569	https://www.genecards.org/cgi-bin/carddisp.pl?gene=HSP90AB1
SERPINB2	Serpin Family B Member 2	Protein Coding	P05120	57	GC18P063871	3.39065408706665	https://www.genecards.org/cgi-bin/carddisp.pl?gene=SERPINB2
MPZ	Myelin Protein Zero	Protein Coding	P25189	55	GC01M168835	3.38703322410583	https://www.genecards.org/cgi-bin/carddisp.pl?gene=MPZ
OCRL	OCRL Inositol Polyphosphate-5-Phosphatase	Protein Coding	Q01968	57	GC0XP129539	3.38283443450928	https://www.genecards.org/cgi-bin/carddisp.pl?gene=OCRL
PDHA1	Pyruvate Dehydrogenase E1 Subunit Alpha 1	Protein Coding	P08559	60	GC0XP019343	3.38237619400024	https://www.genecards.org/cgi-bin/carddisp.pl?gene=PDHA1
PRKCD	Protein Kinase C Delta	Protein Coding	Q05655	65	GC03P053156	3.3786199092865	https://www.genecards.org/cgi-bin/carddisp.pl?gene=PRKCD
SYNPO2L	Synaptopodin 2 Like	Protein Coding	Q9H987	46	GC10M073644	3.37806606292725	https://www.genecards.org/cgi-bin/carddisp.pl?gene=SYNPO2L
GSTM1	Glutathione S-Transferase Mu 1	Protein Coding	P09488	56	GC01P109687	3.37003183364868	https://www.genecards.org/cgi-bin/carddisp.pl?gene=GSTM1
S100A8	S100 Calcium Binding Protein A8	Protein Coding	P05109	55	GC01M168551	3.36999034881592	https://www.genecards.org/cgi-bin/carddisp.pl?gene=S100A8
SMCHD1	Structural Maintenance Of Chromosomes Flexible Hinge Domain Containing 1	Protein Coding	A6NHR9	52	GC18P002655	3.36937165260315	https://www.genecards.org/cgi-bin/carddisp.pl?gene=SMCHD1
PARK7	Parkinsonism Associated Deglycase	Protein Coding	Q99497	60	GC01P083149	3.36775159835815	https://www.genecards.org/cgi-bin/carddisp.pl?gene=PARK7
COQ8B	Coenzyme Q8B	Protein Coding	Q96D53	52	GC19M112517	3.36653184890747	https://www.genecards.org/cgi-bin/carddisp.pl?gene=COQ8B
CASQ1	Calsequestrin 1	Protein Coding	P31415	55	GC01P160190	3.36622977256775	https://www.genecards.org/cgi-bin/carddisp.pl?gene=CASQ1
LMNB1	Lamin B1	Protein Coding	P20700	59	GC05P126776	3.36139297485352	https://www.genecards.org/cgi-bin/carddisp.pl?gene=LMNB1
TBX4	T-Box Transcription Factor 4	Protein Coding	P57082	52	GC17P165692	3.36036157608032	https://www.genecards.org/cgi-bin/carddisp.pl?gene=TBX4
ATP7A	ATPase Copper Transporting Alpha	Protein Coding	Q04656	59	GC0XP078277	3.35984706878662	https://www.genecards.org/cgi-bin/carddisp.pl?gene=ATP7A
PLCB4	Phospholipase C Beta 4	Protein Coding	Q15147	57	GC20P009067	3.35692143440247	https://www.genecards.org/cgi-bin/carddisp.pl?gene=PLCB4
GSTT1	Glutathione S-Transferase Theta 1	Protein Coding	P30711	44	GC22Mi00270	3.3536	https://www.genecards.org/cgi-bin/carddisp.pl?gene=GSTT1
ATP6V1E1	ATPase H+ Transporting V1 Subunit E1	Protein Coding	P36543	58	GC22M017592	3.35301375389099	https://www.genecards.org/cgi-bin/carddisp.pl?gene=ATP6V1E1
SORBS2	Sorbin And SH3 Domain Containing 2	Protein Coding	O94875	50	GC04M185585	3.35258817672729	https://www.genecards.org/cgi-bin/carddisp.pl?gene=SORBS2
MIR134	MicroRNA 134	RNA Gene		27	GC14P122491	3.35173749923706	https://www.genecards.org/cgi-bin/carddisp.pl?gene=MIR134
CMYA5	Cardiomyopathy Associated 5	Protein Coding	Q8N3K9	46	GC05P079689	3.35123085975647	https://www.genecards.org/cgi-bin/carddisp.pl?gene=CMYA5
FOXC2	Forkhead Box C2	Protein Coding	Q99958	57	GC16P130554	3.35113787651062	https://www.genecards.org/cgi-bin/carddisp.pl?gene=FOXC2
VEGFB	Vascular Endothelial Growth Factor B	Protein Coding	P49765	56	GC11P064234	3.34691715240479	https://www.genecards.org/cgi-bin/carddisp.pl?gene=VEGFB
IL2RA	Interleukin 2 Receptor Subunit Alpha	Protein Coding	P01589	63	GC10M006010	3.34484004974365	https://www.genecards.org/cgi-bin/carddisp.pl?gene=IL2RA
NTS	Neurotensin	Protein Coding	P30990	53	GC12P085876	3.34464287757874	https://www.genecards.org/cgi-bin/carddisp.pl?gene=NTS
MIR200C	MicroRNA 200c	RNA Gene		30	GC12P080296	3.34038043022156	https://www.genecards.org/cgi-bin/carddisp.pl?gene=MIR200C
MIR133A2	MicroRNA 133a-2	RNA Gene		26	GC20P069836	3.33730673789978	https://www.genecards.org/cgi-bin/carddisp.pl?gene=MIR133A2
MIR125B2	MicroRNA 125b-2	RNA Gene		29	GC21P016590	3.33634662628174	https://www.genecards.org/cgi-bin/carddisp.pl?gene=MIR125B2
HGD	Homogentisate 1,2-Dioxygenase	Protein Coding	Q93099	56	GC03M120628	3.33342933654785	https://www.genecards.org/cgi-bin/carddisp.pl?gene=HGD
CELF1	CUGBP Elav-Like Family Member 1	Protein Coding	Q92879	53	GC11M142659	3.33091330528259	https://www.genecards.org/cgi-bin/carddisp.pl?gene=CELF1
RIF1	Replication Timing Regulatory Factor 1	Protein Coding	Q5UIP0	50	GC02P151409	3.32700157165527	https://www.genecards.org/cgi-bin/carddisp.pl?gene=RIF1
PEX11B	Peroxisomal Biogenesis Factor 11 Beta	Protein Coding	O96011	52	GC01M145911	3.32362580299377	https://www.genecards.org/cgi-bin/carddisp.pl?gene=PEX11B
CYP7B1	Cytochrome P450 Family 7 Subfamily B Member 1	Protein Coding	O75881	58	GC08M064587	3.32159805297852	https://www.genecards.org/cgi-bin/carddisp.pl?gene=CYP7B1
XBP1	X-Box Binding Protein 1	Protein Coding	P17861	59	GC22M028794	3.32140016555786	https://www.genecards.org/cgi-bin/carddisp.pl?gene=XBP1
SOX17	SRY-Box Transcription Factor 17	Protein Coding	Q9H6I2	55	GC08P054457	3.31776905059814	https://www.genecards.org/cgi-bin/carddisp.pl?gene=SOX17
MAP2K5	Mitogen-Activated Protein Kinase Kinase 5	Protein Coding	Q13163	57	GC15P202136	3.31237006187439	https://www.genecards.org/cgi-bin/carddisp.pl?gene=MAP2K5
HTT	Huntingtin	Protein Coding	P42858	57	GC04P003041	3.30795860290527	https://www.genecards.org/cgi-bin/carddisp.pl?gene=HTT
COL11A1	Collagen Type XI Alpha 1 Chain	Protein Coding	P12107	55	GC01M102876	3.30569052696228	https://www.genecards.org/cgi-bin/carddisp.pl?gene=COL11A1
EIF2AK4	Eukaryotic Translation Initiation Factor 2 Alpha Kinase 4	Protein Coding	Q9P2K8	57	GC15P039934	3.30061793327332	https://www.genecards.org/cgi-bin/carddisp.pl?gene=EIF2AK4
PEX7	Peroxisomal Biogenesis Factor 7	Protein Coding	O00628	55	GC06P136822	3.29996	https://www.genecards.org/cgi-bin/carddisp.pl?gene=PEX7
DSCAS	DSC1/DSC2 Antisense RNA	RNA Gene		21	GC18P031101	3.29984951019287	https://www.genecards.org/cgi-bin/carddisp.pl?gene=DSCAS
FOXF1	Forkhead Box F1	Protein Coding	Q12946	55	GC16P086510	3.29617118835449	https://www.genecards.org/cgi-bin/carddisp.pl?gene=FOXF1
PLCB3	Phospholipase C Beta 3	Protein Coding	Q01970	61	GC11P064251	3.29615426063538	https://www.genecards.org/cgi-bin/carddisp.pl?gene=PLCB3
PYGL	Glycogen Phosphorylase L	Protein Coding	P06737	59	GC14M050857	3.29609537124634	https://www.genecards.org/cgi-bin/carddisp.pl?gene=PYGL
ADM2	Adrenomedullin 2	Protein Coding	Q7Z4H4	47	GC22P050481	3.28470611572266	https://www.genecards.org/cgi-bin/carddisp.pl?gene=ADM2
FGF21	Fibroblast Growth Factor 21	Protein Coding	Q9NSA1	52	GC19P162397	3.28139042854309	https://www.genecards.org/cgi-bin/carddisp.pl?gene=FGF21
JARID2	Jumonji And AT-Rich Interaction Domain Containing 2	Protein Coding	Q92833	55	GC06P015246	3.28119254112244	https://www.genecards.org/cgi-bin/carddisp.pl?gene=JARID2
PAX7	Paired Box 7	Protein Coding	P23759	55	GC01P083738	3.27997875213623	https://www.genecards.org/cgi-bin/carddisp.pl?gene=PAX7
RELA	RELA Proto-Oncogene, NF-KB Subunit	Protein Coding	Q04206	64	GC11M065653	3.27872800827026	https://www.genecards.org/cgi-bin/carddisp.pl?gene=RELA
SLC2A5	Solute Carrier Family 2 Member 5	Protein Coding	P22732	55	GC01M035975	3.27306985855103	https://www.genecards.org/cgi-bin/carddisp.pl?gene=SLC2A5
APELA	Apelin Receptor Early Endogenous Ligand	Protein Coding	P0DMC3	31	GC04P164877	3.2666118144989	https://www.genecards.org/cgi-bin/carddisp.pl?gene=APELA
STAR	Steroidogenic Acute Regulatory Protein	Protein Coding	P49675	58	GC08M038896	3.26441192626953	https://www.genecards.org/cgi-bin/carddisp.pl?gene=STAR
SPARC	Secreted Protein Acidic And Cysteine Rich	Protein Coding	P09486	62	GC05M151661	3.26420164108276	https://www.genecards.org/cgi-bin/carddisp.pl?gene=SPARC
MAP3K11	Mitogen-Activated Protein Kinase Kinase Kinase 11	Protein Coding	Q16584	57	GC11M142984	3.26135301589966	https://www.genecards.org/cgi-bin/carddisp.pl?gene=MAP3K11
TGM2	Transglutaminase 2	Protein Coding	P21980	60	GC20M038127	3.26080894470215	https://www.genecards.org/cgi-bin/carddisp.pl?gene=TGM2
RIN2	Ras And Rab Interactor 2	Protein Coding	Q8WYP3	50	GC20P020152	3.25842595100403	https://www.genecards.org/cgi-bin/carddisp.pl?gene=RIN2
NFATC2	Nuclear Factor Of Activated T Cells 2	Protein Coding	Q13469	58	GC20M051386	3.25570940971375	https://www.genecards.org/cgi-bin/carddisp.pl?gene=NFATC2
MT-TC	Mitochondrially Encoded TRNA-Cys (UGU/C)	RNA Gene		20	GCMTM005763	3.25191235542297	https://www.genecards.org/cgi-bin/carddisp.pl?gene=MT-TC
RNU7-1	RNA, U7 Small Nuclear 1	RNA Gene		22	GC12P080299	3.2478358745575	https://www.genecards.org/cgi-bin/carddisp.pl?gene=RNU7-1
PDYN	Prodynorphin	Protein Coding	P01213	57	GC20M001978	3.24255681037903	https://www.genecards.org/cgi-bin/carddisp.pl?gene=PDYN
COG7	Component Of Oligomeric Golgi Complex 7	Protein Coding	P83436	50	GC16M023388	3.2424635887146	https://www.genecards.org/cgi-bin/carddisp.pl?gene=COG7
TAF1	TATA-Box Binding Protein Associated Factor 1	Protein Coding	P21675	61	GC0XP071366	3.24221611022949	https://www.genecards.org/cgi-bin/carddisp.pl?gene=TAF1
SSPN	Sarcospan	Protein Coding	Q14714	47	GC12P080701	3.24144887924194	https://www.genecards.org/cgi-bin/carddisp.pl?gene=SSPN
MIA3	MIA SH3 Domain ER Export Factor 3	Protein Coding	Q5JRA6	49	GC01P222618	3.24035859107971	https://www.genecards.org/cgi-bin/carddisp.pl?gene=MIA3
KCNJ1	Potassium Inwardly Rectifying Channel Subfamily J Member 1	Protein Coding	P48048	60	GC11M144015	3.23859453201294	https://www.genecards.org/cgi-bin/carddisp.pl?gene=KCNJ1
SCN2A	Sodium Voltage-Gated Channel Alpha Subunit 2	Protein Coding	Q99250	61	GC02P165194	3.22459554672241	https://www.genecards.org/cgi-bin/carddisp.pl?gene=SCN2A
CYP2B6	Cytochrome P450 Family 2 Subfamily B Member 6	Protein Coding	P20813	59	GC19P040991	3.21847581863403	https://www.genecards.org/cgi-bin/carddisp.pl?gene=CYP2B6
RAI1	Retinoic Acid Induced 1	Protein Coding	Q7Z5J4	52	GC17P164451	3.21814393997192	https://www.genecards.org/cgi-bin/carddisp.pl?gene=RAI1
LRP2	LDL Receptor Related Protein 2	Protein Coding	P98164	61	GC02M169127	3.2173924446106	https://www.genecards.org/cgi-bin/carddisp.pl?gene=LRP2
VAMP8	Vesicle Associated Membrane Protein 8	Protein Coding	Q9BV40	55	GC02P085561	3.20694732666016	https://www.genecards.org/cgi-bin/carddisp.pl?gene=VAMP8
TMOD4	Tropomodulin 4	Protein Coding	Q9NZQ9	47	GC01M151169	3.20576143264771	https://www.genecards.org/cgi-bin/carddisp.pl?gene=TMOD4
ABCG2	ATP Binding Cassette Subfamily G Member 2 (JR Blood Group)	Protein Coding	Q9UNQ0	62	GC04M088090	3.20556879043579	https://www.genecards.org/cgi-bin/carddisp.pl?gene=ABCG2
SPTLC1	Serine Palmitoyltransferase Long Chain Base Subunit 1	Protein Coding	O15269	59	GC09M126478	3.19967603683472	https://www.genecards.org/cgi-bin/carddisp.pl?gene=SPTLC1
TRPV4	Transient Receptor Potential Cation Channel Subfamily V Member 4	Protein Coding	Q9HBA0	61	GC12M109783	3.19727468490601	https://www.genecards.org/cgi-bin/carddisp.pl?gene=TRPV4
PKP1	Plakophilin 1	Protein Coding	Q13835	52	GC01P201283	3.19523072242737	https://www.genecards.org/cgi-bin/carddisp.pl?gene=PKP1
RBPJ	Recombination Signal Binding Protein For Immunoglobulin Kappa J Region	Protein Coding	Q06330	59	GC04P026105	3.19316744804382	https://www.genecards.org/cgi-bin/carddisp.pl?gene=RBPJ
TFAP2B	Transcription Factor AP-2 Beta	Protein Coding	Q92481	56	GC06P190946	3.19234323501587	https://www.genecards.org/cgi-bin/carddisp.pl?gene=TFAP2B
VMA21	Vacuolar ATPase Assembly Factor VMA21	Protein Coding	Q3ZAQ7	47	GC0XP151396	3.19023680686951	https://www.genecards.org/cgi-bin/carddisp.pl?gene=VMA21
POLD1	DNA Polymerase Delta 1, Catalytic Subunit	Protein Coding	P28340	59	GC19P162481	3.18829321861267	https://www.genecards.org/cgi-bin/carddisp.pl?gene=POLD1
MAP3K14	Mitogen-Activated Protein Kinase Kinase Kinase 14	Protein Coding	Q99558	55	GC17M045263	3.18782639503479	https://www.genecards.org/cgi-bin/carddisp.pl?gene=MAP3K14
ADRA2C	Adrenoceptor Alpha 2C	Protein Coding	P18825	57	GC04P003766	3.18695688247681	https://www.genecards.org/cgi-bin/carddisp.pl?gene=ADRA2C
PAFAH1B1	Platelet Activating Factor Acetylhydrolase 1b Regulatory Subunit 1	Protein Coding	P43034	59	GC17P002593	3.18642640113831	https://www.genecards.org/cgi-bin/carddisp.pl?gene=PAFAH1B1
SOX2	SRY-Box Transcription Factor 2	Protein Coding	P48431	58	GC03P181711	3.1843466758728	https://www.genecards.org/cgi-bin/carddisp.pl?gene=SOX2
TLR3	Toll Like Receptor 3	Protein Coding	O15455	63	GC04P186059	3.18199634552002	https://www.genecards.org/cgi-bin/carddisp.pl?gene=TLR3
DNMT1	DNA Methyltransferase 1	Protein Coding	P26358	66	GC19M010133	3.18164777755737	https://www.genecards.org/cgi-bin/carddisp.pl?gene=DNMT1
GLUL	Glutamate-Ammonia Ligase	Protein Coding	P15104	60	GC01M182378	3.1794810295105	https://www.genecards.org/cgi-bin/carddisp.pl?gene=GLUL
REST	RE1 Silencing Transcription Factor	Protein Coding	Q13127	55	GC04P056907	3.17568945884705	https://www.genecards.org/cgi-bin/carddisp.pl?gene=REST
GPD1	Glycerol-3-Phosphate Dehydrogenase 1	Protein Coding	P21695	56	GC12P081337	3.17489790916443	https://www.genecards.org/cgi-bin/carddisp.pl?gene=GPD1
B3GALT6	Beta-1,3-Galactosyltransferase 6	Protein Coding	Q96L58	52	GC01P001232	3.17393040657043	https://www.genecards.org/cgi-bin/carddisp.pl?gene=B3GALT6
EXT1	Exostosin Glycosyltransferase 1	Protein Coding	Q16394	60	GC08M117798	3.17150950431824	https://www.genecards.org/cgi-bin/carddisp.pl?gene=EXT1
ADAMTS7	ADAM Metallopeptidase With Thrombospondin Type 1 Motif 7	Protein Coding	Q9UKP4	52	GC15M078759	3.16934514045715	https://www.genecards.org/cgi-bin/carddisp.pl?gene=ADAMTS7
IRX4	Iroquois Homeobox 4	Protein Coding	P78413	48	GC05M001877	3.16896796226501	https://www.genecards.org/cgi-bin/carddisp.pl?gene=IRX4
CHRM1	Cholinergic Receptor Muscarinic 1	Protein Coding	P11229	59	GC11M142882	3.16873741149902	https://www.genecards.org/cgi-bin/carddisp.pl?gene=CHRM1
XYLT2	Xylosyltransferase 2	Protein Coding	Q9H1B5	57	GC17P165516	3.16607236862183	https://www.genecards.org/cgi-bin/carddisp.pl?gene=XYLT2
G6PC1	Glucose-6-Phosphatase Catalytic Subunit 1	Protein Coding	P35575	56	GC17P166632	3.16320180892944	https://www.genecards.org/cgi-bin/carddisp.pl?gene=G6PC1
MIR424	MicroRNA 424	RNA Gene		27	GC0XM135469	3.15644311904907	https://www.genecards.org/cgi-bin/carddisp.pl?gene=MIR424
GSTP1	Glutathione S-Transferase Pi 1	Protein Coding	P09211	63	GC11P067583	3.15557146072388	https://www.genecards.org/cgi-bin/carddisp.pl?gene=GSTP1
EIF4G1	Eukaryotic Translation Initiation Factor 4 Gamma 1	Protein Coding	Q04637	59	GC03P184314	3.15487122535706	https://www.genecards.org/cgi-bin/carddisp.pl?gene=EIF4G1
AMACR	Alpha-Methylacyl-CoA Racemase	Protein Coding	Q9UHK6	57	GC05M033986	3.15355253219604	https://www.genecards.org/cgi-bin/carddisp.pl?gene=AMACR
SLC12A1	Solute Carrier Family 12 Member 1	Protein Coding	Q13621	60	GC15P201800	3.15294456481934	https://www.genecards.org/cgi-bin/carddisp.pl?gene=SLC12A1
BBS2	Bardet-Biedl Syndrome 2	Protein Coding	Q9BXC9	53	GC16M056467	3.15055	https://www.genecards.org/cgi-bin/carddisp.pl?gene=BBS2
BBS7	Bardet-Biedl Syndrome 7	Protein Coding	Q8IWZ6	50	GC04M121824	3.15055	https://www.genecards.org/cgi-bin/carddisp.pl?gene=BBS7
DNMT3B	DNA Methyltransferase 3 Beta	Protein Coding	Q9UBC3	63	GC20P032762	3.15039324760437	https://www.genecards.org/cgi-bin/carddisp.pl?gene=DNMT3B
PGAM2	Phosphoglycerate Mutase 2	Protein Coding	P15259	55	GC07M044062	3.15030384063721	https://www.genecards.org/cgi-bin/carddisp.pl?gene=PGAM2
MYL12A	Myosin Light Chain 12A	Protein Coding	P19105	50	GC18P003238	3.14990091323853	https://www.genecards.org/cgi-bin/carddisp.pl?gene=MYL12A
CYP7A1	Cytochrome P450 Family 7 Subfamily A Member 1	Protein Coding	P22680	55	GC08M058490	3.1472532749176	https://www.genecards.org/cgi-bin/carddisp.pl?gene=CYP7A1
ANKH	ANKH Inorganic Pyrophosphate Transport Regulator	Protein Coding	Q9HCJ1	50	GC05M014866	3.14309692382813	https://www.genecards.org/cgi-bin/carddisp.pl?gene=ANKH
TIMP4	TIMP Metallopeptidase Inhibitor 4	Protein Coding	Q99727	52	GC03M012153	3.14178943634033	https://www.genecards.org/cgi-bin/carddisp.pl?gene=TIMP4
MKS1	MKS Transition Zone Complex Subunit 1	Protein Coding	Q9NXB0	53	GC17M058205	3.13996744155884	https://www.genecards.org/cgi-bin/carddisp.pl?gene=MKS1
POU5F1	POU Class 5 Homeobox 1	Protein Coding	Q01860	60	GC06M111459	3.13870763778687	https://www.genecards.org/cgi-bin/carddisp.pl?gene=POU5F1
TIA1	TIA1 Cytotoxic Granule Associated RNA Binding Protein	Protein Coding	P31483	54	GC02M070209	3.13705229759216	https://www.genecards.org/cgi-bin/carddisp.pl?gene=TIA1
RPGR	Retinitis Pigmentosa GTPase Regulator	Protein Coding	Q92834	53	GC0XM038269	3.1369001865387	https://www.genecards.org/cgi-bin/carddisp.pl?gene=RPGR
RPL10	Ribosomal Protein L10	Protein Coding	P27635	57	GC0XP154389	3.13250470161438	https://www.genecards.org/cgi-bin/carddisp.pl?gene=RPL10
ESRRG	Estrogen Related Receptor Gamma	Protein Coding	P62508	56	GC01M216503	3.12974619865417	https://www.genecards.org/cgi-bin/carddisp.pl?gene=ESRRG
SLC16A1	Solute Carrier Family 16 Member 1	Protein Coding	P53985	60	GC01M113172	3.12941813468933	https://www.genecards.org/cgi-bin/carddisp.pl?gene=SLC16A1
PEX14	Peroxisomal Biogenesis Factor 14	Protein Coding	O75381	56	GC01P010472	3.1291196346283	https://www.genecards.org/cgi-bin/carddisp.pl?gene=PEX14
FNDC5	Fibronectin Type III Domain Containing 5	Protein Coding	Q8NAU1	47	GC01M037584	3.12857604026794	https://www.genecards.org/cgi-bin/carddisp.pl?gene=FNDC5
ADAM10	ADAM Metallopeptidase Domain 10	Protein Coding	O14672	66	GC15M058588	3.12837743759155	https://www.genecards.org/cgi-bin/carddisp.pl?gene=ADAM10
HSD11B2	Hydroxysteroid 11-Beta Dehydrogenase 2	Protein Coding	P80365	59	GC16P129754	3.12752723693848	https://www.genecards.org/cgi-bin/carddisp.pl?gene=HSD11B2
CASK	Calcium/Calmodulin Dependent Serine Protein Kinase	Protein Coding	O14936	62	GC0XM041514	3.1234302520752	https://www.genecards.org/cgi-bin/carddisp.pl?gene=CASK
SLC26A4	Solute Carrier Family 26 Member 4	Protein Coding	O43511	56	GC07P107660	3.1229043006897	https://www.genecards.org/cgi-bin/carddisp.pl?gene=SLC26A4
P4HA1	Prolyl 4-Hydroxylase Subunit Alpha 1	Protein Coding	P13674	55	GC10M073007	3.12063455581665	https://www.genecards.org/cgi-bin/carddisp.pl?gene=P4HA1
NDUFAF7	NADH:Ubiquinone Oxidoreductase Complex Assembly Factor 7	Protein Coding	Q7L592	46	GC02P037231	3.12063455581665	https://www.genecards.org/cgi-bin/carddisp.pl?gene=NDUFAF7
YWHAQ	Tyrosine 3-Monooxygenase/Tryptophan 5-Monooxygenase Activation Protein Theta	Protein Coding	P27348	60	GC02M009583	3.12052011489868	https://www.genecards.org/cgi-bin/carddisp.pl?gene=YWHAQ
CXCR2	C-X-C Motif Chemokine Receptor 2	Protein Coding	P25025	63	GC02P218125	3.11705470085144	https://www.genecards.org/cgi-bin/carddisp.pl?gene=CXCR2
SLC24A3	Solute Carrier Family 24 Member 3	Protein Coding	Q9HC58	50	GC20P019212	3.11664867401123	https://www.genecards.org/cgi-bin/carddisp.pl?gene=SLC24A3
TMOD1	Tropomodulin 1	Protein Coding	P28289	52	GC09P097501	3.11534810066223	https://www.genecards.org/cgi-bin/carddisp.pl?gene=TMOD1
DNAJB5	DnaJ Heat Shock Protein Family (Hsp40) Member B5	Protein Coding	O75953	46	GC09P078039	3.11461019515991	https://www.genecards.org/cgi-bin/carddisp.pl?gene=DNAJB5
SDHAF2	Succinate Dehydrogenase Complex Assembly Factor 2	Protein Coding	Q9NX18	53	GC11P061430	3.11330842971802	https://www.genecards.org/cgi-bin/carddisp.pl?gene=SDHAF2
EIF4H	Eukaryotic Translation Initiation Factor 4H	Protein Coding	Q15056	54	GC07P074174	3.11259174346924	https://www.genecards.org/cgi-bin/carddisp.pl?gene=EIF4H
BUD23	BUD23 RRNA Methyltransferase And Ribosome Maturation Factor	Protein Coding	O43709	47	GC07P097805	3.11259174346924	https://www.genecards.org/cgi-bin/carddisp.pl?gene=BUD23
DNAJC30	DnaJ Heat Shock Protein Family (Hsp40) Member C30	Protein Coding	Q96LL9	46	GC07M073680	3.11259174346924	https://www.genecards.org/cgi-bin/carddisp.pl?gene=DNAJC30
METTL27	Methyltransferase Like 27	Protein Coding	Q8N6F8	42	GC07M082045	3.11259174346924	https://www.genecards.org/cgi-bin/carddisp.pl?gene=METTL27
VPS37D	VPS37D Subunit Of ESCRT-I	Protein Coding	Q86XT2	42	GC07P097804	3.11259174346924	https://www.genecards.org/cgi-bin/carddisp.pl?gene=VPS37D
ITPR2	Inositol 1,4,5-Trisphosphate Receptor Type 2	Protein Coding	Q14571	57	GC12M037239	3.11228609085083	https://www.genecards.org/cgi-bin/carddisp.pl?gene=ITPR2
H3C13	H3 Clustered Histone 13	Protein Coding	Q71DI3	45	GC01M168360	3.11029982566833	https://www.genecards.org/cgi-bin/carddisp.pl?gene=H3C13
LOC130057352	ATAC-STARR-Seq Lymphoblastoid Silent Region 6574	Functional Element		10	GC15P207051	3.10359287261963	https://www.genecards.org/cgi-bin/carddisp.pl?gene=LOC130057352
HTR3A	5-Hydroxytryptamine Receptor 3A	Protein Coding	P46098	59	GC11P113975	3.10331892967224	https://www.genecards.org/cgi-bin/carddisp.pl?gene=HTR3A
C10orf71	Chromosome 10 Open Reading Frame 71	Protein Coding	Q711Q0	44	GC10P049297	3.10289311408997	https://www.genecards.org/cgi-bin/carddisp.pl?gene=C10orf71
HNRNPM	Heterogeneous Nuclear Ribonucleoprotein M	Protein Coding	P52272	52	GC19P008444	3.10207176208496	https://www.genecards.org/cgi-bin/carddisp.pl?gene=HNRNPM
L1CAM	L1 Cell Adhesion Molecule	Protein Coding	P32004	60	GC0XM153864	3.10027742385864	https://www.genecards.org/cgi-bin/carddisp.pl?gene=L1CAM
MYBPH	Myosin Binding Protein H	Protein Coding	Q13203	48	GC01M203136	3.09977054595947	https://www.genecards.org/cgi-bin/carddisp.pl?gene=MYBPH
SREBF2	Sterol Regulatory Element Binding Transcription Factor 2	Protein Coding	Q12772	56	GC22P041833	3.09959888458252	https://www.genecards.org/cgi-bin/carddisp.pl?gene=SREBF2
XRCC3	X-Ray Repair Cross Complementing 3	Protein Coding	O43542	56	GC14M103697	3.09336185455322	https://www.genecards.org/cgi-bin/carddisp.pl?gene=XRCC3
PVALB	Parvalbumin	Protein Coding	P20472	53	GC22M036800	3.09141492843628	https://www.genecards.org/cgi-bin/carddisp.pl?gene=PVALB
EIF2AK2	Eukaryotic Translation Initiation Factor 2 Alpha Kinase 2	Protein Coding	P19525	62	GC02M037099	3.09030699729919	https://www.genecards.org/cgi-bin/carddisp.pl?gene=EIF2AK2
PLCD1	Phospholipase C Delta 1	Protein Coding	P51178	60	GC03M038008	3.08836197853088	https://www.genecards.org/cgi-bin/carddisp.pl?gene=PLCD1
MTSS2	MTSS I-BAR Domain Containing 2	Protein Coding	Q765P7	44	GC16M070661	3.08707046508789	https://www.genecards.org/cgi-bin/carddisp.pl?gene=MTSS2
TFRC	Transferrin Receptor	Protein Coding	P02786	63	GC03M196827	3.08660459518433	https://www.genecards.org/cgi-bin/carddisp.pl?gene=TFRC
MIR1291	MicroRNA 1291	RNA Gene		13	GC12M048654	3.08445930480957	https://www.genecards.org/cgi-bin/carddisp.pl?gene=MIR1291
SGCE	Sarcoglycan Epsilon	Protein Coding	O43556	55	GC07M094524	3.08355617523193	https://www.genecards.org/cgi-bin/carddisp.pl?gene=SGCE
CHD8	Chromodomain Helicase DNA Binding Protein 8	Protein Coding	Q9HCK8	56	GC14M021385	3.08231949806213	https://www.genecards.org/cgi-bin/carddisp.pl?gene=CHD8
LOC102723566	Uncharacterized LOC102723566	RNA Gene		18	GC09P127816	3.07925963401794	https://www.genecards.org/cgi-bin/carddisp.pl?gene=LOC102723566
ZIC3	Zic Family Member 3	Protein Coding	O60481	57	GC0XP137566	3.07774567604065	https://www.genecards.org/cgi-bin/carddisp.pl?gene=ZIC3
PSMC3	Proteasome 26S Subunit, ATPase 3	Protein Coding	P17980	57	GC11M142657	3.07753825187683	https://www.genecards.org/cgi-bin/carddisp.pl?gene=PSMC3
CASC15	Cancer Susceptibility 15	RNA Gene		27	GC06P021779	3.07647466659546	https://www.genecards.org/cgi-bin/carddisp.pl?gene=CASC15
PRRT2	Proline Rich Transmembrane Protein 2	Protein Coding	Q7Z6L0	52	GC16P029811	3.07617354393005	https://www.genecards.org/cgi-bin/carddisp.pl?gene=PRRT2
PLAU	Plasminogen Activator, Urokinase	Protein Coding	P00749	64	GC10P073909	3.07210206985474	https://www.genecards.org/cgi-bin/carddisp.pl?gene=PLAU
FGFR4	Fibroblast Growth Factor Receptor 4	Protein Coding	P22455	64	GC05P177086	3.07191491127014	https://www.genecards.org/cgi-bin/carddisp.pl?gene=FGFR4
CILP	Cartilage Intermediate Layer Protein	Protein Coding	O75339	53	GC15M065194	3.07028818130493	https://www.genecards.org/cgi-bin/carddisp.pl?gene=CILP
POR	Cytochrome P450 Oxidoreductase	Protein Coding	P16435	61	GC07P075899	3.07025265693665	https://www.genecards.org/cgi-bin/carddisp.pl?gene=POR
CALCRL	Calcitonin Receptor Like Receptor	Protein Coding	Q16602	58	GC02M187341	3.0702109336853	https://www.genecards.org/cgi-bin/carddisp.pl?gene=CALCRL
SUFU	SUFU Negative Regulator Of Hedgehog Signaling	Protein Coding	Q9UMX1	55	GC10P128980	3.07008719444275	https://www.genecards.org/cgi-bin/carddisp.pl?gene=SUFU
BNIP3	BCL2 Interacting Protein 3	Protein Coding	Q12983	54	GC10M131966	3.06615090370178	https://www.genecards.org/cgi-bin/carddisp.pl?gene=BNIP3
BBS5	Bardet-Biedl Syndrome 5	Protein Coding	Q8N3I7	50	GC02P169502	3.06610107421875	https://www.genecards.org/cgi-bin/carddisp.pl?gene=BBS5
ABHD5	Abhydrolase Domain Containing 5, Lysophosphatidic Acid Acyltransferase	Protein Coding	Q8WTS1	57	GC03P066574	3.06241846084595	https://www.genecards.org/cgi-bin/carddisp.pl?gene=ABHD5
MMACHC	Metabolism Of Cobalamin Associated C	Protein Coding	Q9Y4U1	55	GC01P045500	3.06235694885254	https://www.genecards.org/cgi-bin/carddisp.pl?gene=MMACHC
STAT4	Signal Transducer And Activator Of Transcription 4	Protein Coding	Q14765	58	GC02M191029	3.06196904182434	https://www.genecards.org/cgi-bin/carddisp.pl?gene=STAT4
MET	MET Proto-Oncogene, Receptor Tyrosine Kinase	Protein Coding	P08581	67	GC07P116672	3.06137871742249	https://www.genecards.org/cgi-bin/carddisp.pl?gene=MET
ADAMTS1	ADAM Metallopeptidase With Thrombospondin Type 1 Motif 1	Protein Coding	Q9UHI8	58	GC21M026835	3.05574703216553	https://www.genecards.org/cgi-bin/carddisp.pl?gene=ADAMTS1
ERCC4	ERCC Excision Repair 4, Endonuclease Catalytic Subunit	Protein Coding	Q92889	59	GC16P013920	3.05329656600952	https://www.genecards.org/cgi-bin/carddisp.pl?gene=ERCC4
E2F1	E2F Transcription Factor 1	Protein Coding	Q01094	57	GC20M033675	3.05305576324463	https://www.genecards.org/cgi-bin/carddisp.pl?gene=E2F1
DHCR24	24-Dehydrocholesterol Reductase	Protein Coding	Q15392	57	GC01M054849	3.05235433578491	https://www.genecards.org/cgi-bin/carddisp.pl?gene=DHCR24
IL18BP	Interleukin 18 Binding Protein	Protein Coding	O95998	52	GC11P071998	3.05217	https://www.genecards.org/cgi-bin/carddisp.pl?gene=IL18BP
HLA-DQB1	Major Histocompatibility Complex, Class II, DQ Beta 1	Protein Coding	P01920	57	GC06M111596	3.0519962310791	https://www.genecards.org/cgi-bin/carddisp.pl?gene=HLA-DQB1
FST	Follistatin	Protein Coding	P19883	61	GC05P053480	3.05172348022461	https://www.genecards.org/cgi-bin/carddisp.pl?gene=FST
ACADL	Acyl-CoA Dehydrogenase Long Chain	Protein Coding	P28330	53	GC02M210187	3.05145740509033	https://www.genecards.org/cgi-bin/carddisp.pl?gene=ACADL
NR0B1	Nuclear Receptor Subfamily 0 Group B Member 1	Protein Coding	P51843	59	GC0XM030304	3.0512912273407	https://www.genecards.org/cgi-bin/carddisp.pl?gene=NR0B1
PON3	Paraoxonase 3	Protein Coding	Q15166	57	GC07M095359	3.05052089691162	https://www.genecards.org/cgi-bin/carddisp.pl?gene=PON3
WNT1	Wnt Family Member 1	Protein Coding	P04628	59	GC12P081263	3.05016994476318	https://www.genecards.org/cgi-bin/carddisp.pl?gene=WNT1
DPYD	Dihydropyrimidine Dehydrogenase	Protein Coding	Q12882	64	GC01M097015	3.04989981651306	https://www.genecards.org/cgi-bin/carddisp.pl?gene=DPYD
SLC39A14	Solute Carrier Family 39 Member 14	Protein Coding	Q15043	56	GC08P022367	3.04510402679443	https://www.genecards.org/cgi-bin/carddisp.pl?gene=SLC39A14
LOC126807137	CDK7 Strongly-Dependent Group 2 Enhancer GRCh37_chr4:114276560-114277759	Functional Element		5	GC04P113355	3.04419374465942	https://www.genecards.org/cgi-bin/carddisp.pl?gene=LOC126807137
FKBP1A	FKBP Prolyl Isomerase 1A	Protein Coding	P62942	61	GC20M001369	3.04066610336304	https://www.genecards.org/cgi-bin/carddisp.pl?gene=FKBP1A
HTRA2	HtrA Serine Peptidase 2	Protein Coding	O43464	59	GC02P074529	3.03695964813232	https://www.genecards.org/cgi-bin/carddisp.pl?gene=HTRA2
KRT5	Keratin 5	Protein Coding	P13647	58	GC12M052514	3.0366005897522	https://www.genecards.org/cgi-bin/carddisp.pl?gene=KRT5
GLS	Glutaminase	Protein Coding	O94925	62	GC02P190880	3.03655886650085	https://www.genecards.org/cgi-bin/carddisp.pl?gene=GLS
PRF1	Perforin 1	Protein Coding	P14222	60	GC10M070597	3.03610920906067	https://www.genecards.org/cgi-bin/carddisp.pl?gene=PRF1
MIR197	MicroRNA 197	RNA Gene		28	GC01P109598	3.03461337089539	https://www.genecards.org/cgi-bin/carddisp.pl?gene=MIR197
OFD1	OFD1 Centriole And Centriolar Satellite Protein	Protein Coding	O75665	55	GC0XP013714	3.02452063560486	https://www.genecards.org/cgi-bin/carddisp.pl?gene=OFD1
FLII	FLII Actin Remodeling Protein	Protein Coding	Q13045	55	GC17M018244	3.0231020450592	https://www.genecards.org/cgi-bin/carddisp.pl?gene=FLII
TSHR	Thyroid Stimulating Hormone Receptor	Protein Coding	P16473	61	GC14P080954	3.01992964744568	https://www.genecards.org/cgi-bin/carddisp.pl?gene=TSHR
CD55	CD55 Molecule (Cromer Blood Group)	Protein Coding	P08174	62	GC01P207321	3.01706027984619	https://www.genecards.org/cgi-bin/carddisp.pl?gene=CD55
HAVCR1	Hepatitis A Virus Cellular Receptor 1	Protein Coding	Q96D42	55	GC05M157028	3.01515078544617	https://www.genecards.org/cgi-bin/carddisp.pl?gene=HAVCR1
NEDD4	NEDD4 E3 Ubiquitin Protein Ligase	Protein Coding	P46934	60	GC15M055826	3.01001930236816	https://www.genecards.org/cgi-bin/carddisp.pl?gene=NEDD4
ADAMTS2	ADAM Metallopeptidase With Thrombospondin Type 1 Motif 2	Protein Coding	O95450	55	GC05M179110	3.00889801979065	https://www.genecards.org/cgi-bin/carddisp.pl?gene=ADAMTS2
UCN	Urocortin	Protein Coding	P55089	48	GC02M027308	3.00841569900513	https://www.genecards.org/cgi-bin/carddisp.pl?gene=UCN
CDC42	Cell Division Cycle 42	Protein Coding	P60953	63	GC01P022052	3.0071063041687	https://www.genecards.org/cgi-bin/carddisp.pl?gene=CDC42
MTMR14	Myotubularin Related Protein 14	Protein Coding	Q8NCE2	54	GC03P009649	3.00676798820496	https://www.genecards.org/cgi-bin/carddisp.pl?gene=MTMR14
NARS2	Asparaginyl-TRNA Synthetase 2, Mitochondrial	Protein Coding	Q96I59	56	GC11M078435	3.00601720809937	https://www.genecards.org/cgi-bin/carddisp.pl?gene=NARS2
SMPX	Small Muscle Protein X-Linked	Protein Coding	Q9UHP9	46	GC0XM021706	3.00581860542297	https://www.genecards.org/cgi-bin/carddisp.pl?gene=SMPX
SBDS	SBDS Ribosome Maturation Factor	Protein Coding	Q9Y3A5	55	GC07M066987	3.00454878807068	https://www.genecards.org/cgi-bin/carddisp.pl?gene=SBDS
NPC1L1	NPC1 Like Intracellular Cholesterol Transporter 1	Protein Coding	Q9UHC9	56	GC07M044512	3.00374984741211	https://www.genecards.org/cgi-bin/carddisp.pl?gene=NPC1L1
CHEK2	Checkpoint Kinase 2	Protein Coding	O96017	67	GC22M028687	3.00237703323364	https://www.genecards.org/cgi-bin/carddisp.pl?gene=CHEK2
DYNC2LI1	Dynein Cytoplasmic 2 Light Intermediate Chain 1	Protein Coding	Q8TCX1	50	GC02P045628	3.0017466545105	https://www.genecards.org/cgi-bin/carddisp.pl?gene=DYNC2LI1
DIO2	Iodothyronine Deiodinase 2	Protein Coding	Q92813	53	GC14M080197	3.00163102149963	https://www.genecards.org/cgi-bin/carddisp.pl?gene=DIO2
MECP2	Methyl-CpG Binding Protein 2	Protein Coding	P51608	59	GC0XM154021	3.00136280059814	https://www.genecards.org/cgi-bin/carddisp.pl?gene=MECP2
MVK	Mevalonate Kinase	Protein Coding	Q03426	60	GC12P109573	2.98838472366333	https://www.genecards.org/cgi-bin/carddisp.pl?gene=MVK
CABIN1	Calcineurin Binding Protein 1	Protein Coding	Q9Y6J0	54	GC22P024011	2.98652577400208	https://www.genecards.org/cgi-bin/carddisp.pl?gene=CABIN1
PROM1	Prominin 1	Protein Coding	O43490	60	GC04M015965	2.98620390892029	https://www.genecards.org/cgi-bin/carddisp.pl?gene=PROM1
CPT1B	Carnitine Palmitoyltransferase 1B	Protein Coding	Q92523	58	GC22M088575	2.98582196235657	https://www.genecards.org/cgi-bin/carddisp.pl?gene=CPT1B
MIR92A1	MicroRNA 92a-1	RNA Gene		28	GC13P091760	2.98507261276245	https://www.genecards.org/cgi-bin/carddisp.pl?gene=MIR92A1
KLF3-AS1	KLF3 Antisense RNA 1	RNA Gene		26	GC04M038594	2.98450469970703	https://www.genecards.org/cgi-bin/carddisp.pl?gene=KLF3-AS1
GORAB	Golgin, RAB6 Interacting	Protein Coding	Q5T7V8	47	GC01P170531	2.98424077033997	https://www.genecards.org/cgi-bin/carddisp.pl?gene=GORAB
NPHP1	Nephrocystin 1	Protein Coding	O15259	55	GC02M110122	2.98115587234497	https://www.genecards.org/cgi-bin/carddisp.pl?gene=NPHP1
PLA2G4A	Phospholipase A2 Group IVA	Protein Coding	P47712	62	GC01P186798	2.97899174690247	https://www.genecards.org/cgi-bin/carddisp.pl?gene=PLA2G4A
SMYD1	SET And MYND Domain Containing 1	Protein Coding	Q8NB12	49	GC02P100549	2.97896885871887	https://www.genecards.org/cgi-bin/carddisp.pl?gene=SMYD1
UGT1A1	UDP Glucuronosyltransferase Family 1 Member A1	Protein Coding	P22309	63	GC02P233760	2.97602415084839	https://www.genecards.org/cgi-bin/carddisp.pl?gene=UGT1A1
PNKD	PNKD Metallo-Beta-Lactamase Domain Containing	Protein Coding	Q8N490	54	GC02P218270	2.97489309310913	https://www.genecards.org/cgi-bin/carddisp.pl?gene=PNKD
KAT6B	Lysine Acetyltransferase 6B	Protein Coding	Q8WYB5	57	GC10P076489	2.97225570678711	https://www.genecards.org/cgi-bin/carddisp.pl?gene=KAT6B
FGF6	Fibroblast Growth Factor 6	Protein Coding	P10767	53	GC12M036833	2.97201442718506	https://www.genecards.org/cgi-bin/carddisp.pl?gene=FGF6
ARNT	Aryl Hydrocarbon Receptor Nuclear Translocator	Protein Coding	P27540	58	GC01M150809	2.9717173576355	https://www.genecards.org/cgi-bin/carddisp.pl?gene=ARNT
MIR675	MicroRNA 675	RNA Gene		27	GC11M015854	2.96739268302917	https://www.genecards.org/cgi-bin/carddisp.pl?gene=MIR675
CASP8	Caspase 8	Protein Coding	Q14790	65	GC02P201233	2.96700191497803	https://www.genecards.org/cgi-bin/carddisp.pl?gene=CASP8
ATP1A3	ATPase Na+/K+ Transporting Subunit Alpha 3	Protein Coding	P13637	60	GC19M041966	2.96619081497192	https://www.genecards.org/cgi-bin/carddisp.pl?gene=ATP1A3
MYH1	Myosin Heavy Chain 1	Protein Coding	P12882	52	GC17M010492	2.96400380134583	https://www.genecards.org/cgi-bin/carddisp.pl?gene=MYH1
XIRP1	Xin Actin Binding Repeat Containing 1	Protein Coding	Q702N8	47	GC03M039200	2.96323275566101	https://www.genecards.org/cgi-bin/carddisp.pl?gene=XIRP1
ABCA3	ATP Binding Cassette Subfamily A Member 3	Protein Coding	Q99758	62	GC16M002275	2.96246814727783	https://www.genecards.org/cgi-bin/carddisp.pl?gene=ABCA3
MMP10	Matrix Metallopeptidase 10	Protein Coding	P09238	56	GC11M102770	2.95923662185669	https://www.genecards.org/cgi-bin/carddisp.pl?gene=MMP10
BBS4	Bardet-Biedl Syndrome 4	Protein Coding	Q96RK4	53	GC15P072686	2.95604419708252	https://www.genecards.org/cgi-bin/carddisp.pl?gene=BBS4
BBS12	Bardet-Biedl Syndrome 12	Protein Coding	Q6ZW61	46	GC04P122777	2.95604419708252	https://www.genecards.org/cgi-bin/carddisp.pl?gene=BBS12
DIS3L2	DIS3 Like 3'-5' Exoribonuclease 2	Protein Coding	Q8IYB7	53	GC02P231961	2.9557933807373	https://www.genecards.org/cgi-bin/carddisp.pl?gene=DIS3L2
KLK1	Kallikrein 1	Protein Coding	P06870	59	GC19M050819	2.95439004898071	https://www.genecards.org/cgi-bin/carddisp.pl?gene=KLK1
ESCO2	Establishment Of Sister Chromatid Cohesion N-Acetyltransferase 2	Protein Coding	Q56NI9	51	GC08P027771	2.9518826007843	https://www.genecards.org/cgi-bin/carddisp.pl?gene=ESCO2
CYP3A5	Cytochrome P450 Family 3 Subfamily A Member 5	Protein Coding	P20815	58	GC07M099648	2.95027112960815	https://www.genecards.org/cgi-bin/carddisp.pl?gene=CYP3A5
STAC3	SH3 And Cysteine Rich Domain 3	Protein Coding	Q96MF2	48	GC12M057243	2.94956493377686	https://www.genecards.org/cgi-bin/carddisp.pl?gene=STAC3
ROR2	Receptor Tyrosine Kinase Like Orphan Receptor 2	Protein Coding	Q01974	60	GC09M126471	2.9461555480957	https://www.genecards.org/cgi-bin/carddisp.pl?gene=ROR2
RNASEH1	Ribonuclease H1	Protein Coding	O60930	55	GC02M004925	2.94263935089111	https://www.genecards.org/cgi-bin/carddisp.pl?gene=RNASEH1
ITPR3	Inositol 1,4,5-Trisphosphate Receptor Type 3	Protein Coding	Q14573	59	GC06P033620	2.94237804412842	https://www.genecards.org/cgi-bin/carddisp.pl?gene=ITPR3
COL12A1	Collagen Type XII Alpha 1 Chain	Protein Coding	Q99715	53	GC06M075084	2.94112730026245	https://www.genecards.org/cgi-bin/carddisp.pl?gene=COL12A1
ABCB6	ATP Binding Cassette Subfamily B Member 6 (LAN Blood Group)	Protein Coding	Q9NP58	57	GC02M219209	2.94018125534058	https://www.genecards.org/cgi-bin/carddisp.pl?gene=ABCB6
TUFM	Tu Translation Elongation Factor, Mitochondrial	Protein Coding	P49411	57	GC16M053150	2.93523025512695	https://www.genecards.org/cgi-bin/carddisp.pl?gene=TUFM
RPS27A	Ribosomal Protein S27a	Protein Coding	P62979	56	GC02P055231	2.93277215957642	https://www.genecards.org/cgi-bin/carddisp.pl?gene=RPS27A
ENO2	Enolase 2	Protein Coding	P09104	60	GC12P006913	2.93191432952881	https://www.genecards.org/cgi-bin/carddisp.pl?gene=ENO2
ELP1	Elongator Acetyltransferase Complex Subunit 1	Protein Coding	O95163	56	GC09M126895	2.92937731742859	https://www.genecards.org/cgi-bin/carddisp.pl?gene=ELP1
VANGL2	VANGL Planar Cell Polarity Protein 2	Protein Coding	Q9ULK5	53	GC01P160400	2.92911672592163	https://www.genecards.org/cgi-bin/carddisp.pl?gene=VANGL2
APEX1	Apurinic/Apyrimidinic Endodeoxyribonuclease 1	Protein Coding	P27695	58	GC14P020455	2.92840433120728	https://www.genecards.org/cgi-bin/carddisp.pl?gene=APEX1
GALNT3	Polypeptide N-Acetylgalactosaminyltransferase 3	Protein Coding	Q14435	57	GC02M165747	2.92615103721619	https://www.genecards.org/cgi-bin/carddisp.pl?gene=GALNT3
PIGV	Phosphatidylinositol Glycan Anchor Biosynthesis Class V	Protein Coding	Q9NUD9	52	GC01P026787	2.92572736740112	https://www.genecards.org/cgi-bin/carddisp.pl?gene=PIGV
QRSL1	Glutaminyl-TRNA Amidotransferase Subunit QRSL1	Protein Coding	Q9H0R6	52	GC06P106629	2.92549514770508	https://www.genecards.org/cgi-bin/carddisp.pl?gene=QRSL1
PABPN1	Poly(A) Binding Protein Nuclear 1	Protein Coding	Q86U42	56	GC14P064368	2.92446780204773	https://www.genecards.org/cgi-bin/carddisp.pl?gene=PABPN1
LHX3	LIM Homeobox 3	Protein Coding	Q9UBR4	55	GC09M136196	2.92169427871704	https://www.genecards.org/cgi-bin/carddisp.pl?gene=LHX3
MRPS6	Mitochondrial Ribosomal Protein S6	Protein Coding	P82932	46	GC21P034320	2.92149901390076	https://www.genecards.org/cgi-bin/carddisp.pl?gene=MRPS6
CD79A	CD79a Molecule	Protein Coding	P11912	60	GC19P041877	2.92092227935791	https://www.genecards.org/cgi-bin/carddisp.pl?gene=CD79A
GAS6	Growth Arrest Specific 6	Protein Coding	Q14393	57	GC13M113820	2.92030692100525	https://www.genecards.org/cgi-bin/carddisp.pl?gene=GAS6
CD68	CD68 Molecule	Protein Coding	P34810	53	GC17P007579	2.91660737991333	https://www.genecards.org/cgi-bin/carddisp.pl?gene=CD68
GBA2	Glucosylceramidase Beta 2	Protein Coding	Q9HCG7	53	GC09M035736	2.91611266136169	https://www.genecards.org/cgi-bin/carddisp.pl?gene=GBA2
ALG3	ALG3 Alpha-1,3- Mannosyltransferase	Protein Coding	Q92685	55	GC03M184244	2.91489219665527	https://www.genecards.org/cgi-bin/carddisp.pl?gene=ALG3
FSTL1	Follistatin Like 1	Protein Coding	Q12841	53	GC03M120392	2.91374635696411	https://www.genecards.org/cgi-bin/carddisp.pl?gene=FSTL1
SEMA3E	Semaphorin 3E	Protein Coding	O15041	56	GC07M083363	2.91065669059753	https://www.genecards.org/cgi-bin/carddisp.pl?gene=SEMA3E
DUSP1	Dual Specificity Phosphatase 1	Protein Coding	P28562	59	GC05M172768	2.91038537025452	https://www.genecards.org/cgi-bin/carddisp.pl?gene=DUSP1
S100A4	S100 Calcium Binding Protein A4	Protein Coding	P26447	57	GC01M153543	2.90798568725586	https://www.genecards.org/cgi-bin/carddisp.pl?gene=S100A4
CTRL	Chymotrypsin Like	Protein Coding	P40313	54	GC16M067927	2.9074125289917	https://www.genecards.org/cgi-bin/carddisp.pl?gene=CTRL
SOX6	SRY-Box Transcription Factor 6	Protein Coding	P35712	56	GC11M015967	2.90600204467773	https://www.genecards.org/cgi-bin/carddisp.pl?gene=SOX6
IGHE	Immunoglobulin Heavy Constant Epsilon	Protein Coding	P01854	43	GC14M125562	2.9026517868042	https://www.genecards.org/cgi-bin/carddisp.pl?gene=IGHE
MRPL39	Mitochondrial Ribosomal Protein L39	Protein Coding	Q9NYK5	50	GC21M025585	2.90257477760315	https://www.genecards.org/cgi-bin/carddisp.pl?gene=MRPL39
PLIN2	Perilipin 2	Protein Coding	Q99541	55	GC09M019328	2.90126967430115	https://www.genecards.org/cgi-bin/carddisp.pl?gene=PLIN2
TG	Thyroglobulin	Protein Coding	P01266	57	GC08P132866	2.89506363868713	https://www.genecards.org/cgi-bin/carddisp.pl?gene=TG
LRRC39	Leucine Rich Repeat Containing 39	Protein Coding	Q96DD0	43	GC01M100148	2.89339923858643	https://www.genecards.org/cgi-bin/carddisp.pl?gene=LRRC39
NBR1	NBR1 Autophagy Cargo Receptor	Protein Coding	Q14596	51	GC17P043170	2.89179110527039	https://www.genecards.org/cgi-bin/carddisp.pl?gene=NBR1
ILF3	Interleukin Enhancer Binding Factor 3	Protein Coding	Q12906	49	GC19P161367	2.89143562316895	https://www.genecards.org/cgi-bin/carddisp.pl?gene=ILF3
TNFSF12	TNF Superfamily Member 12	Protein Coding	O43508	51	GC17P164144	2.88846111297607	https://www.genecards.org/cgi-bin/carddisp.pl?gene=TNFSF12
CACNA2D3	Calcium Voltage-Gated Channel Auxiliary Subunit Alpha2delta 3	Protein Coding	Q8IZS8	53	GC03P067040	2.88786363601685	https://www.genecards.org/cgi-bin/carddisp.pl?gene=CACNA2D3
TNFAIP3	TNF Alpha Induced Protein 3	Protein Coding	P21580	62	GC06P137866	2.88726663589478	https://www.genecards.org/cgi-bin/carddisp.pl?gene=TNFAIP3
PFKM	Phosphofructokinase, Muscle	Protein Coding	P08237	61	GC12P048105	2.88370728492737	https://www.genecards.org/cgi-bin/carddisp.pl?gene=PFKM
CLCN3	Chloride Voltage-Gated Channel 3	Protein Coding	P51790	58	GC04P169612	2.88355350494385	https://www.genecards.org/cgi-bin/carddisp.pl?gene=CLCN3
RGS2	Regulator Of G Protein Signaling 2	Protein Coding	P41220	54	GC01P192809	2.88238334655762	https://www.genecards.org/cgi-bin/carddisp.pl?gene=RGS2
PIK3R4	Phosphoinositide-3-Kinase Regulatory Subunit 4	Protein Coding	Q99570	58	GC03M130678	2.87803506851196	https://www.genecards.org/cgi-bin/carddisp.pl?gene=PIK3R4
UQCRC2	Ubiquinol-Cytochrome C Reductase Core Protein 2	Protein Coding	P22695	58	GC16P128574	2.87781929969788	https://www.genecards.org/cgi-bin/carddisp.pl?gene=UQCRC2
PIK3C3	Phosphatidylinositol 3-Kinase Catalytic Subunit Type 3	Protein Coding	Q8NEB9	63	GC18P041955	2.87630844116211	https://www.genecards.org/cgi-bin/carddisp.pl?gene=PIK3C3
SLC1A3	Solute Carrier Family 1 Member 3	Protein Coding	P43003	62	GC05P036749	2.87628746032715	https://www.genecards.org/cgi-bin/carddisp.pl?gene=SLC1A3
ADAMTSL4	ADAMTS Like 4	Protein Coding	Q6UY14	50	GC01P150549	2.87418413162231	https://www.genecards.org/cgi-bin/carddisp.pl?gene=ADAMTSL4
LBR	Lamin B Receptor	Protein Coding	Q14739	59	GC01M225401	2.87388205528259	https://www.genecards.org/cgi-bin/carddisp.pl?gene=LBR
HTATIP2	HIV-1 Tat Interactive Protein 2	Protein Coding	Q9BUP3	51	GC11P020363	2.87355780601501	https://www.genecards.org/cgi-bin/carddisp.pl?gene=HTATIP2
VTN	Vitronectin	Protein Coding	P04004	57	GC17M100467	2.87346243858337	https://www.genecards.org/cgi-bin/carddisp.pl?gene=VTN
NHLRC2	NHL Repeat Containing 2	Protein Coding	Q8NBF2	46	GC10P113854	2.87071442604065	https://www.genecards.org/cgi-bin/carddisp.pl?gene=NHLRC2
GPIHBP1	Glycosylphosphatidylinositol Anchored High Density Lipoprotein Binding Protein 1	Protein Coding	Q8IV16	49	GC08P143213	2.87041068077087	https://www.genecards.org/cgi-bin/carddisp.pl?gene=GPIHBP1
GP1BB	Glycoprotein Ib Platelet Subunit Beta	Protein Coding	P13224	55	GC22P096763	2.86785936355591	https://www.genecards.org/cgi-bin/carddisp.pl?gene=GP1BB
PKD2	Polycystin 2, Transient Receptor Potential Cation Channel	Protein Coding	Q13563	60	GC04P088007	2.86380529403687	https://www.genecards.org/cgi-bin/carddisp.pl?gene=PKD2
ATP1B1	ATPase Na+/K+ Transporting Subunit Beta 1	Protein Coding	P05026	61	GC01P169105	2.86314153671265	https://www.genecards.org/cgi-bin/carddisp.pl?gene=ATP1B1
PDPN	Podoplanin	Protein Coding	Q86YL7	55	GC01P013583	2.86059093475342	https://www.genecards.org/cgi-bin/carddisp.pl?gene=PDPN
TEAD1	TEA Domain Transcription Factor 1	Protein Coding	P28347	58	GC11P012674	2.86031103134155	https://www.genecards.org/cgi-bin/carddisp.pl?gene=TEAD1
SLC25A24	Solute Carrier Family 25 Member 24	Protein Coding	Q6NUK1	53	GC01M108134	2.85723042488098	https://www.genecards.org/cgi-bin/carddisp.pl?gene=SLC25A24
GCH1	GTP Cyclohydrolase 1	Protein Coding	P30793	60	GC14M054842	2.85642623901367	https://www.genecards.org/cgi-bin/carddisp.pl?gene=GCH1
AVPR2	Arginine Vasopressin Receptor 2	Protein Coding	P30518	59	GC0XP153902	2.85117673873901	https://www.genecards.org/cgi-bin/carddisp.pl?gene=AVPR2
ATIC	5-Aminoimidazole-4-Carboxamide Ribonucleotide Formyltransferase/IMP Cyclohydrolase	Protein Coding	P31939	58	GC02P215311	2.85069394111633	https://www.genecards.org/cgi-bin/carddisp.pl?gene=ATIC
ITGB4	Integrin Subunit Beta 4	Protein Coding	P16144	62	GC17P075721	2.8483	https://www.genecards.org/cgi-bin/carddisp.pl?gene=ITGB4
SDC4	Syndecan 4	Protein Coding	P31431	55	GC20M045325	2.84550046920776	https://www.genecards.org/cgi-bin/carddisp.pl?gene=SDC4
CTSS	Cathepsin S	Protein Coding	P25774	59	GC01M150730	2.84387040138245	https://www.genecards.org/cgi-bin/carddisp.pl?gene=CTSS
ADNP	Activity Dependent Neuroprotector Homeobox	Protein Coding	Q9H2P0	55	GC20M050888	2.83704519271851	https://www.genecards.org/cgi-bin/carddisp.pl?gene=ADNP
HUWE1	HECT, UBA And WWE Domain Containing E3 Ubiquitin Protein Ligase 1	Protein Coding	Q7Z6Z7	59	GC0XM053532	2.83613848686218	https://www.genecards.org/cgi-bin/carddisp.pl?gene=HUWE1
MAPK12	Mitogen-Activated Protein Kinase 12	Protein Coding	P53778	60	GC22M088568	2.83494210243225	https://www.genecards.org/cgi-bin/carddisp.pl?gene=MAPK12
MRE11	MRE11 Homolog, Double Strand Break Repair Nuclease	Protein Coding	P49959	61	GC11M143522	2.83431577682495	https://www.genecards.org/cgi-bin/carddisp.pl?gene=MRE11
JUNB	JunB Proto-Oncogene, AP-1 Transcription Factor Subunit	Protein Coding	P17275	53	GC19P012791	2.83279848098755	https://www.genecards.org/cgi-bin/carddisp.pl?gene=JUNB
GPC4	Glypican 4	Protein Coding	O75487	56	GC0XM133300	2.83270668983459	https://www.genecards.org/cgi-bin/carddisp.pl?gene=GPC4
GYS2	Glycogen Synthase 2	Protein Coding	P54840	57	GC12M037168	2.8319673538208	https://www.genecards.org/cgi-bin/carddisp.pl?gene=GYS2
BCKDHB	Branched Chain Keto Acid Dehydrogenase E1 Subunit Beta	Protein Coding	P21953	56	GC06P080106	2.83164048194885	https://www.genecards.org/cgi-bin/carddisp.pl?gene=BCKDHB
OPRD1	Opioid Receptor Delta 1	Protein Coding	P41143	55	GC01P028812	2.83046650886536	https://www.genecards.org/cgi-bin/carddisp.pl?gene=OPRD1
MDM2	MDM2 Proto-Oncogene	Protein Coding	Q00987	66	GC12P068808	2.82939386367798	https://www.genecards.org/cgi-bin/carddisp.pl?gene=MDM2
PNPLA6	Patatin Like Domain 6, Lysophospholipase	Protein Coding	Q8IY17	56	GC19P007534	2.82887411117554	https://www.genecards.org/cgi-bin/carddisp.pl?gene=PNPLA6
CD80	CD80 Molecule	Protein Coding	P33681	56	GC03M119524	2.82523727416992	https://www.genecards.org/cgi-bin/carddisp.pl?gene=CD80
CLCN2	Chloride Voltage-Gated Channel 2	Protein Coding	P51788	57	GC03M184346	2.82508301734924	https://www.genecards.org/cgi-bin/carddisp.pl?gene=CLCN2
CACNG1	Calcium Voltage-Gated Channel Auxiliary Subunit Gamma 1	Protein Coding	Q06432	55	GC17P067044	2.8250048160553	https://www.genecards.org/cgi-bin/carddisp.pl?gene=CACNG1
SOX2-OT	SOX2 Overlapping Transcript	RNA Gene		31	GC03P180989	2.82281446456909	https://www.genecards.org/cgi-bin/carddisp.pl?gene=SOX2-OT
RBP4	Retinol Binding Protein 4	Protein Coding	P02753	57	GC10M093591	2.8215057849884	https://www.genecards.org/cgi-bin/carddisp.pl?gene=RBP4
MRPS14	Mitochondrial Ribosomal Protein S14	Protein Coding	O60783	47	GC01M175010	2.81750917434692	https://www.genecards.org/cgi-bin/carddisp.pl?gene=MRPS14
LY6G5B	Lymphocyte Antigen 6 Family Member G5B	Protein Coding	Q8NDX9	37	GC06P190714	2.81636548042297	https://www.genecards.org/cgi-bin/carddisp.pl?gene=LY6G5B
CHUK	Component Of Inhibitor Of Nuclear Factor Kappa B Kinase Complex	Protein Coding	O15111	63	GC10M100646	2.81614089012146	https://www.genecards.org/cgi-bin/carddisp.pl?gene=CHUK
NCAPH2	Non-SMC Condensin II Complex Subunit H2	Protein Coding	Q6IBW4	50	GC22P050508	2.81527161598206	https://www.genecards.org/cgi-bin/carddisp.pl?gene=NCAPH2
AGO2	Argonaute RISC Catalytic Component 2	Protein Coding	Q9UKV8	55	GC08M141058	2.81502032279968	https://www.genecards.org/cgi-bin/carddisp.pl?gene=AGO2
ULK1	Unc-51 Like Autophagy Activating Kinase 1	Protein Coding	O75385	57	GC12P131894	2.81145334243774	https://www.genecards.org/cgi-bin/carddisp.pl?gene=ULK1
INVS	Inversin	Protein Coding	Q9Y283	56	GC09P100099	2.80725955963135	https://www.genecards.org/cgi-bin/carddisp.pl?gene=INVS
MIR193A	MicroRNA 193a	RNA Gene		28	GC17P031559	2.80578136444092	https://www.genecards.org/cgi-bin/carddisp.pl?gene=MIR193A
HSD17B4	Hydroxysteroid 17-Beta Dehydrogenase 4	Protein Coding	P51659	59	GC05P119452	2.8045494556427	https://www.genecards.org/cgi-bin/carddisp.pl?gene=HSD17B4
FURIN	Furin, Paired Basic Amino Acid Cleaving Enzyme	Protein Coding	P09958	61	GC15P090868	2.80374765396118	https://www.genecards.org/cgi-bin/carddisp.pl?gene=FURIN
STRN	Striatin	Protein Coding	O43815	51	GC02M036815	2.80339193344116	https://www.genecards.org/cgi-bin/carddisp.pl?gene=STRN
MPI	Mannose Phosphate Isomerase	Protein Coding	P34949	56	GC15P074890	2.8013927936554	https://www.genecards.org/cgi-bin/carddisp.pl?gene=MPI
HSD3B2	Hydroxy-Delta-5-Steroid Dehydrogenase, 3 Beta- And Steroid Delta-Isomerase 2	Protein Coding	P26439	57	GC01P119414	2.80131816864014	https://www.genecards.org/cgi-bin/carddisp.pl?gene=HSD3B2
MMRN1	Multimerin 1	Protein Coding	Q13201	52	GC04P089879	2.80041527748108	https://www.genecards.org/cgi-bin/carddisp.pl?gene=MMRN1
BIRC5	Baculoviral IAP Repeat Containing 5	Protein Coding	O15392	59	GC17P078214	2.7998480796814	https://www.genecards.org/cgi-bin/carddisp.pl?gene=BIRC5
[truncated: 2,225 more rows]
