# Supplementary material for: Platycodin D alleviates cardiac hypertrophy in the treatment of heart failure by inhibiting p53-dependent BCL-2/Bax/caspase-3 signaling pathway
Source: Front Pharmacol. 2026 May 26;17:1832803. doi: 10.3389/fphar.2026.1832803 (PMC13246692; doi:10.3389/fphar.2026.1832803)
Supplement: Supplementary file 7 [file Table1.xlsx]

## Sheet: Sheet1
Gene	Sequence from 5′ to 3′
ANP	Forward: GATTGGAGCCCAGAGTGGAC
	Reverse: CAGTGGCAATGTGACCAAGC
BNP	Forward: AGTCCTTCGGTCTCAAGGCA
	Reverse: CAACTTCAGTGCGTTACAGCC
β-MHC	Forward: TGCTACCCTCAGGTAGGAGT
	Reverse: TGGTACTACATGCCAGAAGCC
col1a1	Forward: GGGGCAAGACAGTCATCGAA
	Reverse: GGGTGGAGGGAGTTTACACG
col3a1	Forward: TGTGGACATTGGCCCTGTTT
	Reverse: TGGTCACTTGCACTGGTTGA
GAPDH	Forward: CCCTTAAGAGGGATGCTGCC
	Reverse: TACGGCCAAATCCGTTCACA
