# Supplementary material for: Platycodin D alleviates cardiac hypertrophy in the treatment of heart failure by inhibiting p53-dependent BCL-2/Bax/caspase-3 signaling pathway
Source: Front Pharmacol. 2026 May 26;17:1832803. doi: 10.3389/fphar.2026.1832803 (PMC13246692; doi:10.3389/fphar.2026.1832803)
Supplement: Supplementary file 9 [file Table5.xlsx]

## Sheet: Sheet1
SCN5A
MYH7
SCN6A
MYH8
SCN7A
MYH9
SCN8A
MYH10
SCN9A
MYH11
SCN10A
MYH12
SCN11A
MYH13
SCN12A
MYH14
SCN13A
MYH15
SCN14A
MYH16
SCN15A
MYH17
SCN16A
MYH18
SCN17A
PKP2
CSRP3
MYL3
FLNC
TRDN
DSP
GATA4
PLN
DES
CASQ2
FHL1
KCNJ2
DMD
TTR
SMC1A
NPPA
JPH2
MHRT
MED13L
MSTN
ELP1
RAF1
ACE
KCNE1
ABCC9
FLNA
LOC126861898
HCN4
NPPB
KCNE2
LAMP2
LOC110121269
TMEM43
CALR3
DSG2
GAA
ILK
TNNI3K
FKRP
RBM20
JUP
PTPN11
LOC126861897
MYPN
TTN-AS1
LDB3
COL1A2
SCN1B
NEXN
VCL
SGCD
DSC2
BRAF
TRIM63
BAG3
MEIS2
PIK3CA
CALM1
HRAS
CACNB2
TBX20
EDN1
TANGO2
EMD
GNB5
SMAD4
SOS1
TBX5
TGFB1
CACNA2D1
IL6
CALM2
PPA2
AKAP19
RYR1
NOTCH1
GJA5
ANKRD1
CHAER1
MYOZ2
CALM3
KCNJ5
SNTA1
BMP2
FLNC-AS1
ALPK3
RANGRF
KCND3
LZTR1
FKTN
TAFAZZIN
TRPM4
TGFB3
KCNJ8
MYH7B
AGT
CDH2
CRYAB
GJA1
MAP2K1
H19
FBN1
MIR208B
ACADVL
TAF10
ACTA2
ACTA1
KRAS
AKAP9
KCNQ1OT1
PTEN
COL1A1
AKT1
CEP85L
ATP2A2
SMAD3
OXTR
TGFBR2
GATA6
CPT2
IGF1
KCNQ1-AS1
MAP2K2
DTNA
DYSF
ACAD9
KCNA5
FPGT-TNNI3K
TGFB2
GJD2-DT
AGL
SCN4A
MYOT
KAT6A
TGFBR1
MRAS
CACNA1D
NRAS
MAPK1
SMAD2
HAND2
TBX1
TNF
MYLK3
KCNE3
PRKG1
PRDM16
SLC25A4
PLD1
CAPN3
EGFR
LOC126806068
SLC4A3
CTF1
NEBL
AGTR1
COL3A1
MYRF
DSG2-AS1
SGCA
LAMA2
MEF2A
POLG
MYLK
GSK3B
SLC22A5
SHOC2
GPD1L
SCN4B
REN
POMT1
SCN3B
EP300
APOA1
MTOR
CRP
PRKAR1A
SGCB
SLC8A1
PRKD1
GATA5
ANO5
KDR
RIT1
TAB2
TP53
LOC114827850
ZFPM2
KCND2
TECRL
POPDC1
ABCC8
INS
ELN
MT-ATP6
MEF2C
FGFR2
NOS3
MIR21
JAG1
SGCG
DNAJC19
PIK3CG
SOD2-OT1
NADSYN1
DOLK
POMT2
GDF1
KCNE5
PRKACA
SOS2
PRKCA
CAMK2D
ATM
ADRB2
PPARG
ALB
OBSCN
TMEM70
CAVIN1
FBN2
ADRB1
SCN2B
CITED2
LOC126805877
BMP4
ELAC2
CLCN1
NKX2-6
SRF
NOS1AP
SMAD6
PUF60
MT-CO2
KYNU
CAV1
ACTB
KLHL24
STAT3
EFEMP2
PGR-AS1
HAAO
BGN
LOX
MT-CO3
MYOCD
LAMA4
FOS
FHOD3
MMP2
GLB1
LMOD2
ALMS1
DMPK
MAPK14
NF1
HEY2
ECE1
ZIC3
MT-CO1
CTNNA3
PPP3CA
SLC2A10
MT-TI
IFNG
PLEC
RET
COL5A1
ATP2A1
SYNE1
MYL4
MED12
MYOM1
IDS
NIPBL
MB
SDHA
CACNA1S
MIR29A
NEB
PITX2
INSR
LOC114827851
MMP9
GMPPB
MLIP
TMEM94
BMPR2
SCO2
FGFR3
MTO1
CBL
HDAC4
SELENON
POMGNT2
EXOSC5
NODAL
IDUA
DHX37
POMGNT1
TNNT1
ITGA7
CFC1
MAPK3
MIR499A
PIK3R1
GYS1
DAG1
COL5A2
ADAMTS10
GNAQ
FXN
TXNL4A
MT-TL1
SKI
MT-ND1
LDLR
CARMN
MAP3K7
CBS
MIAT
IL10
JUN
MTPN
HAND1
CTNNB1
SDHD
GYG1
FGFR1
FGF2
ADRA1A
APOB
IL1B
HADHA
CHD7
TSC2
SDHB
CRELD1
FKBP1B
SLC25A20
TRIM32
TMPO
MALAT1
EPHB4
ABCC6
ADAMTS17
CKM
APOE
SYNE2
CERNA3
LOC126807136
ATP5F1A
MYBPC1
LOC105372791
RASA1
EGF
LOC129931597
ADAMTS19
MT-ATP8
LOC126807137
APLN
TOR1AIP1
CCN2
VHL
LPL
TRAPPC11
POMK
VEGFA
MT-CYB
AGK
BIN1
FOXF1
MIR133B
IL6ST
MFAP5
CRPPA
ESR1
EYA4
KCNJ11
EDNRA
GBE1
HIF1A
PYGM
ARSB
FLT4
HADHB
SLC17A5
SLMAP
DNAH8
PRKACB
PDGFRA
CAMK2G
C10orf71
HSPG2
LARGE1
LOC126859827
RHOA
FHL2
ITGB1
SOD1
GNPTAB
MTHFR
PCSK9
GNB2
VWF
HNRNPH2
NFATC4
TSC1
HMGCR
MIR208A
CNBP
PPARA
AKAP13
ROBO1
ISL1
MIR214
ATP1A2
SOX9
PCCA
PCCB
LIF
LOC126861896
ADRA1B
GPC3
ASPH
KCNK3
IGF1R
MAPK8
SSUH2
MT-ND5
WT1
NR2F2
MFN2
RAC1
LRRC53
FOXC1
PSEN1
SMARCA4
FGF23
PIK3R2
UNC45B
ADIPOQ
COL6A3
CREBBP
LEP
FBXO32
PDGFRB
BMPR1A
EPG5
IGF2
NR3C2
ACE2
GALC
ENG
F2
STRA6
CKB
TLR4
CDK9
CERS1
PGM1
TK2
CXCL8
KMT2D
LTBP4
NAGLU
FN1
CFTR
SRC
ITPR1
BSCL2
CACNA1A
TPM3
MYBPC2
LIMS2
GNE
DPM3
KCNJ8-AS1
PDLIM3
SERPINE1
VCP
GNB3
SCN1A
PSEN2
CASR
KLF15
CCL2
LOC126806427
LOC126806423
TNNI1
ETFDH
CHKB
NPPC
GUSB
ERBB2
SHH
GFAP
LOC126806425
NSD1
TWNK
PPCS
LOC101927055
MIR155
KIT
CYCS
GBA1
MEN1
XDH
COL6A1
CD36
KNG1
YY1
POSTN
AKT2
BMP10
SLC9A1
ZMPSTE24
PRKCE
RXYLT1
NFKB1
RPS6KB1
MYOD1
TBX2
CACNA1G
FOXO1
DNAJB6
RRAS
SPP1
PEX6
FABP3
B4GAT1
APC
HFE
CORIN
BRCA2
ACVRL1
PDE5A
CYP11B2
BDNF-AS
MIR199A1
COL2A1
AEBP1
PLCE1
NDUFB11
ACADM
TNPO3
CLN3
MIR199B
PPP3R1
AKT3
GNS
FANCL
IDH2
LOC126806424
CKMT1B
CDKN1B
LCN2
NDUFS2
ADM
HNRNPA1
CREB1
SLC19A2
IRX4
GJB2
COL6A2
HMOX1
PEX1
MT-TG
MYL7
POLR1A
AGTR2
FBXL4
PNPLA2
COX15
NAA10
SLC37A4
FOXC2
SGSH
MT-TK
LEMD2
HDAC5
GJC1
IL1A
F3
KCNIP2
ACTG1
EVC2
PKHD1
CDKN2A
MT-ND6
ROCK1
CTSD
SNCA
SLC2A1
STUB1
HDAC8
BCL2
CEP290
IL18
RAD21
GNAS
STIM1
MYOG
FH
MAPK10
ABCA1
RRM2B
NPC1
SCO1
PPP3CB
NDUFAF2
CAT
EPO
GDF15
HNRNPA2B1
MEF2D
DNM2
COMT
TIMP1
B3GAT3
GALNS
NEU1
NOS1
MMP14
SDHC
PIGN
HSPB1
STK4
NFATC1
PMM2
LRPPRC
NRG1
MT-ND4
NCF1
HNRNPK
SUN2
NPR1
RCAN1
PSAP
CASQ1
RARB
PIGA
PPARGC1A
APLNR
ASAH1
CXCR4
ACVR2B
PEX2
NOS2
CASP3
SQSTM1
PTCH1
NOTCH2
CKMT2
TFAM
ZEB2
KIF5B
ARSA
SOX2
MIR221
ADAMTSL2
MIR146B
POPDC3
LOC126806421
COQ9
GLI3
NEAT1
ATAD3A
S100B
GTPBP3
KCNA1
HOPX
PEX3
LRRC10
RNF207
MIB1
PIK3C2A
KRIT1
MMP1
RPL5
HDAC9
TPM2
KCNJ12
UCHL1
KAT6B
ETFA
TLL1
HBB
ITPR3
AARS2
HSPD1
AGPAT2
POLG2
FGF8
ATP1A3
SUN1
MIR17
PEX5
CCDC40
SLC2A4
LPA
BCOR
FUCA1
MTM1
GPT
SVIL
DPP6
LGALS3
CHRNE
MIR133A1
TUG1
NOTCH3
SMN1
COA6
BRCA1
BMP7
LEFTY2
LOC126806426
SLC2A2
SMC3
COL4A1
PRL
FOXH1
GNA11
DICER1
TH
SPRED1
OPA1
MT-TQ
HCCS
TNXB
MMP3
ROR2
NCAM1
THBD
ICAM1
HDAC2
SURF1
PQBP1
MYF6
WASHC5
SIRT1
EIF2B5
ADA
SMPD1
ANTXR2
MAP3K3
STK11
KCNMA1
PIK3CB
CPT1A
NTRK1
PEX26
SELP
PHKA2
NEK8
KCNE4
FBP1
CHEK2
CAVIN4
MTFMT
BBS1
PHKG2
COX7B
ENO3
GAS5
PEX12
TYMP
PLA2G6
MOGS
AKAP6
MYC
G6PD
NDUFS4
LOC129935183
NPC2
GOSR2
MT-TS1
MT-TS2
DHCR7
CHRM2
COX6B1
HMGB1
IL4
WNT5A
CS
MIR140
FLNB
MAP2K7
CST3
ERBB4
TSFM
C1QBP
CCND1
MESP1
ATP1B1
PGAM2
PPP1R13L
UTRN
B3GALNT2
IRS1
SDHAF1
CACNA1H
AGRN
TNFRSF11B
PRKAA1
MT-TC
CDC42
CAV2
PEX10
MET
PALB2
CACNA1B
COQ7
NSD2
YARS2
ROCK2
COQ4
EIF4E
SLC29A3
NGF
TEK
NUP155
JAG2
DNAAF3
MT-TW
LRP6
NPY
NPHP3
TRMU
PAH
GSN
NKX2-1
NONO
EIF4EBP1
MAP2K3
SI
TRAP1
MAP3K5
RRAS2
PEX13
PEX16
DNM1L
KCNH1
CCND2
TBX4
HEXB
TXNRD2
FBLN5
TERT
TNFRSF1A
NPR2
PDHA1
MT-ND2
VIM
SMCHD1
RUNX2
ALDOA
PAX3
AIP
CHD4
GATA2
PGK1
LOC129935182
MT-TV
CNMD
PHKA1
CHST3
TPP1
PHKB
TBX3
AGA
POGLUT1
UFD1
MYMK
PRKACG
GATAD1
ENO2
HNRNPDL
RBCK1
DVL1
NRAP
PECAM1
COLQ
EZH2
APOC3
FLAD1
SST
ORAI1
MIR98
LDLRAP1
LOC107988032
PEX7
G6PC1
ERBB3
SLC30A5
RBP4
CFL2
TMEM65
ADCY10
ITGB3
IGHMBP2
COX10
SUMF1
CDH13
CHRND
PHGDH
SELE
KBTBD13
VCAM1
ZFPM2-AS1
MIRLET7C
MKKS
MATR3
HGF
NDUFA13
PTK2
HSPB8
SPEG
MME
MYZAP
PTGS2
FKBP1A
B2M
TPM4
BCS1L
CCNH
AMPD1
POLR3A
CTSA
NOX4
WDR35
MIR1-1
CHAT
NR3C1
ACTG2
BMP6
MT-TT
PLXND1
HGSNAT
PABPN1
PON1
IFT140
KL
CTSK
SOX11
GYS2
MAP3K1
OFD1
GAPDH
ITGB1BP2
PYGL
STX1A
EHMT1
DBH
DNA2
CDKN1C
DOK7
FANCI
EFTUD2
RRAD
PFKM
PMS2
JARID2
GFPT1
CYTOR
TRPC3
ATP6V1E1
PPP1CB
MIR130A
PDE4D
LOC110121486
ITGAM
PHYH
TRPM7
PEX19
ETFB
SLC25A3
GH1
ARID1A
RASA2
MICU1
PDGFB
LRP5
FANCC
PRKCB
MAP3K20
QDPR
ARID2
MECP2
MIR195
ERCC4
MESP2
MSH6
LTBP3
FANCF
NDUFAF1
MIR34C
UQCRC1
HEY1
DNAH11
PRKCG
CDK4
ECHS1
DNMT3B
LONP1
PEX11B
KDM6A
YWHAE
PARP1
ALG12
MYH2
PDPK1
MIR132
EIF2AK4
AGGF1
MIR145
SH3PXD2B
HINT1
XYLT2
SRI
PLIN1
ATP6AP2
MCOLN1
SETD2
ENPP1
TNNT3
RFC2
ATP6V0A2
SUFU
GNAI1
GRK2
AR
MGME1
ATP1A1
EDA
ATRX
PAX6
DPAGT1
TRE-TTC3-1
MAPK11
MLH1
MAN2B1
TOR1AIP2
TALDO1
MRPS22
KCNQ2
SUCLA2
CAMK2A
HDAC1
BRIP1
PUS1
LOC126806067
LIFR
IL2
COL12A1
NFE2L2
CD4
DDR2
LMCD1
TRPC1
LIPA
FGF1
WNT3A
PIGO
MAP2K6
ZFAS1
CLN6
AGO2
MIR210
MIR379
PDLIM5
JAK2
MAPK7
IGFBP3
PMPCA
RPL11
DPM1
MAP2K4
NAGA
SOX17
SLC12A3
HDAC3
IL13
EOMES
GDF2
ATP13A3
VPS13B
SMAD9
TIMP2
TFAP2B
SPOP
THSD1
SLC25A24
PLAT
MIR590
CHGA
MT-TH
PCNA
AGER
SF3B2
PDSS1
LARS2
COX4I1
TPK1
LINC02605
ADNP
SACS
MAPK12
NR4A3
ADAR
FLCN
SORBS2
GH-LCR
MAT2A
THBS1
VIPAS39
TRIM55
ADCY5
SALL1
LDHA
CXCL12
LTA
CAMTA2
LOC122787137
LOC126806433
PLOD1
TEAD1
TIMM50
RNLS
ITPR2
DNAH5
ALDH18A1
IL11
CIB1
HSP90AA1
GNAI2
ACVR1B
MUTYH
PRNP
DPM2
KCNK4
ABCG5
GDAP1
FGF21
PRKN
CDKN1A
SMARCB1
SEMA3C
PYCR1
MKS1
CP
EIF2B4
EIF2B3
HJV
MMP13
KANSL1
ATP2B4
FGF12
CYP19A1
TUBA1A
B3GLCT
MSX1
ABL1
SDHAF2
ACTN1
PRKCZ
ADRA2B
MPO
DEPDC5
GTF2IRD2
MSH2
CLIC2
RAI1
ARSK
SCN2A
MTRR
CTCF
ITGA2
MT-ND3
MYL1
FANCG
RAD51C
GNPTG
EBP
SLN
MT-TF
SPG11
FOXO3
CHST14
WRN
NEDD4L
ATP7A
ABCG8
TXN
MIR22
VPS33A
B3GALT6
NFATC2
EIF2B2
NHLRC1
MBNL1
DDX3X
DCN
MCTP2
PRKCD
CHKA
FANCD2
GARS1
GRB2
EPM2A
PEX14
MIR486-1
BDNF
ADAM17
VARS2
HLA-B
HAMP
IKBKB
LMNB1
IL1RN
IHH
CACNB1
CCR5
LPIN1
GFM1
PIGL
CETP
NFATC3
DLD
TFAP2A
PRKAA2
GET3
EDNRB
SNORD15A
TKT
ATP6V1B2
FANCA
XIRP1
LOC129935184
SIX5
TCTN3
YWHAZ
PIK3CD
FGF10
TARID
HIRA
RHOD
FGD1
EVC
RPGRIP1L
KLF4
MIR34A
TIA1
ESCO2
AGXT
BAZ1B
ASS1
LOC126806428
MT-TM
MAPT
RMRP
ANGPT1
PIGT
MYO6
MTX2
MIR126
LIMK1
MLYCD
UPF1
RPL3L
ANK1
MYH3
MIR19A
HBEGF
CELF1
GTF2I
KIF7
LIPC
CYP21A2
SOX10
PON2
CHRM3
XRCC2
PAPPA
F9
NDUFV1
DNAJC6
CHRNA1
MUSK
HTT
SOX6
CDKN3
LOC111718493
MAX
LIPE
ATF2
PKD2
VPS33B
UQCRC2
COQ2
MT-ND4L
XYLT1
ADRA2A
APOC2
RNASEH1
SERPINC1
RAPGEF3
LIG3
DSP-AS1
NDUFA11
NPHS1
IPO8
HLA-DRB1
SETBP1
CACNB4
CD34
ITGA9
NDUFA1
IL1R1
BAX
CHUK
NDUFAF5
NDUFS1
RYR3
RBPJ
ERCC6
CUL4B
MIR204
TNC
FGA
MAP2K5
RMND1
INVS
TRMT10C
GPC4
NDUFS7
MIR222
ABHD5
HULC
ACADS
IFIH1
TMEM67
HTR2B
MPV17
HTR2A
DSE
LBR
ABCB1
CTSL
DNAJC30
ACVR1
MAPK9
NDUFV2
MT-TR
LRRC56
COX5A
G6PC3
ZBTB7A
MIR23A
ASPA
GNG3
HYAL1
PKD1
ITPA
CEP120
HMGCL
COQ8A
FANCE
FANCB
TFEB
CALR
VAC14
PPT1
COG1
HRC
HSPA9
YWHAQ
TUBB3
COG7
GATA1
PWAR1
CD40LG
ANKRD2
MMACHC
HSPA4
BUD23
TNFSF11
GJC2
RPL10
SRY
LOC126805765
SLC25A1
CALCA
SEC23B
IFT122
RELN
FKBP6
DYNC2H1
TMEM216
CRKL
PLCD1
TRPC6
MTR
COL11A1
SGO1
MANBA
ABCD4
NPR3
HSPA8
PDP1
KAT2B
MIR451A
PVT1
ZNF469
LTBP1
LOC112577517
FOXP2
GP1BB
LOC126806422
GTF2IRD1
COL4A2
CLCN2
CC2D2A
CAMK1
POPDC2
FAH
FOXE3
HNRNPH1
RBM10
GRK5
ELANE
SOX4
MIR223
TRPV4
RGS2
MAGEL2
KIF1C
ATF6
AIFM1
PLCB1
NCAPH2
MPDU1
UTS2
ARL6
GLRX5
ANK3
GPR101
TAC1
SMARCE1
PXDNL
RAPSN
HNF1B
TAB1
FMR1
PRKAR2B
SKIC3
HIBCH
SUCLG1
BBS2
MYOC
BBS10
RPGR
ARAF
SLC1A3
BDKRB2
STAMBP
ITGAL
CYBB
FASTKD2
MYOZ1
AHNAK
TMEM237
ADRB3
ADAMTS9-AS1
CASK
HBA1
SLC52A2
WNT7B
EPOR
PTH
GLI1
IRX5
FENDRR
ALG6
NDUFS3
ATP6V1A
GLRA1
DKK1
PPP2CA
CD8A
LOC129992585
RGS6
PLXNA2
MIR423
MIR1-2
F7
GLRX3
EIF2B1
DGCR8
CLN8
ANKH
CABIN1
NDUFAF3
TBX18
SNX14
PLCG1
AFF4
FGF4
COQ6
VMA21
ASL
ATP13A2
SKIC2
IL5
RNASEH2B
AHI1
MFSD8
AMER1
UBE3A
RIF1
RAD51
TNNI2
FAS
SEMA3A
DLL4
POU5F1
SPTBN1
ISCU
MIR494
CYP27A1
CYP2J2
NDUFS8
ATP7B
PDSS2
PTK2B
EDN3
UQCRFS1
OBSL1
MRPL44
CDK13
CAPNS1
TRA-TGC7-1
C3
MBOAT2
NDUFB9
SBDS
PRODH
SLC25A12
KCNA3
VCAN
MIF
PIGV
SMAD7
DGCR2
LEMD3
GM2A
COQ8B
NLRP3
CUBN
CRB2
IGF2R
RNASEH2C
SALL4
EFNB1
MOCS2
XIRP2
NPHP4
CIZ1
FOXP1
NEFL
COX14
HDAC6
CNTN1
ZFPM1
ARID1B
FRG1
CYP1B1
NDUFA12
PC
NPPA-AS1
ALG8
SLC26A4
STAT1
TTPA
PGAP2
FTO
MSTO1
DPF2
TARDBP
ATP5F1E
DPYSL5
RETN
MAP3K8
ALG1
SLC5A2
MT-TA
TRPM6
EPCAM
SPG7
UPF3B
TRIM8
FGF13
CCDC22
KCNA4
INPP5E
MIR320A
SPRED2
ABCB7
VPS35L
DSC3
CTNS
THBS2
BANF1
GLMN
SOX18
CACNA1I
C9orf72
ATXN7
LTBP2
RPS19
AKAP5
OTC
DLG1
GHRL
EYA1
UMOD
DNMT1
LCAT
FXYD2
IARS2
HNRNPU
CENPF
MIR378A
IL17A
CYBA
KCNN3
MYF5
HADH
SOD2
LOC126859690
TGIF1
LOC129999273
ADCY3
CCDC33
PINK1
HSP90AB1
GNAL
MIR146A
ATXN1
ABCD1
TG
CHRNB1
UBTF
WFS1
LRP2
PKM
TSEN2
CCNQ
MYCN
ALAS2
FABP4
SREBF1
LMBRD1
PYROXD1
MT-RNR2
TUBB
FGF14
CLIP2
KLLN
ERCC2
DVL3
TMEM231
ATXN10
ALDH2
SMARCD1
TIMP3
ATPAF2
GCDH
PORCN
SLX4
ALPL
COL4A5
ADCY1
XBP1
CACNA2D2
EGR1
ARRB2
SHOX
MIR6857
HEXA
DLK1
OSM
ANXA5
LOC130056175
SHMT2
CLXN
MAN1B1
HSPB6
ALDH3A2
CYP3A4
DGUOK
SMARCD3
ADCY6
GPHN
POR
TFB1M
RNU7-1
MT-TY
F10
OCRL
MIR148A
FGFR4
BRD4
BGLAP
NEK9
MT-TP
LOC125371495
ADSL
PPP3CC
PPP2R5D
THOC6
VDR
LOC126806430
TTC8
ITGA2B
MIR134
TNFRSF11A
TLR2
MIR381
DSG1
BTD
TBL2
TMEM270
NUBPL
FOXG1
FANCM
NPHP1
RARS2
CHD8
L2HGDH
TMEM126B
DNMT3A
EIF4H
OLR1
GPD1
FOLR1
PGAP3
CSF3
SEMA3E
MDM2
EHD3
MIR122
NISCH
RNU4ATAC
TLCD4
TCTN2
DDX59
KLHL41
UQCRB
PDHX
MIR18A
TXNDC15
JAK1
MIR216A
MIR30E
FXYD1
MTMR14
ARHGAP31
IKBKG
CHCHD10
SMN2
NUP188
GDF11
MT-TN
TUBB2B
CALB2
CPLANE1
PRKAR2A
CLN5
FASLG
TOR1A
CMYA5
MYL9
GNA14
PPP2R5A
MGAM
KCNJ10
KIAA0586
RPS6
MED25
GZMB
GPSM2
SF3B4
OTX2
MRPL39
FIG4
MEG3
MTTP
CACNG7
RPS6KA3
FUS
ITGA5
VKORC1
TSPYL1
PPARD
STAC3
NOG
ADORA1
SPTLC1
FOXRED1
TSEN54
HNRNPUL2-BSCL2
USP9X
MIR125A
SMARCAL1
ANTXR1
FTL
OPA3
GORAB
ABCA3
ALDH5A1
UBE2T
IFT172
ARX
TUBA8
CCBE1
APOA5
CACNA1F
KCNJ18
ATP2B1
CYP2C9
MBNL2
PRPS1
SLC19A3
ACADL
ALDH1A2
SUOX
RBM8A
UCN
GNPAT
NDUFS6
GCH1
ATIC
LMOD3
PNKP
ATP2A3
AMACR
CACNG6
SMC5
MECR
B9D2
PURA
VPS13A
KMT2A
FLII
SCARB1
SLC35C1
SLC25A46
UBR7
F13A1
POMC
LAMB2
ROBO4
MMUT
MT-RNR1
PMP22
BBS4
SLC6A5
RGS4
TRIM54
DYNC2LI1
CD40
CCN1
SERAC1
PGM3
VDAC1
MRPL3
TCTN1
HEXIM1
TSEN34
MYHAS
DARS2
GREM1
L1CAM
HDAC7
LOC126807238
PAX7
HEYL
TUFM
DOCK6
HACD1
SRSF2
HSPB7
CTSB
HSD17B10
IL33
RPS24
METTL27
VPS37D
DHFR
PHOX2B
DGCR6
TTC19
CASZ1
LEPR
TLN1
TMEM260
CACNG8
MIPEP
DPYD
POLR1C
PROX1
CCDC78
PRRT2
SMARCC2
CSNK2A1
ERCC8
CAST
TP63
MT-TD
CLCN3
DYRK1A
YAP1
NFIX
MAP3K14
RFWD3
GLRB
THPO
ZNF423
SLC25A15
PLCB4
HBA2
PANK2
CAMK2B
SRCAP
GLUL
HPRT1
MYO18B
PSMC4
CCL5
MAD2L2
TMEM38A
TTC21B
AARS1
ARSL
SMO
TBCK
PDYN
EPHA3
UBR4
MAP3K11
HSPA5
DUX4
SAA1
ARRB1
DAND5
RPS27A
MGP
MIR29B1
CMA1
NBR1
ALG3
SLC52A3
TBC1D4
MYOM2
RPS6KA1
RPS20
CACNA1E
CDC73
PTPRC
CLCN7
DYM
NARS2
WDR19
[truncated: 5,056 more rows]
